# Supplementary material for: Transcriptional signatures of wheat inflorescence development
Source: Sci Rep. 2022 Oct 14;12:17224. doi: 10.1038/s41598-022-21571-z (PMC9568521; doi:10.1038/s41598-022-21571-z)
Supplement: Supplementary file 1 — Supplementary Information 1. [file 41598_2022_21571_MOESM1_ESM.xlsx]

## Sheet: S1 - Expressed gene TPMs
Supplementary Data 1 – Expression levels (TPM) of 82,019 genes expressed in Kronos inflorescence transcriptome.
IWGSC v1.0 Gene ID	W1_rep1	W1_rep2	W1_rep3	W1_rep4	W2_rep1	W2_rep2	W2_rep3	W2_rep4	W3.0_rep1	W3.0_rep2	W3.0_rep3	W3.0_rep4	W3.25_rep1	W3.25_rep2	W3.25_rep3	W3.25_rep4	W3.5_rep1	W3.5_rep2	W3.5_rep3	W3.5_rep4	W1_avg	W2_avg	W3.0_avg	W3.25_avg	W3.5_avg	W2-3.5 max
TraesCS1A02G000100	0.739894	0.609836	0.483325	0.694628	0.723162	0.681954	0.340305	0.515358	0.411041	0.418914	0.468204	0.626777	0.584783	0.526747	0.292626	0.34354	0.675933	0.918132	0.659054	1.33879	0.631921	0.565195	0.481234	0.436924	0.897977	0.897977
TraesCS1A02G000200	0.246694	0.260443	0.277691	0.247094	0.189955	0.168102	0.100049	0.155417	0.204726	0.178076	0.159986	0.216067	0.31351	0.206569	0.0958548	0.133968	0.315028	0.302232	0.304277	0.523883	0.257981	0.153381	0.189713	0.187475	0.361355	0.361355
TraesCS1A02G000400	0.559233	0.374249	0.329567	0.437548	0.554744	0.442085	0.272401	0.413423	0.329023	0.348337	0.34229	0.422041	0.580245	0.546352	0.250885	0.227362	0.54994	0.647639	0.528136	1.05476	0.425149	0.420663	0.360423	0.401211	0.695118	0.695118
TraesCS1A02G000500	0.275828	0.134013	0.1001	0.303164	0.244157	0.0763878	0.0441264	0.120547	0.0852778	0.171666	0.168686	0.311544	0.265395	0.132756	0.0855599	0.060268	0.142536	0.314734	0.122845	0.345318	0.203276	0.121305	0.184294	0.135995	0.231358	0.231358
TraesCS1A02G000600	3.3237	2.28769	3.41756	1.72508	2.77862	2.93399	1.88317	3.42971	2.18363	3.25607	2.55964	2.48186	2.91245	4.91017	2.62902	1.7147	3.82358	2.86546	4.79328	10.6844	2.68851	2.75637	2.6203	3.04159	5.54167	5.54167
TraesCS1A02G000700	5.22295	4.10851	3.22227	5.19576	5.7309	6.91582	3.2552	4.58111	3.43142	5.37251	3.26811	2.50719	6.35655	4.7483	2.98373	4.04178	6.00849	7.03573	6.59075	11.5791	4.43737	5.12076	3.64481	4.53259	7.80352	7.80352
TraesCS1A02G000800	0.870492	0.513563	0.805568	1.35542	1.0916	0	0.295927	1.34739	1.14381	0.767502	0.754178	1.11431	1.27131	0.890306	0.918072	0.269452	1.09245	1.12572	0.470768	2.89478	0.88626	0.683728	0.944948	0.837285	1.39593	1.39593
TraesCS1A02G000900	1.18625	1.0973	0.921592	1.14777	1.19373	1.18075	0.51778	0.77979	0.914056	0.843609	0.947389	1.26542	1.12075	1.1783	0.633268	0.553056	1.39683	1.42042	1.28307	2.86365	1.08823	0.918012	0.992619	0.871345	1.74099	1.74099
TraesCS1A02G001100	0.661982	0.588234	0.468911	0.640509	0.65078	0.490576	0.277831	0.460458	0.488607	0.451557	0.457879	0.570161	0.701819	0.462511	0.305986	0.328868	0.676929	0.718678	0.632033	1.45672	0.589909	0.469911	0.492051	0.449796	0.87109	0.87109
TraesCS1A02G001400	1.35354	1.17539	0.872587	1.42082	1.27777	1.074	0.661774	0.84744	0.689423	0.840293	0.869626	1.07074	1.45703	1.23398	0.826035	0.668475	1.25968	1.51438	1.4311	2.90296	1.20558	0.965248	0.86752	1.04638	1.77703	1.77703
TraesCS1A02G001500	2.54619	1.84883	0.966682	2.84638	2.70171	1.84422	1.06534	1.21265	1.02942	1.3815	2.9413	1.00288	1.83069	2.93801	1.2394	0.727521	0.983207	1.51972	1.90661	5.99219	2.05202	1.70598	1.58877	1.6839	2.60043	2.60043
TraesCS1A02G001600	1.38487	1.30725	3.41756	3.45015	1.73664	3.91198	0.753269	2.4008	1.81969	0.97682	0.959863	0.709104	1.94164	3.02164	2.0448	0.342939	2.08559	2.86546	6.59075	7.36852	2.38996	2.20067	1.11637	1.83775	4.72758	4.72758
TraesCS1A02G001700	7.20134	7.5167	3.41756	5.75025	6.25189	6.19397	2.25981	4.45862	3.63938	4.8841	3.19954	5.31828	4.53048	7.1764	2.92114	1.7147	9.03756	7.16365	3.89454	12.5265	5.97146	4.79107	4.26033	4.08568	8.15556	8.15556
TraesCS1A02G001800	10.4239	8.54304	5.1321	5.22368	6.63239	5.2581	6.14465	6.35845	5.9375	6.03653	7.23672	5.98157	5.93944	4.20144	6.93196	6.29428	5.79982	6.24203	5.77617	5.6009	7.33068	6.0984	6.29808	5.84178	5.85473	6.29808
TraesCS1A02G001900	21.5549	21.8306	22.4939	23.9715	23.286	22.3352	23.221	22.8539	21.7546	22.5743	21.9473	23.0755	22.4356	22.8552	20.5862	22.5438	23.1055	20.8256	22.9471	23.7077	22.4627	22.924	22.3379	22.1052	22.6465	22.924
TraesCS1A02G002000	5.89722	6.05266	5.10511	5.79121	6.59693	5.75112	5.67703	5.95781	7.23221	7.59292	6.83395	5.94331	6.58384	7.42921	6.7724	7.16262	7.70634	8.73993	7.06699	7.02257	5.71155	5.99572	6.9006	6.98702	7.63396	7.63396
TraesCS1A02G002100	10.4056	14.1839	14.0381	14.082	16.9236	15.2644	16.3302	15.088	17.7791	19.5117	18.0237	17.1708	16.4789	17.047	18.665	18.7098	19.4781	19.5414	19.6232	18.7613	13.1774	15.9016	18.1213	17.7252	19.351	19.351
TraesCS1A02G002200	79.0866	73.6261	74.4311	74.448	68.7028	66.9271	67.4152	65.6737	73.6464	73.5936	69.871	73.5186	71.572	64.8315	69.7153	68.5403	68.2967	66.3231	60.887	67.5702	75.398	67.1797	72.6574	68.6648	65.7692	72.6574
TraesCS1A02G002300	3.432	4.70877	2.79031	3.42449	3.63649	3.56975	3.40067	3.59088	3.91528	2.97121	4.02602	3.95053	3.69897	3.55546	3.25482	3.98584	3.97321	3.75014	3.74087	3.36195	3.58889	3.54945	3.71576	3.62377	3.70654	3.71576
TraesCS1A02G002500	5.62219	9.61747	9.74189	9.13111	9.31038	8.80196	8.50476	7.92781	9.73796	9.09181	7.42686	8.43655	10.0103	8.91412	9.30561	9.49251	9.92531	9.86226	9.64528	10.2517	8.52817	8.63623	8.67329	9.43062	9.92113	9.92113
TraesCS1A02G002700	17.253	27.6672	28.4639	26.1021	31.3618	29.7646	30.4826	29.9397	33.0969	34.8563	32.7289	33.4627	34.1735	35.6772	32.6833	33.6258	36.0421	34.574	37.3609	33.7623	24.8716	30.3872	33.5362	34.04	35.4348	35.4348
TraesCS1A02G003000	0.0583415	0.137679	0	0	0	0.0686677	0	0	0	0	0.0673947	0	0	0	0	0	0	0	0	0	0.0490051	0.0171669	0.0168487	0	0	0.0171669
TraesCS1A02G003100	0.043332	0.0204516	0.0320801	0.0359845	0	0	0	0	0	0	0	0	0	0	0	0	0	0	0	0	0.0329621	0	0	0	0	0
TraesCS1A02G003300	0	0	0.0129488	0	0	0	0	0	0	0	0	0	0	0	0	0	0	0	0	0	0.00323721	0	0	0	0	0
TraesCS1A02G004000	0.645101	1.52236	1.70176	1.17765	1.7295	1.49238	1.27045	0.964084	0.906105	1.15063	1.07926	1.13902	0.98762	0.697703	1.1965	0.826281	1.03293	1.00684	1.01053	1.00605	1.26172	1.3641	1.06875	0.927025	1.01409	1.3641
TraesCS1A02G004126	0.00568929	0.00671302	0.0245699	0.00295288	0.0071344	0.0100444	0.0154728	0.0246572	0.0261646	0.0133765	0.00328607	0.0109242	0.0132943	0	0.00300013	0.0105664	0.00356998	0.00367868	0.00615362	0.00756778	0.00998126	0.0143272	0.0134378	0.0067152	0.00524252	0.0143272
TraesCS1A02G004200	31.2875	25.5103	26.4598	28.2813	35.0467	31.6532	25.5749	30.4716	30.0249	39.2607	33.0968	36.2257	41.4838	29.0034	39.6713	37.4331	39.4859	34.7781	34.6015	35.5389	27.8847	30.6866	34.652	36.8979	36.1011	36.8979
TraesCS1A02G004900	0	0	0	0	0	0	0.11246	0	0	0.0324079	0	0.0352889	0.0644175	0	0	0	0	0	0	0	0	0.0281151	0.0169242	0.0161044	0	0.0281151
TraesCS1A02G005000	0	0.0613937	0	0	0	0	0	0	0	0	0	0	0	0.0709541	0	0	0	0.134573	0	0	0.0153484	0	0	0.0177385	0.0336433	0.0336433
TraesCS1A02G005100	1.07507	1.18103	1.18929	1.19294	1.906	1.57079	1.31067	1.56076	1.99715	1.5689	1.58449	2.23037	1.38601	2.42657	1.60301	1.28521	1.58182	1.62998	1.64398	1.6766	1.15958	1.58705	1.84523	1.6752	1.63309	1.84523
TraesCS1A02G005200	0.0226117	0.0266805	0.111602	0.0469441	0.0567104	0.0532279	0.0922434	0.0279995	0	0	0.0783616	0.11578	0.0528373	0.0308352	0.0476953	0.0839909	0.085132	0.116966	0	0.180466	0.0519594	0.0575453	0.0485354	0.0538397	0.0956409	0.0956409
TraesCS1A02G005300	0.15057	0.236885	0.433503	0.208398	0.566447	0.767956	0.614243	0.372894	0.461639	1.41606	1.04361	1.15646	1.64192	1.23198	1.00573	1.11858	2.26756	1.36302	1.68287	0.867903	0.257339	0.580385	1.01944	1.24955	1.54534	1.54534
TraesCS1A02G005400	0.188529	0	0.387707	0.65234	0.157611	0.295864	0.598184	0.311268	0.165148	0.221631	0	0.160889	0.367116	0.599885	0.265112	0.155619	0.236601	0.406341	0.271887	0.33437	0.307144	0.340732	0.136917	0.346933	0.3123	0.346933
TraesCS1A02G005500	7.66147	11.5177	11.7292	11.8116	18.2187	13.8269	11.7687	14.1954	15.8089	16.1453	15.275	17.8349	16.0461	14.0078	14.0057	15.5292	17.0577	17.2469	15.2845	18.9102	10.68	14.5024	16.266	14.8972	17.1248	17.1248
TraesCS1A02G005600	11.1573	12.9139	13.4315	13.7657	14.5249	16.123	14.4808	15.133	15.235	16.7845	15.8377	17.5352	18.4213	16.8751	17.4513	17.8828	16.8946	15.4832	17.9101	16.4134	12.8171	15.0654	16.3481	17.6576	16.6753	17.6576
TraesCS1A02G005700	100.182	130.842	134.989	127.257	119.152	125.032	125.428	126.555	141.649	143.293	139.719	123.733	132.788	150.739	143.457	130.452	140.467	138.991	142.722	142.854	123.317	124.042	137.098	139.359	141.258	141.258
TraesCS1A02G005800	28.2448	36.9657	36.8913	35.1184	45.7684	43.2558	43.8569	43.9214	55.0039	58.1597	54.259	54.7868	59.9606	59.7662	55.7751	59.282	62.0318	65.5774	67.529	59.7643	34.305	44.2006	55.5524	58.696	63.7256	63.7256
TraesCS1A02G005900	8.52803	6.50058	6.79781	7.59904	7.44492	7.10617	7.04687	7.60074	9.61898	7.03848	7.23596	7.63198	7.34793	7.27273	7.9329	6.97708	8.58728	7.31974	6.93843	7.3283	7.35636	7.29967	7.88135	7.38266	7.54344	7.88135
TraesCS1A02G006000	0	0.0332523	0.0695454	0.0292536	0.0353396	0.0663388	0.0383215	0	0.0370297	0.0331296	0.0325545	0.144299	0.197556	0.115291	0.0297217	0.0348931	0.0353672	0.0728881	0.0304814	0	0.0330128	0.035	0.0617531	0.0943655	0.0346842	0.0943655
TraesCS1A02G006300	0	0	0	0	0	0	0	0	0	0	0	0	0	0	0	0	0	0.0280464	0	0	0	0	0	0	0.00701161	0.00701161
TraesCS1A02G006400	1.24126	0.998596	1.04425	0.878511	1.55654	1.59377	1.15083	2.09593	2.00166	3.44902	2.67221	3.10561	3.09823	2.46208	3.45127	2.37517	3.68197	3.06445	2.80717	3.15209	1.04065	1.59927	2.80713	2.84669	3.17642	3.17642
TraesCS1A02G006500	0.0235504	0	0.0290586	0.0244464	0.0590646	0.0277187	0.160121	0	0.0928339	0.0830563	0.0272048	0	0.110061	0.0642305	0.173863	0.0583183	0.118221	0.0913657	0.152835	0.156631	0.0192638	0.0617261	0.0507737	0.101618	0.129763	0.129763
TraesCS1A02G007000	0	0	0.0615534	0.103567	0.250227	0.117431	0.0678354	0.308861	0.0655486	0.11729	0.230507	0.191574	0.0582844	0.204085	0.315674	0.308832	0.187817	0.129024	0.161871	0.530855	0.0412802	0.186089	0.15123	0.221719	0.252392	0.252392
TraesCS1A02G007100	0	0	0	0	0	0	0	0	0.0442809	0	0	0	0	0	0	0	0	0	0.0364503	0	0	0	0.0110702	0	0.00911257	0.0110702
TraesCS1A02G007500	29.6164	34.6189	33.0597	31.5476	28.6699	28.3428	27.7017	27.5563	25.8586	26.1937	29.6718	25.5106	25.0949	27.0255	27.3818	25.8745	23.9334	23.8747	25.5968	25.6988	32.2107	28.0677	26.8087	26.3442	24.7759	28.0677
TraesCS1A02G007800	0.375623	1.77285	1.39043	0	0	0	0	0.465125	0	0	0	0	0	0	0	0	0	0	0	0	0.884726	0.116281	0	0	0	0.116281
TraesCS1A02G008100	1.22995	1.51369	1.59922	1.68861	2.10625	1.89907	1.61856	2.01432	1.19906	1.41482	1.60414	1.92997	1.74607	1.58709	1.78537	1.83401	1.64316	1.81291	1.65934	1.61847	1.50787	1.90955	1.537	1.73813	1.68347	1.90955
TraesCS1A02G008300	0	0	0	0	0	0.0183201	0.0211657	0	0	0	0	0.0199247	0.0181856	0	0.0164158	0	0	0	0	0	0	0.00987143	0.00498117	0.00865037	0	0.00987143
TraesCS1A02G008400	6.10514	6.27218	5.0004	7.32081	8.11786	7.74324	7.58619	12.7735	7.46876	6.99148	8.63324	10.0384	5.41124	4.7369	6.71637	7.29848	4.55748	5.24074	3.47248	4.55052	6.17463	9.0552	8.28297	6.04075	4.4553	9.0552
TraesCS1A02G008500	5.29297	4.47585	5.66014	5.6317	7.96488	7.52768	6.77761	11.6882	6.3173	8.29642	9.32431	7.90471	5.87488	4.8721	4.51233	4.42364	3.81948	3.02314	2.95789	3.16827	5.26516	8.4896	7.96069	4.92074	3.24219	8.4896
TraesCS1A02G008600	0	0	0	0	0	0	0	0	0.0199538	0	0	0	0	0	0	0	0	0	0	0	0	0	0.00498844	0	0	0.00498844
TraesCS1A02G008800	0	0	0.0407965	0	0	0	0	0	0	0	0	0	0	0	0	0	0	0	0	0	0.0101991	0	0	0	0	0
TraesCS1A02G009000	30.4806	32.1169	31.5733	30.4491	31.7093	28.4825	30.6891	30.439	27.0092	30.247	29.3731	28.8897	28.5322	31.298	27.8151	29.7133	28.02	30.7477	30.8778	28.1456	31.155	30.33	28.8797	29.3397	29.4478	30.33
TraesCS1A02G009100	0.57126	1.29193	0.792981	0.79066	0.895454	0.728403	0.517873	0.854747	0.813174	0.755509	0.549922	0.944549	0.806487	1.07115	1.05435	0.825198	0.985768	1.13891	1.0813	0.759879	0.861709	0.749119	0.765788	0.939295	0.991463	0.991463
TraesCS1A02G009300	1.13958	2.87688	2.68142	2.69599	2.74175	3.44677	2.99112	3.11756	3.34298	3.69187	2.87773	3.34157	3.20473	2.81892	3.24224	2.82196	3.29267	3.56428	3.33944	3.04931	2.34847	3.0743	3.31354	3.02196	3.31142	3.31354
TraesCS1A02G009320	0.0925773	0.171656	0.212142	0.082371	0.265354	0.373588	0.197824	0.278402	0.208533	0.12438	0.229163	0.372451	0.200875	0.360703	0.223171	0.196501	0.13278	0.188132	0.228875	0.158328	0.139686	0.278792	0.233632	0.245312	0.177029	0.278792
TraesCS1A02G009400	0.015521	0	0.0191512	0.0161116	0.0778538	0.0182682	0.0211058	0.0768772	0	0.0182463	0.0179295	0.0198683	0.0544024	0.0211658	0	0	0.0194786	0	0	0.0206458	0.012696	0.0485262	0.014011	0.018892	0.0100311	0.0485262
TraesCS1A02G009600	4.33415	5.75329	5.58507	5.11586	6.81572	5.59495	6.74918	5.7564	5.00606	6.1224	5.83443	5.2349	5.79892	4.36131	5.69538	5.02016	5.17609	5.3111	6.29461	5.46299	5.19709	6.22906	5.54945	5.21894	5.5612	6.22906
TraesCS1A02G010100	3.94282	6.02682	4.42273	5.76717	7.19172	4.00786	4.38669	4.66037	3.88557	4.31908	4.34762	5.04715	3.97845	4.64355	4.25283	4.54899	4.49833	6.14178	3.3923	5.48305	5.03988	5.06166	4.39985	4.35596	4.87886	5.06166
TraesCS1A02G010300	0.246714	0.436661	0.347906	0.310979	0.287282	0.394089	0.455302	0.327321	0.439953	0.393616	0.223927	0.451165	0.329429	0.480628	0.29737	0.261833	0.375969	0.410206	0.266849	0.351615	0.335565	0.365999	0.377165	0.342315	0.35116	0.377165
TraesCS1A02G010400	2.48883	4.78871	4.78296	4.969	5.00231	5.18504	4.69328	4.73553	5.26432	5.93321	5.66993	5.6836	5.80557	4.80123	4.89304	5.15385	5.45242	5.50629	5.50584	5.30617	4.25738	4.90404	5.63777	5.16342	5.44268	5.63777
TraesCS1A02G010500	0	0	0	0	0	0.136272	0	0.143367	0.0760659	0	0.133746	0	0.270545	0	0.061054	0	0	0	0	0	0	0.0699099	0.0524529	0.0828997	0	0.0828997
TraesCS1A02G010600	0	0	0	0	0	0	0	0	0	0	0	0	0	0	0	0	0	0.651839	0	0	0	0	0	0	0.16296	0.16296
TraesCS1A02G010900	0	0	0	0	0	0	0	0	0	0	0	0	0	0	0	0	0	0	0	0.119197	0	0	0	0	0.0297992	0.0297992
TraesCS1A02G011200	0.738876	0.498187	0.535437	0.791336	0.544166	0.64879	0.621979	0.769704	0.708885	0.772097	0.677406	0.720629	0.739948	0.623747	0.606092	0.769633	0.574028	0.637007	0.735751	0.967237	0.640959	0.64616	0.719754	0.684855	0.728506	0.728506
TraesCS1A02G011400	0.0233565	0.0551184	0.172916	0.0727353	0.0292891	0.137452	0.0952815	0.115687	0.153449	0.0823724	0.188866	0.149492	0.0545775	0.222956	0	0.115676	0.0586239	0.0302045	0.0252627	0.124273	0.0810315	0.0944275	0.143545	0.0983023	0.0595911	0.143545
TraesCS1A02G011500	127.061	104.81	95.7832	96.2155	86.69	98.6398	95.0552	103.775	120.269	107.602	101.718	116.673	103.331	87.4255	101.421	101.853	94.9972	91.8965	90.2283	92.4698	105.968	96.04	111.565	98.5075	92.3979	111.565
TraesCS1A02G011600	0	0.449368	0	0.39533	0	0	0	0	0.500415	0	0.879875	0	0	0	0	0	0	0	0	0	0.211174	0	0.345072	0	0	0.345072
TraesCS1A02G011700	0.483891	0.570962	0.199023	0.167434	0.202267	0	0	0.19973	0	0.568854	0	1.03237	0	0.219958	0.340227	0	0.202425	0.417177	0.348922	0	0.355327	0.100499	0.400307	0.140046	0.242131	0.400307
TraesCS1A02G011800	25.2476	30.9814	32.6226	35.0358	42.4078	41.4198	41.7565	43.8631	47.1533	48.2359	48.3159	52.8628	49.37	42.3715	47.4969	47.3211	48.4208	44.2466	42.8591	46.7225	30.9719	42.3618	49.142	46.6399	45.5622	49.142
TraesCS1A02G012000	1.54636	2.57104	2.05258	2.14025	2.46799	3.17131	2.61252	2.90123	2.33973	3.44294	3.38317	2.84924	3.09329	2.9075	2.8911	3.01701	2.91098	3.4541	3.0917	3.86454	2.07756	2.78826	3.00377	2.97723	3.33033	3.33033
TraesCS1A02G012100	0.253633	0.249392	0.521591	0.658206	0.636113	0.597049	0.344894	0.523445	0.222178	0.298166	0.634812	0.595232	0.790224	0.230583	0.713322	0.680415	0.68966	0.929323	0.365777	1.12459	0.420705	0.525375	0.437597	0.603636	0.777337	0.777337
TraesCS1A02G012400	0.634142	0.835254	0.655084	0.658269	1.18358	1.04146	0.98264	1.42439	1.62774	2.14977	1.73767	1.8123	1.94703	1.44798	1.52425	1.8625	2.29497	2.11692	1.89818	2.15785	0.695687	1.15802	1.83187	1.69544	2.11698	2.11698
TraesCS1A02G012500	8.32227	9.60442	9.77334	9.03043	10.604	10.6116	9.36445	9.86834	11.223	10.7132	10.3727	11.1672	9.65232	11.0171	10.548	10.6809	11.7117	10.9197	10.8702	11.4424	9.18261	10.1121	10.869	10.4746	11.236	11.236
TraesCS1A02G013100	0	0	0	0	0.180976	0	0	0	0	0	0	0	0	0	0	0	0	0	0	0	0	0.045244	0	0	0	0.045244
TraesCS1A02G013200	0.0385516	0	0.0190274	0.024011	0.00966878	0	0	0	0	0	0	0	0	0	0	0	0	0	0.0083396	0	0.0203975	0.0024172	0	0	0.0020849	0.0024172
TraesCS1A02G013500	0.565371	0.333552	0.348803	0	0.354489	0	0.3844	0	0	0	0	0	0	0	0	0	0	0	0	0	0.311931	0.184722	0	0	0	0.184722
TraesCS1A02G013600	82.6441	100.788	72.7035	72.8804	39.9431	35.914	33.8183	53.5369	24.7601	25.6381	27.2925	29.1417	31.6272	36.3928	36.3172	36.1223	59.1811	63.3333	77.5946	48.4767	82.254	40.8031	26.7081	35.1149	62.1464	62.1464
TraesCS1A02G013700	2.35033	2.29887	1.71713	2.31134	2.67586	3.02112	2.98575	3.02523	3.37272	3.16291	3.6796	3.00863	3.68546	4.30158	4.53358	4.13538	4.42443	4.91908	3.71287	4.93636	2.16942	2.92699	3.30596	4.164	4.49819	4.49819
TraesCS1A02G013800	15.116	17.2999	17.3328	17.3852	17.1419	14.8238	16.0733	16.0076	16.919	16.4686	14.9999	16.286	15.8291	18.039	16.516	16.5291	17.1231	16.6597	18.8901	15.8847	16.7835	16.0116	16.1684	16.7283	17.1394	17.1394
TraesCS1A02G013900	0	0	0	0	0.065413	0	0	0	0	0	0	0	0	0	0	0	0	0	0	0	0	0.0163532	0	0	0	0.0163532
TraesCS1A02G014200	0.265146	0.234642	0.490741	0.481659	0	0.0780189	0	0.574566	0.0870988	0.311701	0.0765725	0.169705	0.0774464	0.0903936	0.0699096	0.164147	0.166377	0.257164	0.0716964	0	0.368047	0.163146	0.161269	0.100474	0.123809	0.163146
TraesCS1A02G014500	0.0324887	0.153339	0.360788	0.134899	0.244446	0.229435	0.397608	0.4023	0.0853788	0.458318	0.150121	0.291119	0	0.132913	0	0	0	0	0	0.129648	0.170379	0.318447	0.246234	0.0332282	0.0324119	0.318447
TraesCS1A02G014900	0	0	0.0399455	0	0.0405967	0	0	0.120262	0	0.0380579	0	0	0	0	0	0.0400838	0	0	0	0	0.00998638	0.0402148	0.00951448	0.010021	0	0.0402148
TraesCS1A02G015100	0.640999	0.756339	1.3182	0.369659	0.625189	1.08977	0.581093	1.23469	0.935841	0.837274	0.740466	1.00288	0.748917	1.06837	0.60092	0.970028	0.446912	1.10525	0.924417	1.04212	0.7713	0.882686	0.879114	0.847058	0.879674	0.882686
TraesCS1A02G015200	9.3807	9.36578	9.68035	9.99259	10.204	8.33048	8.6432	10.0189	7.6861	7.12926	8.58395	8.94222	8.35904	7.68375	8.38756	8.66834	7.93832	8.41829	8.8012	9.14918	9.60485	9.29914	8.08538	8.27467	8.57675	9.29914
TraesCS1A02G015300	5.72219	5.43498	6.60987	5.60288	6.23416	5.15872	5.40815	5.07553	6.5323	5.34336	5.6022	6.33786	6.14029	6.22599	6.05635	6.45688	7.10485	6.71764	5.24545	6.85578	5.84248	5.46914	5.95393	6.21988	6.48093	6.48093
TraesCS1A02G015378	0.169524	0.050007	0	0.0879869	0	0.0498823	0.0576303	0.0524793	0	0.0498224	0	0	0	0	0	0	0	0	0	0	0.0768794	0.039998	0.0124556	0	0	0.039998
TraesCS1A02G015400	14.6301	12.1329	12.3145	13.6956	10.382	10.1449	10.5383	9.64322	7.64972	10.3549	9.65112	8.3235	8.48038	8.45463	10.2068	9.82956	8.72958	9.23982	8.95476	9.0515	13.1933	10.1771	8.99482	9.24284	8.99392	10.1771
TraesCS1A02G015500	0.160772	0	0.264499	0.0556295	0	0	0	0.0663598	0	0	0	0.0686006	0	0.0730805	0	0	0	0	0	0	0.120225	0.01659	0.0171502	0.0182701	0	0.0182701
TraesCS1A02G015600	0	0	0.0552841	0	0	0	0	0	0	0	0	0	0	0	0	0	0	0	0	0	0.013821	0	0	0	0	0
TraesCS1A02G015800	0.173914	0.307812	0.107296	0.451328	0	0	0	0	0	0	0	0	0	0	0	0	0	0	0	0	0.260088	0	0	0	0	0
TraesCS1A02G015900	0.281924	0.427697	0.670879	0.606205	0.580806	0.545139	0.328599	0.623392	0.529202	0.402445	0.441984	0.721776	0.682306	0.576683	0.127429	0.623335	0.328538	0.494792	0.566305	0.562515	0.496676	0.519484	0.523852	0.502438	0.488037	0.523852
TraesCS1A02G016000	0	0	0	0.0614105	0	0	0	0	0	0.0347735	0	0	0	0	0	0.0366246	0.0371222	0	0	0.0393465	0.0153526	0	0.00869338	0.00915614	0.0191172	0.0191172
TraesCS1A02G016100	0.0291294	0	0	0	0	0	0	0	0.0382753	0	0	0	0	0	0	0	0	0	0	0	0.00728236	0	0.00956884	0	0	0.00956884
TraesCS1A02G016203	0.367786	0.0482183	0.352961	0.212099	0.743053	0.817668	0.639044	0.430119	0.939676	1.29709	1.08575	1.25546	1.59946	1.19813	1.31451	1.39143	1.33341	1.32116	1.32601	1.49484	0.245266	0.657471	1.14449	1.37588	1.36886	1.37588
TraesCS1A02G016200	7.01028	9.25365	8.78915	9.78075	10.0998	12.5675	10.5301	11.5451	12.4177	12.7846	12.2042	13.2711	13.3817	12.2335	12.9125	13.3603	13.9667	15.1216	14.0511	14.3345	8.70846	11.1856	12.6694	12.972	14.3685	14.3685
TraesCS1A02G016300	0	0	0	0.0172647	0	0	0	0	0	0	0	0	0	0	0	0	0	0	0	0	0.00431618	0	0	0	0	0
TraesCS1A02G016800	0	0	0	0	0	0	0	0	0	0	0	0	0	0.104062	0	0	0	0	0	0	0	0	0	0.0260154	0	0.0260154
TraesCS1A02G016900	9.17799	10.3273	10.4495	9.82169	11.6693	10.7357	9.74126	10.1704	11.6123	10.3226	10.4219	9.42434	10.6238	10.2913	11.2057	10.6613	12.2303	11.7772	10.9397	10.7932	9.94412	10.5792	10.4453	10.6955	11.4351	11.4351
TraesCS1A02G017000	11.3667	12.9577	14.6502	13.4186	14.6858	14.6902	15.677	15.1539	16.7193	17.3641	17.8818	16.6771	17.8492	16.0255	18.7833	18.1379	16.3755	17.0313	15.8227	17.0333	13.0983	15.0517	17.1606	17.699	16.5657	17.699
TraesCS1A02G017100	0	0	0	0.508281	0	0.576319	0	0	1.28678	0	0	0	0	0	0	0	0	0	0	0	0.12707	0.14408	0.321695	0	0	0.321695
TraesCS1A02G017200	0	0.0388876	0	0	0	0	0	0	0	0	0.076143	0	0	0	0.0347587	0	0	0.0426203	0.0356471	0	0.0097219	0	0.0190357	0.00868968	0.0195668	0.0195668
TraesCS1A02G017800	0.048064	0.0567125	0.118611	0.074839	0.120545	0.0565711	0	0.0595164	0.0315774	0.0847548	0.0277612	0.123052	0.056156	0	0.0760366	0.0595109	0.0603195	0.0310781	0.129967	0.191801	0.0745567	0.0591581	0.0667864	0.0479259	0.103291	0.103291
TraesCS1A02G017900	0	0	0.0781683	0.0328807	0.0794426	0.0372821	0	0.0784461	0.0416209	0.446847	0.109773	0.202738	0.370085	0.172782	0.167035	0.352975	0.278266	0.245776	0.171304	0.210671	0.0277623	0.0487927	0.200245	0.265719	0.226504	0.265719
TraesCS1A02G018000	0	0.0648387	0.0226011	0.0380277	0	0.043118	0	0	0.024068	0.0215331	0.0423186	0	0.0214008	0.049957	0.0386363	0	0.0689624	0	0.0396238	0	0.0313669	0.0107795	0.0219799	0.0274985	0.0271465	0.0274985
TraesCS1A02G018100	0	0	0	0	0	0	0	0	0	0	0	0	0	0.0394925	0	0	0	0	0	0	0	0	0	0.00987313	0	0.00987313
TraesCS1A02G018200	0	0	0	0	0	0	0	0	0.0959091	0	0.0843181	0.186871	0.0852804	0.0995373	0	0.0903753	0	0	0	0	0	0	0.0917746	0.0687982	0	0.0917746
TraesCS1A02G018300	0.0671522	0	0.165717	0.0697071	0	0	0	0	0	0	0	0	0	0	0	0	0	0	0	0	0.0756441	0	0	0	0	0
TraesCS1A02G018400	0.0178094	0.021014	0	0.0369739	0.0669991	0.0419231	0.0484349	0.0220529	0.0468022	0.0209364	0.0822918	0.0227976	0.0624232	0.0242863	0.0563484	0.0441017	0.0670514	0.046062	0.0770515	0.0236897	0.0189493	0.0448525	0.043207	0.0467899	0.0534636	0.0534636
TraesCS1A02G018500	0.404167	0.381514	0.465451	0.559392	0.67577	0.951407	1.2091	0.50047	0.88511	1.52042	1.24502	0.931265	1.60552	2.0209	1.70503	1.40119	1.52167	1.35893	1.07831	1.36196	0.452631	0.834188	1.14546	1.68316	1.33022	1.68316
TraesCS1A02G018600	0.0557705	0.23032	0.137629	0.115785	0.209809	0.0656417	0.0758376	0.172648	0.439686	0.262251	0.128849	0.464043	0.1629	0.342239	0.411732	0.586949	0.349955	0.396672	0.331772	0.296739	0.134876	0.130984	0.323707	0.375955	0.343784	0.375955
TraesCS1A02G018800	0.110344	0	0.17019	0.200449	0.034593	0.0324687	0	0	0	0.0648593	0.0637334	0	0.0966911	0.150474	0.0581876	0.136624	0	0.0356741	0.0596748	0.0733887	0.120246	0.0167654	0.0321482	0.110494	0.0421844	0.110494
TraesCS1A02G018900	10.5274	13.3174	11.8312	11.7574	13.6272	13.7779	13.935	14.2479	15.4339	15.6635	15.9685	14.9847	15.2405	15.6636	15.7377	14.766	14.4902	15.4998	14.4115	15.9696	11.8583	13.897	15.5126	15.352	15.0928	15.5126
TraesCS1A02G019000	36.0331	32.6951	32.3289	33.4896	29.143	27.8136	29.437	27.1518	27.3068	26.3682	26.2008	28.1401	28.0664	24.5307	27.3972	27.9447	28.1141	29.548	27.7651	29.9101	33.6366	28.3863	27.004	26.9847	28.8343	28.8343
TraesCS1A02G019200	8.6607	7.99599	10.1614	9.71574	9.45059	9.08484	9.09099	9.7836	9.34354	10.9316	10.2153	8.59687	10.3673	9.44836	9.10203	10.4976	12.242	9.15648	10.8138	10.8331	9.13346	9.35251	9.77181	9.85383	10.7613	10.7613
TraesCS1A02G019600	0	0.0599157	0	0	0	0	0	0	0	0	0	0	0	0	0	0	0	0	0	0	0.0149789	0	0	0	0	0
TraesCS1A02G019900	0	0	0.07842	0.0219911	0	0	0	0	0	0	0	0	0	0	0	0	0	0	0	0	0.0251028	0	0	0	0	0
TraesCS1A02G020000	24.6865	31.975	32.9409	18.5307	0.907533	0.378579	1.96822	2.19059	0.528297	0.283593	0.55734	0	0	0.328969	0	0.199126	0	0	0.0869748	0.320887	27.0333	1.36123	0.342307	0.132024	0.101965	1.36123
TraesCS1A02G020153	1.56391	6.82766	4.05234	4.22086	9.02127	3.8655	5.95455	6.58426	4.93184	5.69936	6.50371	6.00582	8.58786	4.69188	5.93779	7.16456	4.71042	6.87629	6.42786	6.0328	4.16619	6.35639	5.78518	6.59552	6.01184	6.59552
TraesCS1A02G020300	7.30359	4.87585	5.415	6.41764	6.30667	7.84224	6.79526	7.65554	8.88119	9.52742	8.69596	9.75929	10.3297	8.0814	8.61497	8.6464	8.48246	8.94787	9.32022	10.0134	6.00302	7.14993	9.21597	8.91811	9.19097	9.21597
TraesCS1A02G020400	2.2014	4.64269	3.84026	4.20258	4.56921	3.827	3.76768	3.99491	3.92328	4.23885	3.65374	4.04883	4.18324	3.69213	4.08303	3.72824	4.44575	4.09029	4.16002	3.56776	3.72173	4.0397	3.96617	3.92166	4.06596	4.06596
TraesCS1A02G020500	173.442	170.856	169.726	171.637	177.186	170.492	171.382	165.3	145.061	151.158	150.957	154.266	146.167	148.16	150.727	146.19	144.878	140.536	149.9	146.285	171.415	171.09	150.361	147.811	145.4	171.09
TraesCS1A02G020600	6.5855	8.8516	8.76171	7.96549	7.32471	7.0097	7.63128	6.55918	8.65319	7.16958	7.47511	8.21011	7.9284	7.96534	7.5796	8.40207	7.94129	8.88661	7.33975	7.99817	8.04107	7.13122	7.877	7.96885	8.04146	8.04146
TraesCS1A02G020700	0.656263	0.939661	1.07361	0.91086	1.19283	1.1109	1.08291	1.31482	1.09485	1.36961	1.05623	1.27427	1.4732	1.40776	1.41537	1.27818	1.43436	1.34453	1.4037	1.31433	0.895099	1.17536	1.19874	1.39363	1.37423	1.39363
TraesCS1A02G020900	0	0.437223	1.60025	1.34626	1.16167	1.3084	0.503876	1.60594	0.243445	0	0.428047	0	0.216466	1.01062	0	0	0.232515	0.239595	0	0	0.845933	1.14497	0.167873	0.306771	0.118028	1.14497
TraesCS1A02G021000	0	0	0.267109	0	0.271464	0.254793	0	0.268059	0.284446	0	0.25007	0.27711	0	0	0	0	0	0	0	0.575908	0.0667774	0.198579	0.202907	0	0.143977	0.202907
TraesCS1A02G021100	4.51223	5.49968	5.26169	6.12511	2.73591	1.10887	1.14625	0.982397	0.19546	0.116583	0.343676	0.0634732	0	0.202854	0.0522952	0.0613942	0.37337	0.705354	0.536318	0.197871	5.34968	1.49336	0.179798	0.079136	0.453228	1.49336
TraesCS1A02G021200	1.29559	1.56949	1.8544	1.34489	0.628209	0.589631	0.587256	0.363641	0.0226984	0.0406154	0.0598655	0.022113	0.0201829	0.282684	0.109313	0.106943	0.411906	0.156376	0.355004	0.183826	1.51609	0.542184	0.036323	0.129781	0.276778	0.542184
TraesCS1A02G021400	0	0	0	0.147226	0	0	0	0	0	0	0	0	0	0	0	0	0	0	0	0	0.0368066	0	0	0	0	0
TraesCS1A02G021700	3.11404	4.82558	4.04027	4.43951	4.59217	4.38882	4.01644	5.18	3.95128	4.21072	4.55448	4.68769	3.77886	3.79092	3.86217	4.18664	5.14926	4.44187	5.27635	4.21335	4.10485	4.54436	4.35104	3.90465	4.77021	4.77021
TraesCS1A02G021800	0.0503539	0.0495121	0.124262	0.0871162	0.084192	0.0888996	0.102708	0.010392	0.0110273	0.0197317	0	0.0107429	0.039221	0.0228889	0.106212	0.0727373	0.0421289	0.0325587	0.0272317	0.0223266	0.0778111	0.0715479	0.0103755	0.0602649	0.0310615	0.0715479
TraesCS1A02G021900	0	0	0	0	0	0	0	0	0	0	0	0	0.0364886	0	0	0	0	0	0.0337795	0	0	0	0	0.00912215	0.00844487	0.00912215
TraesCS1A02G022000	0.699752	0.825664	1.10437	0.456096	0.0408136	0.0766145	0.0442574	0.0201508	0	0	0.0563955	0.0416625	0.0570392	0	0.0343255	0.020149	0.0612681	0.105223	0.193616	0.0216464	0.77147	0.045459	0.0245145	0.0278784	0.0954382	0.0954382
TraesCS1A02G022500	14.1216	13.4802	13.1861	13.6816	16.5918	19.1367	16.8846	16.3207	17.4521	18.8744	18.5762	18.0443	17.9558	18.2511	18.382	19.5326	19.9257	20.3679	19.5399	20.4765	13.6174	17.2334	18.2368	18.5304	20.0775	20.0775
TraesCS1A02G022600	0	0	0	0	0	0	0	0	0.366405	0	0	0.356956	0.6516	0	0	0	0	0	0	0	0	0	0.18084	0.1629	0	0.18084
TraesCS1A02G023100	0	0.110237	0	0	0	0	0	0	0	0	0	0	0	0	0	0	0	0	0	0	0.0275592	0	0	0	0	0
TraesCS1A02G023205	0.615144	0.791816	1.13853	1.01587	0.876583	0.691112	0.722417	1.86967	0.698063	0.854635	0.710599	1.10957	0.816715	0.61008	0.884682	1.14247	0.666723	0.903978	0.78632	0.409126	0.89034	1.03995	0.843217	0.863487	0.691537	1.03995
TraesCS1A02G023200	0	0	0.0770703	0	0	0	0	0	0	0	0	0	0	0	0	0	0	0	0	0	0.0192676	0	0	0	0	0
TraesCS1A02G023300	0	0	0	0.0568139	0	0	0	0.0677727	0	0	0	0	0	0	0	0	0	0	0	0	0.0142035	0.0169432	0	0	0	0.0169432
TraesCS1A02G023400	4.41888	6.16644	5.69502	6.01574	5.24281	5.79784	5.72742	6.40724	5.83349	6.56948	6.18049	5.80227	5.91248	6.27996	6.75595	6.22727	5.84433	6.74495	6.45851	6.11191	5.57402	5.79383	6.09643	6.29391	6.28992	6.29391
TraesCS1A02G023500	0.359131	0.544824	0.582396	0.681681	0.540422	0.579697	0.683693	0.228704	0.0808953	0.132688	0.118531	0.078809	0.215791	0.209889	0.108217	0.203274	0.23179	0.331733	0.344048	0.177435	0.542008	0.508129	0.102731	0.184293	0.271251	0.508129
TraesCS1A02G023600	0.723312	0.957155	1.18442	1.12976	1.14439	0.859292	0.799726	0.460385	0.071059	0.12715	0.14056	0.0778797	0.173756	0.129057	0.285176	0.234356	0.23754	0.279741	0.387516	0.224798	0.998661	0.815949	0.104162	0.205587	0.282399	0.815949
TraesCS1A02G023700	0.299133	0.0882395	0	0	0	0	0	0	0	0	0	0	0	0	0	0	0	0	0	0	0.0968431	0	0	0	0	0
TraesCS1A02G023800	21.4072	21.9567	21.5037	20.6328	25.0898	22.0306	23.1036	23.2318	22.8706	26.1428	25.891	24.4641	27.8727	27.0159	26.0596	27.9947	27.9908	30.2287	30.6754	27.5447	21.3751	23.3639	24.8421	27.2357	29.1099	29.1099
TraesCS1A02G024200	0.308196	0.284597	0.38028	0.598114	0.856975	0.851663	0.747073	0.763262	0.95078	0.740372	1.0371	0.960565	1.28378	0.986747	1.11645	1.54298	1.27806	1.10903	1.07251	1.05163	0.392797	0.804743	0.922205	1.23249	1.12781	1.23249
TraesCS1A02G024300	5.09374	6.68435	6.57881	6.42411	8.05908	11.1502	9.25697	8.37063	15.075	16.957	15.8927	14.0768	18.6326	17.3331	20.0326	18.3312	17.5048	17.0528	18.485	20.3268	6.19525	9.20921	15.5004	18.5824	18.3424	18.5824
TraesCS1A02G024400	2.42504	2.28912	2.57592	2.14518	1.74527	1.16652	1.34772	1.72338	0.332498	0.471007	0.584628	0.404904	0.665213	0.546371	0.689436	0.626627	0.82039	0.872639	0.843907	0.645147	2.35881	1.49572	0.448259	0.631912	0.795521	1.49572
TraesCS1A02G024500	10.3659	9.7954	9.28468	9.47	10.2711	9.66648	11.1679	11.4891	12.4248	12.2382	12.4104	11.2803	11.385	11.5327	12.4542	11.5705	10.892	11.1088	12.5084	11.5741	9.729	10.6486	12.0884	11.7356	11.5208	12.0884
TraesCS1A02G024600	7.58276	4.78991	5.24519	5.04874	8.11611	8.11353	13.0191	10.006	25.5128	21.8802	22.5179	24.1685	21.8353	22.1955	21.4471	23.282	20.5224	22.7816	18.64	24.9104	5.66665	9.81371	23.5198	22.19	21.7136	23.5198
TraesCS1A02G024700	6.67281	8.11321	6.78734	7.05646	7.03516	7.63316	7.26753	8.20472	7.88495	8.43231	7.92489	7.90165	6.95636	6.88329	8.27363	8.53289	7.02104	8.20485	7.57235	7.62881	7.15745	7.53514	8.03595	7.66155	7.60677	8.03595
TraesCS1A02G025100	53.1698	55.7286	51.3812	49.9552	45.5313	47.3208	48.0271	49.6262	43.8904	48.9908	48.4723	48.3588	43.541	44.8975	44.0188	46.7353	42.4409	40.8011	42.8297	45.8334	52.5587	47.6263	47.4281	44.7982	42.9763	47.6263
TraesCS1A02G025200	5.57995	5.67516	6.37817	5.5968	6.52507	6.42656	5.81879	6.1253	6.83713	6.31823	5.99106	6.31023	6.51939	6.11543	5.74053	6.40025	5.9287	7.39305	6.75737	5.87412	5.80752	6.22393	6.36416	6.1939	6.48831	6.48831
TraesCS1A02G025500	0	0	0	0	0.0119963	0	0	0.0118458	0	0	0	0	0	0	0	0	0.0240113	0.0247425	0	0	0	0.00596054	0	0	0.0121884	0.0121884
TraesCS1A02G025600	0.304222	0.622202	1.1011	1.09476	0.406928	0.7042	0.675686	0.866432	0.493012	0.309953	0.292858	0.480297	0.284352	0.359546	0.27807	0.326452	0.407246	0.36719	0.46067	0.39118	0.780571	0.663312	0.39403	0.312105	0.406572	0.663312
TraesCS1A02G025700	5.10257	5.87432	5.875	5.66699	6.2625	6.04222	6.74875	6.68327	6.09329	6.509	5.87645	6.53174	6.70457	5.85849	6.08482	6.3178	6.9097	7.48111	6.87779	6.00339	5.62972	6.43419	6.25262	6.24142	6.818	6.818
TraesCS1A02G025800	0.103735	0	0	0.215363	0	0	0	0	0	0	0	0	0	0	0	0	0	0	0	0.0689928	0.0797743	0	0	0	0.0172482	0.0172482
TraesCS1A02G025900	7.12044	7.94964	8.68803	8.92721	9.01188	8.87829	8.78429	9.07878	8.95684	9.33352	9.11045	8.79348	8.72052	8.485	10.6026	9.58501	9.76497	9.70354	10.3878	10.0338	8.17133	8.93831	9.04857	9.34829	9.97252	9.97252
TraesCS1A02G026000	2.15582	1.07105	1.89003	2.94453	0.782565	0.333867	0.462871	0.561999	0	0	0	0.072622	0.0662834	0.0773645	0	0	0.142396	0.0733656	0.0613622	0	2.01535	0.535326	0.0181555	0.035912	0.0692808	0.535326
TraesCS1A02G026200	1.67176	1.75816	2.3094	3.31983	2.00525	2.82316	2.14974	3.51017	3.677	1.94393	1.44838	2.53543	1.74091	2.08151	2.03144	2.06991	2.16644	2.11491	1.98509	2.07871	2.26479	2.62208	2.40119	1.98094	2.08629	2.62208
TraesCS1A02G026300	0.485824	0.826144	0.740501	1.06795	0.376287	0.504542	0.408037	0.353873	0.131427	0.100787	0.0825312	0.0731645	0.166946	0.136399	0.13563	0.212304	0.358648	0.147827	0.278192	0.30411	0.780104	0.410685	0.0969775	0.16282	0.272194	0.410685
TraesCS1A02G026400	12.5047	16.7645	18.2227	18.0607	16.83	15.2763	16.3591	17.0327	12.6914	14.6496	13.9719	14.1718	14.4714	13.1568	13.6998	13.7744	13.6909	15.6552	16.0787	13.6796	16.3881	16.3745	13.8712	13.7756	14.7761	16.3745
TraesCS1A02G026600	0	0	0	0	0	0	0	0	0	0	0.355904	0	0	0	0	0	0	0	0	0	0	0	0.0889761	0	0	0.0889761
TraesCS1A02G026800	24.4956	14.236	18.0447	26.5662	5.0432	3.01222	6.46305	1.81089	0	0.429801	0.84468	0	0	0	0	0	0	0	0	0	20.8356	4.08234	0.31862	0	0	4.08234
TraesCS1A02G026900	0.163276	0.122599	0.018315	0.0770401	0.0186135	0.139764	0.0807366	0.0367601	0.0585111	0.0174495	0.0171466	0	0.0346846	0	0.0626184	0.0183784	0	0	0.0802735	0	0.0953076	0.0689686	0.0232768	0.0289203	0.0200684	0.0689686
TraesCS1A02G027000	0	0	0	0	0	0	0	0	0	0	0	0.0040051	0	0	0	0	0	0	0	0	0	0	0.00100127	0	0	0.00100127
TraesCS1A02G027200	10.6322	9.0466	8.62398	11.1246	10.5706	11.1679	11.6353	9.75612	8.62713	8.96341	9.93325	11.0616	10.0466	9.30007	9.69435	10.2797	9.62196	9.53149	9.07162	8.67717	9.85683	10.7825	9.64634	9.83019	9.22556	10.7825
TraesCS1A02G027300	28.0318	21.3292	21.3994	24.5296	14.1922	11.1006	10.2598	11.3541	2.89157	2.34064	3.38948	1.94507	4.34642	3.85837	4.64182	4.15197	4.27413	3.72669	3.74036	4.46054	23.8225	11.7267	2.64169	4.24964	4.05043	11.7267
TraesCS1A02G027400	0.0253659	0	0	0.0263309	0	0	0	0.0314099	0.0666602	0	0.0879061	0.0324705	0	0.0691819	0.0267523	0.031407	0.0318337	0.065606	0	0.0337411	0.0129242	0.00785248	0.0467592	0.0318353	0.0327952	0.0467592
TraesCS1A02G027500	1.307	1.16831	1.2706	1.39783	1.34098	1.07217	1.02328	1.66746	3.33064	2.74704	2.37909	3.59963	2.91526	3.88871	4.30238	3.1875	3.67815	5.01938	2.18475	2.89756	1.28594	1.27597	3.0141	3.57346	3.44496	3.57346
TraesCS1A02G027600	4.92935	5.81633	5.69113	5.38014	8.74542	9.02921	9.69889	10.8928	21.4513	21.4652	19.4264	17.53	20.3889	25.9156	22.3999	21.8032	25.4611	26.6053	28.0126	24.2669	5.45424	9.59158	19.9682	22.6269	26.0865	26.0865
TraesCS1A02G027700	0.530719	0.887139	0.76399	0.367274	0.388222	0.208218	0.36084	0.547647	1.85961	1.03984	1.02179	0.679368	1.34349	0.844354	1.72583	1.58803	1.5541	1.60142	1.96128	1.11776	0.637281	0.376232	1.15015	1.37542	1.55864	1.55864
TraesCS1A02G027800	1.08186	1.74932	1.03825	0.623901	0.803946	1.6978	1.08973	1.53811	3.42222	2.92047	2.63834	2.462	3.04297	2.24029	2.66232	2.23253	3.62058	3.00538	3.03374	2.02536	1.12333	1.28239	2.86076	2.54453	2.92126	2.92126
TraesCS1A02G028300	0	0	0	0	0	0	0	0	0.0230985	0	0	0	0	0	0	0	0	0	0	0	0	0	0.00577463	0	0	0.00577463
TraesCS1A02G028400	0.0347633	0.150401	0.14298	0.252601	0.276091	0.21822	0.110301	0.157837	0.167486	0.0953566	0.0669295	0.0593334	0.0676933	0.015802	0.0611056	0.05739	0.0727122	0.0299705	0.137868	0.107897	0.145186	0.190612	0.0972764	0.0504977	0.0871119	0.190612
TraesCS1A02G028500	1.65405	2.34201	3.24846	2.47532	2.21247	2.30373	2.30544	2.20178	2.53561	2.0579	2.14956	2.24084	2.27072	2.40597	2.06428	1.84318	2.66395	2.06771	2.71338	2.49354	2.42996	2.25585	2.24598	2.14604	2.48465	2.48465
TraesCS1A02G028600	3.37735	5.20869	4.77248	4.78598	4.32307	4.93179	4.19239	5.70915	3.09353	3.57496	3.54528	4.21567	3.91321	3.30611	3.51761	3.74791	4.18575	4.11385	3.74393	3.61635	4.53612	4.7891	3.60736	3.62121	3.91497	4.7891
TraesCS1A02G028700	1.36528	1.13905	1.27621	1.31702	1.27973	1.47708	1.23769	1.46859	0.996635	1.39424	1.30632	1.73002	1.49846	1.27882	1.32355	1.22941	1.43649	1.53373	1.4767	1.26574	1.27439	1.36577	1.3568	1.33256	1.42817	1.42817
TraesCS1A02G029100	1.06002	1.31546	1.51091	1.42287	1.58138	1.29067	1.36688	1.35786	0.648393	0.988322	0.886717	0.889019	1.43067	0.847383	1.23361	1.403	1.23857	1.18174	1.22561	1.26416	1.32732	1.3992	0.853113	1.22867	1.22752	1.3992
TraesCS1A02G029200	17.6489	30.8678	31.9414	25.5457	28.8824	26.4491	24.5132	26.5994	28.4825	29.0529	26.29	24.9781	26.1484	27.2492	26.7518	23.8211	27.3837	28.7569	28.1828	27.9321	26.5009	26.6111	27.2009	25.9926	28.0639	28.0639
TraesCS1A02G029300	9.3258	12.2804	11.676	11.2443	11.9694	11.3633	12.1041	11.8023	13.5494	11.9131	11.0577	12.0606	11.5999	14.2114	11.2798	12.2929	13.1645	12.5382	13.3455	12.3868	11.1316	11.8097	12.1452	12.346	12.8588	12.8588
TraesCS1A02G029500	0.91098	0.64494	1.34886	0.567384	1.99915	1.01861	0.805197	1.63566	0	0.0535466	0.157851	0.17492	0.106435	0.124229	0.432348	0.338382	0.400142	0.47123	1.67506	1.09059	0.868041	1.36466	0.0965795	0.250348	0.909255	1.36466
TraesCS1A02G029700	0.22675	0.191107	0.199846	0.168126	0.162483	0.285947	0.198217	0.0802223	0.12769	0.247523	0.130968	0.124397	0.0756928	0.0883469	0.153735	0.200537	0.304893	0.230396	0.122628	0.172353	0.196457	0.181717	0.157644	0.129578	0.207567	0.207567
TraesCS1A02G029800	10.7701	9.53107	11.1125	9.15595	13.0401	8.79699	8.58523	9.82983	22.6915	13.0432	10.7253	16.2232	15.675	14.6237	10.4286	11.2084	25.1683	8.34472	11.0466	13.7087	10.1424	10.063	15.6708	12.9839	14.5671	15.6708
TraesCS1A02G029900	0	0	0.0206724	0	0	0	0	0	0	0	0	0	0	0	0	0	0	0	0	0	0.00516811	0	0	0	0	0
TraesCS1A02G030000	0.0757472	0.178754	0.0934637	0.235887	0.854886	2.05055	0.927021	0.844163	1.59248	1.06857	2.01253	1.93926	1.1505	1.65272	1.83741	2.25089	2.18641	3.3305	2.21209	2.92196	0.145963	1.16915	1.65321	1.72288	2.66274	2.66274
TraesCS1A02G030100	1.70466	2.62035	2.47965	2.07796	2.57891	2.26408	2.14789	2.33354	2.37345	2.62906	2.26727	2.40233	2.1561	2.31395	2.51532	2.83678	2.41409	2.35614	2.47811	2.66275	2.22065	2.3311	2.41802	2.45554	2.47777	2.47777
TraesCS1A02G030200	0	0.0793975	0	0	0	0.0395998	0.137252	0	0.0884168	0	0	0.0430683	0	0.0458808	0.106451	0.0416577	0	0	0.0363907	0	0.0198494	0.044213	0.0328713	0.0484974	0.00909767	0.0484974
TraesCS1A02G030300	0	0.0915262	0.0957111	0	0.0972713	0.091298	0.0527395	0.0480256	0.30577	0.410347	0.179211	0.0992946	0.271884	0.105779	0.818084	0.576254	0.194695	0.551712	0.167799	0.464311	0.0468093	0.0723336	0.248656	0.443	0.344629	0.443
TraesCS1A02G030500	11.9741	11.1987	11.1135	9.96122	7.38904	8.54526	7.15404	7.76541	9.84392	9.37612	11.5471	8.70108	8.35961	12.6843	12.8949	9.40622	9.69248	8.02818	10.5842	9.04157	11.0619	7.71344	9.86705	10.8363	9.33659	10.8363
TraesCS1A02G030600	6.99116	6.90918	8.58253	7.14664	7.29837	6.1401	5.79088	6.50372	4.24338	5.75725	4.67343	5.08793	5.18286	4.30711	4.52877	5.40462	5.38898	4.95645	5.75767	5.61746	7.40738	6.43327	4.9405	4.85584	5.43014	6.43327
TraesCS1A02G030700	3.3084	3.7383	3.52868	3.11413	4.07843	4.22398	3.96506	4.51333	3.75772	3.49378	4.17805	4.55806	4.09471	4.66455	4.4059	4.40877	4.96128	4.78602	4.73079	4.43807	3.42238	4.1952	3.9969	4.39348	4.72904	4.72904
TraesCS1A02G030900	10.6284	4.44585	3.03672	2.4869	0.0273117	0.0256345	0.0296162	0	4.92227	3.86616	11.4978	2.39766	3.1299	9.83084	12.4038	5.87873	6.53259	4.67543	5.8186	4.37458	5.14948	0.0206406	5.67097	7.81082	5.3503	7.81082
TraesCS1A02G031100	10.6348	5.83331	3.54653	6.5043	0	0.27064	0.0781695	0.640644	0	0	0	0	0	0	0	0	0	0	0	0	6.62973	0.247363	0	0	0	0.247363
TraesCS1A02G031200	3.69365	5.46097	5.43611	5.65887	7.03148	7.09728	6.50528	7.1086	8.59571	8.63206	6.68295	9.88363	9.69689	8.13196	6.71158	9.67011	9.82941	8.74752	9.28981	10.1816	5.0624	6.93566	8.44859	8.55263	9.51208	9.51208
TraesCS1A02G031300	0.418066	0.42752	0.137559	0.419506	0.0699009	0.0492063	0.132648	0.17256	0	0.0163824	0.016098	0	0	0.0190036	0.0734862	0	0.0174889	0.0360428	0.0150729	0.0185368	0.350663	0.106079	0.00812009	0.0231225	0.0217853	0.106079
TraesCS1A02G031600	0.209851	0	0.172622	0.108917	0.0877179	0.164662	0.0475597	0.129926	0	0.0411162	0.242414	0.179085	0.081727	0.0476949	0.258208	0.129914	0.0877864	0.226148	0.151318	0.325662	0.122847	0.107467	0.115654	0.129386	0.197729	0.197729
TraesCS1A02G031700	0.219072	0.301573	0	0.113703	0.228931	0.128923	0.397197	0.406907	0.719638	0.30046	0.548311	0.280431	0.298614	0.398326	0.65463	0.406869	0.504041	0.613823	0.63187	0.534242	0.158587	0.290489	0.46221	0.43961	0.570994	0.570994
TraesCS1A02G031800	0.0903774	0	0.0669094	0	0	0	0	0	0	0	0.0835214	0	0	0.0246492	0.0381269	0.0447607	0	0.0233751	0.0391014	0	0.0393217	0	0.0208803	0.0268842	0.0156191	0.0268842
TraesCS1A02G031900	0.0067433	0.00795668	0	0	0	0	0	0.00835006	0	0	0.00778969	0.00863202	0	0	0.0142238	0	0	0	0	0	0.00367499	0.00208751	0.00410543	0.00355594	0	0.00410543
TraesCS1A02G032000	0.0364311	0	0	0	0	0	0	0	0	0	0	0	0	0	0	0	0	0	0	0	0.00910778	0	0	0	0	0
TraesCS1A02G032600	1.40579	0.695604	1.51077	1.69464	2.16094	1.76136	1.35663	1.5723	2.14511	2.23904	1.46678	2.49613	1.74844	2.65914	2.48699	2.02134	2.27644	2.63898	1.37338	1.93028	1.3267	1.71281	2.08677	2.22898	2.05477	2.22898
TraesCS1A02G032700	3.48468	4.79374	3.50497	4.01155	4.34909	3.53775	3.54828	3.41518	4.18817	4.13536	5.6661	3.78419	4.45726	5.08981	4.6157	4.98938	4.72555	4.42094	4.57291	4.41557	3.94874	3.71257	4.44346	4.78804	4.53374	4.78804
TraesCS1A02G032900	0.0835651	0.0788813	0.20622	0.0520467	0	0	0	0	0	0	0	0	0.0195268	0	0	0.0206934	0	0	0.162693	0	0.105178	0	0	0.0100551	0.0406733	0.0406733
TraesCS1A02G033000	5.62206	4.27324	4.52537	4.37996	5.11817	4.68207	4.81524	4.81194	5.36294	5.67662	6.02963	5.78388	5.27905	4.98571	6.40225	5.8222	5.8003	6.57163	6.56588	5.87257	4.70016	4.85686	5.71327	5.6223	6.2026	6.2026
TraesCS1A02G033100	26.3946	22.8351	24.5171	24.0506	30.9376	32.3125	32.9454	35.1838	37.6906	37.4259	38.0845	47.939	48.8178	35.6245	39.2111	43.5947	43.0127	43.813	44.2879	45.2952	24.4494	32.8448	40.285	41.812	44.1022	44.1022
TraesCS1A02G033200	0.0851128	0.200856	0.15753	0	0.106732	0.0500887	0.115738	0	0	0	0	0	0.0497211	0	0	0.0526916	0.106815	0	0	0	0.110875	0.0681396	0	0.0256032	0.0267038	0.0681396
TraesCS1A02G033300	10.7139	8.75668	8.18977	7.37815	6.94699	6.02828	6.18289	6.85985	6.5925	5.71384	9.59924	6.95769	4.94599	6.12919	7.4411	5.82387	5.18151	4.25791	5.48322	5.42246	8.75961	6.5045	7.21582	6.08504	5.08628	7.21582
TraesCS1A02G033500	19.5207	16.6678	16.0448	16.2172	15.2505	11.9651	13.0179	14.1325	12.0873	12.5006	9.65394	13.5719	16.0671	10.6735	9.93209	12.278	13.4231	13.0656	13.154	13.4808	17.1126	13.5915	11.9534	12.2377	13.2809	13.5915
TraesCS1A02G033600	35.5934	23.0655	21.7049	23.1524	24.481	20.7042	22.6243	20.921	25.8887	25.6447	27.3714	22.7814	23.0498	26.5871	28.6567	24.7457	25.2759	24.8132	22.8706	25.4885	25.8791	22.1826	25.4216	25.7598	24.612	25.7598
TraesCS1A02G033700	0	0	0.0376909	0	0	0	0	0.0378249	0.0401372	0	0.0705729	0.0391021	0	0.0833112	0	0.0378214	0.0766704	0.0395025	0.0660788	0	0.00942272	0.00945621	0.0374531	0.0302831	0.0455629	0.0455629
TraesCS1A02G033800	4.89044	5.40438	5.74155	6.08043	6.86488	5.73455	7.09674	5.58119	6.06625	7.05768	5.86011	7.12447	6.65187	6.49481	7.08227	7.09446	7.23665	7.03223	6.61195	7.30616	5.5292	6.31934	6.52713	6.83085	7.04675	7.04675
TraesCS1A02G033900	0	0	0	0	0	0	0	0	0.152669	0	0.268436	0	0	0.633777	0.612696	0.28772	0	0.300509	0.377013	0	0	0	0.105276	0.383548	0.169381	0.383548
TraesCS1A02G034000	0	0	0	0	0	0	0	0	0.215748	0	0.0948368	0	0	0.111955	0	0	0	0	0	0	0	0	0.0776461	0.0279886	0	0.0776461
TraesCS1A02G034100	9.49336	14.0777	14.0706	14.3231	12.298	8.82483	10.3313	9.95501	5.76877	6.56878	6.30656	7.025	6.09541	5.71486	5.33686	6.30073	5.61711	6.61765	6.70667	5.23317	12.9912	10.3523	6.41728	5.86197	6.04365	10.3523
TraesCS1A02G034300	65.2633	65.9738	63.3885	61.2102	64.8285	54.0088	52.8434	60.4013	46.5169	50.5129	49.0429	57.9092	62.4848	51.9249	47.3976	56.2467	58.0622	59.5855	59.7747	50.2538	63.9589	58.0205	50.9955	54.5135	56.9191	58.0205
TraesCS1A02G035000	16.7608	13.0065	12.9922	12.0829	8.76828	8.25403	9.87169	9.04028	10.9711	11.6046	14.6816	10.0037	9.6111	11.5544	12.8401	12.4261	12.1819	10.4784	9.96522	10.614	13.7106	8.98357	11.8152	11.6079	10.8099	11.8152
TraesCS1A02G035200	12.4286	11.8203	13.643	14.4117	16.2631	15.0198	16.3919	13.1253	7.59194	9.72427	9.55546	10.6951	8.59608	7.6524	9.38159	9.93311	9.75507	9.72957	12.3189	9.23374	13.0759	15.2	9.39171	8.89079	10.2593	15.2
TraesCS1A02G035300	3.15812	4.22915	3.77306	3.25226	3.4574	3.6581	4.12405	3.69336	3.85328	3.94835	4.02458	3.91433	3.39698	3.79397	4.38811	3.87923	4.21503	4.27854	3.38876	3.66742	3.60315	3.73323	3.93514	3.86457	3.88744	3.93514
TraesCS1A02G035500	0	0	0	0	0	0	0	0	0	0	0.0422152	0	0	0	0	0	0	0	0	0	0	0	0.0105538	0	0	0.0105538
TraesCS1A02G035600	3.89557	2.75792	4.0857	4.31337	0.488506	0.764179	0.0882877	1.44714	0	0.0763261	0	0	0	0	0	0	0	0.0839623	0	0.0863635	3.76314	0.697027	0.0190815	0	0.0425814	0.697027
TraesCS1A02G035700	0	0	0	0	0	0	0	0	0	0	0	0	0.0330051	0	0	0.034977	0	0	0	0	0	0	0	0.0169955	0	0.0169955
TraesCS1A02G035800	143.559	87.3371	79.1503	80.7432	66.9133	65.2397	61.8577	62.9656	68.063	65.8393	90.7552	56.6677	61.1543	82.9427	95.0579	73.3761	69.7327	66.2409	65.8233	68.3158	97.6974	64.2441	70.3313	78.1328	67.5282	78.1328
TraesCS1A02G035900	29.0206	21.2149	22.0773	21.042	19.2631	18.337	17.9808	16.7249	14.8229	14.5186	24.2481	15.3624	12.2624	15.7705	22.5984	14.8862	9.91292	9.6504	10.4552	9.5781	23.3387	18.0764	17.238	16.3794	9.89915	18.0764
TraesCS1A02G036100	4.36534	5.95323	6.14423	5.23733	5.63921	4.56998	4.44459	4.72641	6.86009	6.13756	5.82829	6.06539	6.58681	6.61105	5.6219	6.81736	6.71727	7.80121	6.69093	7.26566	5.42503	4.84505	6.22283	6.40928	7.11877	7.11877
TraesCS1A02G036200	3.71638	4.73	2.78228	4.03116	4.55563	4.37417	4.65612	4.86044	3.89561	3.73076	3.81071	4.59694	3.75662	3.018	3.39104	4.18786	3.30148	3.99601	3.34221	4.72128	3.81495	4.61159	4.0085	3.58838	3.84024	4.61159
TraesCS1A02G036300	19.6518	17.2934	16.9329	18.4423	15.1371	15.3972	15.6214	17.3782	16.3973	16.6812	17.6491	14.7801	16.715	18.3165	19.6394	19.0132	20.9547	20.8889	19.2163	19.754	18.0801	15.8835	16.3769	18.421	20.2035	20.2035
TraesCS1A02G036400	0.411051	0.666895	0.57059	0.853379	0.837621	0.483805	0.768561	0.827114	0.877679	0.483224	0.771608	0.855044	1.08057	0.490474	0.270949	0.445328	0.773792	0.398677	0.389023	0.683464	0.625479	0.729275	0.746889	0.571831	0.561239	0.746889
TraesCS1A02G036500	17.8615	19.8575	15.9479	16.3049	16.2079	17.5895	16.538	16.8381	17.1009	16.988	18.9223	17.3493	16.7788	18.6658	18.5538	18.2257	16.3331	17.9912	17.4747	18.6848	17.4929	16.7934	17.5901	18.056	17.621	18.056
TraesCS1A02G036700	3.07972	2.49266	3.42317	2.43069	2.0427	1.16833	1.48824	1.73342	2.64204	2.15432	1.91111	2.54132	2.49793	2.36019	1.95957	2.83625	3.86499	4.87137	3.276	4.63827	2.85656	1.60817	2.3122	2.41349	4.16266	4.16266
TraesCS1A02G036800	0.91098	0.89575	0.824302	1.10325	1.90395	1.89426	1.94073	2.03048	2.75311	2.64163	3.15703	3.22631	3.58332	3.35417	3.2346	3.53421	3.16303	3.57349	3.12021	3.83726	0.93357	1.94236	2.94452	3.42658	3.4235	3.42658
TraesCS1A02G036900	0	0	0	0	0	0	0	0	0	0	0	0	0	0	0	0	0.625677	0	0	0	0	0	0	0	0.156419	0.156419
TraesCS1A02G037100	0	0	0	0	0	0	0	0	0	0	0	0	0.0887451	0	0.0801087	0	0	0	0	0	0	0	0	0.0422135	0	0.0422135
TraesCS1A02G037300	0	0.0757717	0.0792362	0	0	0	0	0	0	0	0	0	0	0	0	0	0	0	0	0	0.038752	0	0	0	0	0
TraesCS1A02G037400	0	0.0210596	0.0440449	0.0370541	0.0223815	0.0420141	0.02427	0	0	0	0	0	0	0.024339	0	0	0	0	0	0	0.0255397	0.0221664	0	0.00608475	0	0.0221664
TraesCS1A02G037700	0.0638676	0.0502399	0.0394028	0.0441984	0.0400451	0.0250573	0.130272	0.0395428	0.0139867	0.0250272	0.122964	0.0545041	0.0248734	0.0580634	0.0898114	0.0395392	0.0400764	0.0412967	0.0460534	0.0283185	0.0494272	0.0587294	0.0541205	0.0530718	0.0389362	0.0587294
TraesCS1A02G037800	0	0.109511	0	0.0642281	0.155181	0.109238	0.126206	0	0	0.036369	0.0357377	0.0396021	0	0.0421882	0	0	0.0776508	0	0.0669238	0.0411518	0.0434348	0.0976562	0.0279272	0.0105471	0.0464316	0.0976562
TraesCS1A02G037900	21.6465	23.3751	21.9995	25.028	28.8413	26.6437	26.0187	27.1334	22.729	23.8	24.8939	30.8948	24.3312	19.9319	21.2754	24.1994	24.0128	23.7442	23.4131	22.6879	23.0123	27.1593	25.5794	22.4345	23.4645	27.1593
TraesCS1A02G038100	1581.55	1479.7	1476.31	1550.5	1668.83	1786.07	1865.57	1794.69	2100.63	1987.01	1978.34	2071.35	2009.4	1975.27	1963.07	2033.34	2031.21	1999.45	1918.41	1884.13	1522.02	1778.79	2034.33	1995.27	1958.3	2034.33
TraesCS1A02G038200	632.964	530.982	545.189	582.603	657.693	743.054	756.461	719.963	794.344	696.019	738.388	784.541	761.923	728.472	731.203	745.332	753.156	708.964	725.688	707.526	572.934	719.293	753.323	741.733	723.834	753.323
TraesCS1A02G038300	28.7403	25.7773	31.2666	28.2381	25.1173	25.7679	24.4497	24.1101	30.1133	28.0368	29.272	25.759	25.6332	31.316	26.9214	27.0493	24.6108	23.7337	22.6217	23.1733	28.5056	24.8613	28.2953	27.73	23.5349	28.2953
TraesCS1A02G038400	3.34031	5.57508	5.951	5.46758	7.31405	6.71551	6.99766	7.00085	8.44462	8.59963	8.13046	8.06436	7.98734	9.38558	7.98276	8.03595	8.20305	8.44536	8.96678	8.37226	5.08349	7.00701	8.30977	8.34791	8.49686	8.49686
TraesCS1A02G039100	9.67782	10.8013	11.2435	11.3507	14.5527	13.881	12.5904	13.4104	12.5788	14.7016	13.9866	15.0968	14.2441	11.7692	13.9846	14.7839	14.6955	13.8698	14.2741	12.7896	10.7683	13.6086	14.0909	13.6954	13.9073	14.0909
TraesCS1A02G039200	3.21186	3.89383	3.88538	3.48442	4.09087	3.94343	3.86228	3.71982	3.2935	3.26497	3.15736	3.27305	3.86298	3.35797	3.09517	3.314	3.85695	3.65677	3.61704	4.0713	3.61887	3.9041	3.24722	3.40753	3.80052	3.9041
TraesCS1A02G039300	0.0281573	0.0498358	0.0521145	0.0584571	0.0706187	0.0662821	0.0574331	0.0348664	0.018499	0.115854	0.0813165	0.0540657	0.0328978	0.0767951	0.0890889	0.0522949	0.0176685	0.0910322	0.0761383	0	0.0471412	0.0573001	0.0674339	0.0627692	0.0462097	0.0674339
TraesCS1A02G039400	10.4695	10.3808	10.2907	11.0132	10.4234	10.4208	9.9821	10.2464	7.74347	8.42108	8.91143	8.30891	8.87128	9.27179	9.58394	8.42993	8.36865	9.28773	8.96015	9.5782	10.5386	10.2682	8.34622	9.03923	9.04868	10.2682
TraesCS1A02G039900	0.161932	0.10615	0.122104	0.093385	0.0451252	0.0317656	0	0.0334194	0	0	0.0103922	0	0	0	0.00948794	0	0.0112901	0.0116339	0.0194609	0.0119666	0.120893	0.0275776	0.00259806	0.00237199	0.0135879	0.0275776
TraesCS1A02G040000	0	0.401089	0	0.117619	0	0	0	0	0	0	0	0	0	0	0	0	0	0	0	0	0.129677	0	0	0	0	0
TraesCS1A02G040300	0.177799	0.139861	0.0731279	0.307605	0.0743201	0.209268	0.0805911	0.293551	0.155749	0.0696723	0.136926	0.227598	0	0.404101	0.250022	0	0.148756	0.153286	0.320516	0.157669	0.174598	0.164433	0.147486	0.163531	0.195057	0.195057
TraesCS1A02G040400	12.1017	17.8047	15.5157	13.6778	13.5044	13.0546	11.8086	12.4034	13.6701	14.4287	13.0112	11.6666	13.4862	13.1906	13.9193	12.1627	10.9522	12.0918	12.3221	14.0674	14.775	12.6928	13.1941	13.1897	12.3584	13.1941
TraesCS1A02G040500	36.0972	38.0019	37.2651	32.9741	28.92	29.4099	29.6149	30.5935	27.9842	27.1114	25.7605	26.3897	24.6955	25.0501	23.5189	24.3335	22.2983	23.5997	21.2135	24.4347	36.0846	29.6346	26.8114	24.3995	22.8865	29.6346
TraesCS1A02G040600	21.6581	27.4149	26.8149	25.7414	23.8243	21.1439	22.5529	23.9981	24.1385	24.9543	24.3931	22.2078	22.0389	24.1618	21.4395	23.4776	23.4411	22.3874	25.4234	21.914	25.4073	22.8798	23.9234	22.7794	23.2915	23.9234
TraesCS1A02G040700	9.52476	17.4083	17.0532	16.9712	18.8704	17.7405	16.9577	20.336	17.6762	20.2876	17.7802	21.3683	19.0731	17.1398	16.9062	17.5378	18.8851	20.9522	22.1708	17.4371	15.2394	18.4761	19.2781	17.6642	19.8613	19.8613
TraesCS1A02G040900	1.89314	2.71246	1.94661	2.10554	0.28262	0.0530529	0.429054	0.837225	0	0	0	0	0	0	0	0	0.0565681	0.174872	0.195014	0	2.16444	0.400488	0	0	0.106613	0.400488
TraesCS1A02G041100	2.61781	3.14121	3.28484	2.39501	2.50379	1.98448	2.53406	1.31861	1.57412	2.08641	1.94768	2.49908	1.76255	1.87569	2.48013	2.47216	2.11596	2.92632	2.39955	2.36079	2.85972	2.08523	2.02682	2.14763	2.45065	2.45065
TraesCS1A02G041400	55.7536	50.5141	55.895	37.8512	252.507	255.749	184.121	224.683	100.567	126.843	123.06	121.87	149.474	132.374	158.815	155.938	152.59	130.682	147.395	153.622	50.0035	229.265	118.085	149.15	146.072	229.265
TraesCS1A02G041600	29.5572	28.5728	29.0005	22.5492	84.4006	90.5344	67.7942	78.0503	36.9657	43.5383	56.3577	37.3799	44.5189	52.9327	48.8247	56.8789	45.1382	38.6837	44.6802	46.8954	27.4199	80.1949	43.5604	50.7888	43.8494	80.1949
TraesCS1A02G041700	0.142403	0.280045	0.351419	0.0492737	0.0595247	0.0558693	0.258189	0.117556	0.748456	0.334813	0.329001	0.42534	0.332756	0.582577	0.45056	0.411408	0.476569	0.36831	0.256709	0.441984	0.205785	0.122785	0.459403	0.444325	0.385893	0.459403
TraesCS1A02G041800	0.139901	0	0	0	0	0	0	0	0	0	0	0	0	0	0	0	0	0	0	0	0.0349751	0	0	0	0	0
TraesCS1A02G041900	0	0	0	0	0	0	0.0515486	0	0	0	0.043791	0	0	0	0	0	0	0	0	0.0504251	0	0.0128872	0.0109477	0	0.0126063	0.0128872
TraesCS1A02G042100	0	0	0	0	0	0	0	0	0	0	0.046765	0	0	0	0	0	0	0	0	0	0	0	0.0116912	0	0	0.0116912
TraesCS1A02G042300	0.0731105	0.0287553	0.0451051	0.0126487	0.0764007	0.0860508	0.0497084	0.0452654	0	0.0716229	0.0703795	0.031196	0.0711828	0.132933	0.102809	0.0452613	0.137629	0.0945462	0.0658978	0.29175	0.0399049	0.0643564	0.0432996	0.0880464	0.147456	0.147456
TraesCS1A02G042400	0	0	0	0	0	0	0	0	0	0	0	0	0	0	0	0	0	0.171305	0	0	0	0	0	0	0.0428262	0.0428262
TraesCS1A02G042500	12.4995	17.5978	18.052	16.914	20.3819	18.151	19.7839	19.096	25.116	25.7149	24.0965	21.663	22.4749	23.7418	25.0386	23.491	24.8288	25.4273	29.5413	28.4218	16.2658	19.3532	24.1476	23.6866	27.0548	27.0548
TraesCS1A02G042700	14.063	11.2771	14.3197	15.5192	10.9577	12.2935	9.56152	8.79144	3.04983	3.69165	3.23327	4.01983	2.07376	1.86188	3.09592	2.53576	1.2851	2.03049	1.62444	2.45179	13.7948	10.401	3.49864	2.39183	1.84796	10.401
TraesCS1A02G042800	0.238855	0.394567	0.471552	0.29753	0.599049	0.44981	0.519677	0.295767	0.251079	0.393111	0.275919	0.061151	0.558136	0.325722	0.201528	0.473184	0.419662	0.370663	0.465027	0.889614	0.350626	0.466076	0.245315	0.389642	0.536241	0.536241
TraesCS1A02G042900	2.07667	1.50021	1.25504	1.23182	1.43494	1.64612	1.78654	1.73182	1.55925	2.69041	1.86038	3.03808	2.17871	0.751324	1.87729	1.78413	2.553	1.42498	1.65023	1.86035	1.51593	1.64985	2.28703	1.64787	1.87214	2.28703
TraesCS1A02G043100	4.27332	3.649	4.78716	3.96897	0.916631	0.330901	0.152919	0.348128	0.369411	0.330503	0.0649532	0	0.0656944	0.230031	0.47441	0.348096	0.14113	0.436282	0	0.149587	4.16961	0.437145	0.191217	0.279558	0.18175	0.437145
TraesCS1A02G043200	18.4714	17.0068	16.551	16.8085	19.2024	19.0114	19.0829	19.3823	22.6686	22.4666	21.3838	23.3891	22.6789	21.5906	21.6736	21.9052	22.1025	21.5346	22.3573	20.874	17.2094	19.1697	22.477	21.9621	21.7171	22.477
TraesCS1A02G043300	0.257335	0.101213	0.423364	0.623294	0.645399	0	0.116643	0	0	0.201679	0.0990891	0.109804	0	0	0	0.106207	0	0	0	0	0.351302	0.19051	0.102643	0.0265519	0	0.19051
TraesCS1A02G043400	2.46001	2.95473	2.50453	2.5307	2.8082	3.24599	3.00015	3.75649	3.27588	3.86458	3.86121	4.01043	3.84083	3.1892	3.79282	4.15225	3.53029	3.78044	3.36476	4.28475	2.61249	3.20271	3.75302	3.74377	3.74006	3.75302
TraesCS1A02G043500	0	0	0.0487286	0.0409944	0.445706	0.0464818	0.268508	0.0489017	0	0.185704	0.2281	0.303318	0.230703	0.215417	0.458154	0.342281	0.247808	0.153212	0.256289	0.42025	0.0224307	0.2024	0.17928	0.311639	0.26939	0.311639
TraesCS1A02G043600	22.4253	20.9687	20.4047	19.8746	20.251	21.6635	20.6172	21.0885	22.841	19.7721	19.4696	21.6652	17.8792	20.9163	20.7877	22.2217	20.3995	18.604	19.4502	16.744	20.9183	20.905	20.937	20.4512	18.7994	20.937
TraesCS1A02G043700	0	0.0885616	0	0	0	0.0883408	0	0	0	0	0.086703	0.288235	0.0876925	0	0	0	0.282582	0.0970622	0.0811817	0.299514	0.0221404	0.0220852	0.0937346	0.0219231	0.190085	0.190085
TraesCS1A02G044000	2.73614	3.34461	3.49754	3.67802	4.41851	3.45212	3.53328	3.92434	4.73328	4.30418	4.57055	3.70409	5.31267	4.40231	5.52227	4.2652	6.15122	3.79293	5.28017	4.87021	3.31408	3.83206	4.32802	4.87561	5.02363	5.02363
TraesCS1A02G044100	0.353882	0.1898	0.277869	0.300556	0.242056	0.454383	0.218734	0.557713	0.338176	0.113459	0.185816	0.247091	0.338287	0.175485	0.644661	0.278831	0.161497	0.457639	0.452357	0.38514	0.280527	0.368222	0.221136	0.359316	0.364158	0.368222
TraesCS1A02G044200	18.7048	18.6314	18.4009	17.8596	22.7462	21.849	21.4332	20.8841	21.9005	20.2259	20.169	21.6617	20.4653	23.1149	22.5624	21.2325	23.6518	21.1516	19.9559	21.1919	18.3992	21.7281	20.9893	21.8438	21.4878	21.8438
TraesCS1A02G044300	0	0.207401	0	0	0.220419	0	0.478036	0	0	0	0	0.450008	0.410731	0	0	0	0.441183	0	0.190118	0.233809	0.0518502	0.174614	0.112502	0.102683	0.216277	0.216277
TraesCS1A02G044400	0.0141757	0	0	0	0	0	0	0	0	0	0	0	0	0	0	0	0	0	0	0	0.00354392	0	0	0	0	0
TraesCS1A02G044500	13.4612	15.508	15.6025	14.2032	16.9498	16.2509	16.4235	14.4416	17.306	17.1747	16.3492	15.7794	18.0228	17.7908	16.9547	16.9412	17.8833	18.3025	17.0438	17.961	14.6937	16.0165	16.6523	17.4274	17.7977	17.7977
TraesCS1A02G044600	23.3343	19.0321	20.1676	15.7388	18.0692	17.719	16.0845	19.3072	19.9224	18.709	20.4959	19.1333	18.8453	18.3298	16.8979	21.1694	20.9173	20.1636	16.1667	25.8895	19.5682	17.795	19.5651	18.8106	20.7843	20.7843
TraesCS1A02G044800	4.73553	4.66878	5.25881	4.74092	4.44719	4.94202	4.52193	4.62596	5.19914	5.29485	4.91118	4.70134	4.83198	4.83615	5.43831	5.7982	5.29589	5.28022	5.06511	5.45923	4.85101	4.63427	5.02663	5.22616	5.27511	5.27511
TraesCS1A02G044900	0	0	0	0	0	0	0	0	0	0	0	0	0	0	0	0	0	0	0	0.0265524	0	0	0	0	0.00663811	0.00663811
TraesCS1A02G045000	0.0413063	0.0731083	0.101935	0.0428779	0.103597	0.0729261	0.0842535	0.127871	0.0542755	0	0.023858	0.0264379	0.0482606	0	0	0	0	0.0267086	0	0	0.0648068	0.0971619	0.0261428	0.0120651	0.00667714	0.0971619
TraesCS1A02G045300	10.5019	15.4833	15.2787	16.2316	18.8135	16.9618	17.3839	17.9757	17.3254	17.1153	17.3064	17.7171	17.6027	19.0758	18.341	18.7066	17.9	19.6747	19.6783	19.5066	14.3739	17.7837	17.3661	18.4315	19.1899	19.1899
TraesCS1A02G045400	8.82499	9.04371	9.13903	10.1125	8.73109	7.82396	7.0132	7.11369	7.75564	8.06719	7.79475	6.91377	7.24766	7.2285	8.03816	6.98887	6.32869	6.83634	6.78703	7.71789	9.28006	7.67048	7.63284	7.3758	6.91749	7.67048
TraesCS1A02G045700	159.207	122.334	128.946	135.265	110.706	83.8431	90.1995	93.5123	45.2295	49.9502	47.7119	54.4126	49.8443	51.5383	50.9806	54.2492	54.4897	51.099	60.582	51.2561	136.438	94.5653	49.3261	51.6531	54.3567	94.5653
TraesCS1A02G045800	4.72666	2.00917	2.60818	3.59606	0.84675	0.62198	0.518982	0.618008	0.65579	1.48406	0.576535	0.450972	1.40633	1.00088	1.14562	1.19955	1.14216	1.29084	1.42894	1.40586	3.23502	0.65143	0.791838	1.1881	1.31695	1.31695
TraesCS1A02G046000	0.422818	0.221733	0.115936	0.0975343	0	0.165885	0.191651	0	0	0	0	0.0601382	0	0	0	0.0581685	0	0.060754	0.25407	0	0.214505	0.0893841	0.0150345	0.0145421	0.0787059	0.0893841
TraesCS1A02G046100	7.608	12.8343	13.3233	13.5738	17.4412	17.3262	15.9223	16.0203	19.2906	20.6593	21.1704	21.4814	22.3611	22.0737	20.3521	20.0664	21.5077	22.7006	24.601	23.3762	11.8348	16.6775	20.6504	21.2133	23.0464	23.0464
TraesCS1A02G046300	3.14138	3.51816	3.48193	3.33459	3.47193	3.53028	4.31996	3.31849	3.87117	4.04764	4.10039	2.93073	3.31775	3.79979	4.02436	4.04335	4.07601	3.80995	3.91606	3.70644	3.36901	3.66016	3.73748	3.79631	3.87711	3.87711
TraesCS1A02G046400	0.020458	0	0	0.0212363	0	0	0	0	0	0	0	0	0	0	0	0	0	0	0	0	0.0104236	0	0	0	0	0
TraesCS1A02G046500	7.76559	10.0857	10.5079	9.48792	12.0265	11.5297	11.7092	11.3963	12.9234	13.1132	11.9639	12.9339	12.1742	13.2076	12.6558	13.0483	13.751	13.1072	14.7822	12.9252	9.46178	11.6654	12.7336	12.7715	13.6414	13.6414
TraesCS1A02G046800	4.97029	4.08298	4.23085	4.34304	3.15583	4.14685	4.02099	3.07729	2.31473	3.66111	3.67024	3.58389	3.38134	2.78838	3.05228	3.31071	3.47412	3.29514	3.47054	4.18442	4.40679	3.60024	3.30749	3.13318	3.60606	3.60606
TraesCS1A02G046900	16.0384	16.4147	14.3989	13.2473	16.4358	17.0503	17.51	15.6602	25.8327	23.7201	22.8435	23.1797	25.1863	31.5135	21.0983	24.7693	30.1558	24.7551	21.5132	28.0629	15.0248	16.6641	23.894	25.6418	26.1218	26.1218
TraesCS1A02G047000	9.82906	8.99058	10.8061	11.6348	12.0402	12.1362	11.1806	10.8943	16.0823	11.9327	11.0449	10.5079	12.626	13.1115	12.8096	10.7441	12.4193	11.0311	11.6596	13.021	10.3151	11.5628	12.392	12.3228	12.0328	12.392
TraesCS1A02G047200	7.17892	10.7204	11.4067	10.7358	11.9187	11.7818	11.0191	10.5887	11.7295	12.6506	13.0317	9.89228	13.9568	11.6217	12.2177	11.2137	12.8706	13.3933	12.03	11.8933	10.0104	11.3271	11.826	12.2524	12.5468	12.5468
TraesCS1A02G047300	0.0529183	0.0312202	0.130591	0.0823975	0.0995397	0.249139	0.0359796	0	0	0.0311049	0.030565	0.0677401	0.0309138	0.108246	0.111621	0.0327607	0.0996173	0.0684337	0.0286186	0	0.0742816	0.0961645	0.0323525	0.0708854	0.0491674	0.0961645
TraesCS1A02G047400	0	0	0	0	0	0	0	0	0	0	0.227336	0	0	0	0	0.121834	0	0.127249	0.212859	0	0	0	0.056834	0.0304584	0.0850271	0.0850271
TraesCS1A02G047500	9.01496	11.6079	11.8959	12.3287	14.131	12.6316	13.7667	13.7544	14.9008	17.0112	14.691	14.9973	15.7782	16.7817	16.3366	15.5249	16.2297	15.868	17.1605	16.6549	11.2119	13.5709	15.4001	16.1053	16.4782	16.4782
TraesCS1A02G047700	0	0	0	0	0	0	0	0.0656329	0	0	0	0	0	0	0	0	0	0.0685439	0	0	0	0.0164082	0	0	0.017136	0.017136
TraesCS1A02G048000	0.0384939	0.0908409	0.142492	0.319668	0.193086	0.0453072	0.104689	0.0953321	0.0505801	0.0905056	0.0889344	0.0492756	0.539697	0.15748	0.121794	0.190647	0.289855	0.597362	0.166542	0.153611	0.147874	0.109604	0.0698239	0.252404	0.301843	0.301843
TraesCS1A02G048100	0.072509	0.0427781	0.22367	0.0752677	0	0.213357	0.147898	0.0897861	0.0476375	0.127861	0.125641	0.139227	0.0847166	0	0.114708	0.0448889	0.272993	0.0468842	0.196067	0.1929	0.103556	0.11276	0.110091	0.0610785	0.177211	0.177211
TraesCS1A02G048200	0.136647	0.515952	0.438379	0.34043	0.342712	0.257333	0.63177	0.135365	0.430922	0.674687	0.410413	0.279872	0.415097	0.745372	0.230585	0.710602	0.960342	0.671503	0.650317	0.290824	0.357852	0.341795	0.448974	0.525414	0.643246	0.643246
TraesCS1A02G048300	0	0	0	0	0	0	0	0	0	0.0314796	0	0	0	0	0	0	0.0336057	0.0692579	0	0	0	0	0.00786989	0	0.0257159	0.0257159
TraesCS1A02G048400	0	0	0	0	0	0	0.0413991	0.113097	0	0	0.0703379	0.0779437	0	0.0830337	0	0	0.0382075	0	0	0	0	0.0386239	0.0370704	0.0207584	0.00955188	0.0386239
TraesCS1A02G048600	0.652804	1.63682	1.48008	1.11811	1.44282	1.60393	1.39812	1.35399	2.27309	2.20635	1.80042	2.15179	1.7447	2.4481	2.42691	2.0409	2.08911	2.17382	2.46246	2.55077	1.22195	1.44971	2.10791	2.16515	2.31904	2.31904
TraesCS1A02G048700	2.05654	0.898736	1.03381	1.34412	0.0955151	0.358598	0.517873	0.094317	0.400332	0.179084	0.175975	0.292505	0.177983	0	0.240994	0.377233	0.286769	0.394001	0.411922	0	1.3333	0.266576	0.261974	0.199053	0.273173	0.273173
TraesCS1A02G048900	5.70494	4.01717	5.44975	7.83231	3.69239	3.57395	4.62957	2.96244	2.41811	1.5144	0.956642	1.76681	3.44021	1.25479	1.35862	1.25322	1.73216	0.713961	1.39335	0.979173	5.75104	3.71459	1.66399	1.82671	1.20466	3.71459
TraesCS1A02G049000	3.83887	3.66684	3.60895	3.56746	4.58472	4.04499	3.67897	4.07449	5.23634	5.50145	4.85691	5.3353	4.65604	3.839	4.93555	4.43626	4.72595	4.91713	4.62671	4.57143	3.67053	4.09579	5.2325	4.46671	4.7103	5.2325
TraesCS1A02G049100	3.79993	4.73278	8.24863	5.33239	2.11784	1.82213	0.95689	3.39832	0	0.579073	0.325155	0.0900787	0.0822164	0	0	0	0	0	0	0.0936035	5.52843	2.07379	0.248577	0.0205541	0.0234009	2.07379
TraesCS1A02G049300	11.9322	14.2782	14.3071	13.4871	16.0551	15.5238	14.9173	15.2711	15.411	16.0749	15.6741	15.9845	16.1402	15.9366	16.0213	16.2175	16.7992	16.7476	17.9652	16.5633	13.5011	15.4418	15.7861	16.0789	17.0188	17.0188
TraesCS1A02G049600	3.09018	3.23083	4.24733	3.49199	2.84501	2.02575	2.07445	3.19682	2.3129	2.3452	1.85263	2.15311	1.73667	1.12018	1.07261	1.30767	1.37453	1.06228	1.52311	1.09266	3.51508	2.53551	2.16596	1.30928	1.26315	2.53551
TraesCS1A02G049700	79.5579	64.2189	65.9659	74.7753	83.5215	91.9237	87.3401	88.1798	75.221	77.8837	81.3387	84.8976	82.1846	76.5276	78.6498	82.6409	82.377	81.5713	78.8545	84.4671	71.1295	87.7413	79.8353	80.0007	81.8175	87.7413
TraesCS1A02G049800	0.445862	0.657612	0.962752	0.269981	0.279556	0.612241	0.656814	0.782141	0.439389	0.262074	0.171683	0.142686	0.0434106	0.202671	0.39186	0.506045	0.233145	0.0480489	0.763563	0.543653	0.584052	0.582688	0.253958	0.285997	0.397103	0.582688
TraesCS1A02G050100	0.0735792	0	0.0680914	0.0572839	0.0230671	0	0.0250135	0	0.217533	0.108123	0.106246	0.141282	0.236409	0.225762	0.291003	0.296084	0.300107	0.356821	0.298441	0.171279	0.0497386	0.0120202	0.143296	0.262315	0.281662	0.281662
TraesCS1A02G050200	0	0	0	0	0	0	0.0582607	0	0	0	0	0	0	0	0	0	0	0	0	0	0	0.0145652	0	0	0	0.0145652
TraesCS1A02G050300	8.59086	8.41536	7.80012	7.48751	6.19954	7.82203	8.04514	8.6307	7.66744	9.05122	7.95788	9.33712	10.8894	6.74176	8.46209	8.22851	8.95058	7.7558	6.8375	8.30102	8.07346	7.67435	8.50342	8.58045	7.96122	8.58045
TraesCS1A02G050600	4.06101	6.26612	4.23994	4.32361	0.914043	0.857912	1.69915	1.41834	1.09458	0.73447	0.601433	1.59952	0.486638	1.98797	0.76874	1.41821	4.70446	3.36646	4.50507	5.8174	4.72267	1.22236	1.0075	1.16539	4.59835	4.59835
TraesCS1A02G050700	4.71236	3.14278	2.27525	3.82825	3.85391	2.41149	2.92537	2.02964	2.42293	1.56559	1.30173	1.31136	1.55597	1.53669	3.02518	2.91733	3.98548	2.64957	2.77009	2.86161	3.48966	2.8051	1.6504	2.25879	3.06669	3.06669
TraesCS1A02G050800	0.310812	0.244492	0.511343	0.215091	0.12992	0.121941	0.140882	0.38487	0.272266	0.608975	0.478723	0.663111	0.726279	1.41283	1.09267	1.66762	4.55074	4.15338	3.47384	2.48061	0.320435	0.194403	0.505769	1.22485	3.66464	3.66464
TraesCS1A02G050900	25.9814	44.1198	31.2971	29.2907	12.0848	14.8817	15.411	22.6255	77.8002	85.7386	54.9497	39.8707	103.047	139.829	140.26	105.385	143.39	135.991	111.073	144.495	32.6722	16.2507	64.5898	122.13	133.737	133.737
TraesCS1A02G051000	1.73431	2.30218	3.0397	3.04823	2.69383	3.20109	3.16232	2.87967	3.88439	3.17408	3.34664	3.58239	3.63813	3.14444	3.15936	3.58706	3.98206	3.31323	4.05014	3.69635	2.5311	2.98423	3.49687	3.38225	3.76045	3.76045
TraesCS1A02G051100	0.685253	1.98464	2.30598	1.61665	2.26545	1.94303	1.86364	2.19847	4.09275	2.74627	2.3028	2.51194	3.23888	3.48301	2.59518	3.23955	3.86991	3.30298	4.27862	3.81177	1.64813	2.06765	2.91344	3.13915	3.81582	3.81582
TraesCS1A02G051200	7.37643	7.81183	8.32982	8.19821	9.15201	10.4921	10.5977	8.97266	11.3364	12.4099	10.8395	12.045	12.5773	12.5117	12.3154	12.3928	11.5144	12.5054	12.602	12.1696	7.92907	9.80361	11.6577	12.4493	12.1978	12.4493
TraesCS1A02G051300	30.915	34.3149	33.8762	34.1009	39.8265	39.5383	35.8771	36.9551	39.539	40.3866	37.806	38.5457	39.6091	42.6919	41.3587	36.4416	39.8576	42.1366	44.4653	40.9033	33.3018	38.0492	39.0693	40.0253	41.8407	41.8407
TraesCS1A02G051400	0.302485	0.271934	0.408779	0.35885	0.578007	0.389931	0.665953	0.69561	0.435311	0.677326	0.332784	0.4794	0.639506	0.412493	0.531697	0.35669	0.469998	0.558817	0.529707	0.536479	0.335512	0.582375	0.481205	0.485097	0.52375	0.582375
TraesCS1A02G051500	40.965	37.2001	36.2573	39.2403	37.1682	41.4306	38.813	38.7235	33.248	35.4136	33.0014	33.4028	34.6	34.7492	34.6762	33.0035	37.3893	38.3299	36.7488	38.6457	38.4157	39.0338	33.7665	34.2572	37.7784	39.0338
TraesCS1A02G051600	3.0487	4.13372	4.02575	4.30288	11.4357	13.1257	9.16412	8.64306	18.9754	22.8244	18.752	20.4373	21.7781	21.772	21.7459	24.3043	23.4934	24.52	20.0744	25.079	3.87776	10.5921	20.2473	22.4001	23.2917	23.2917
TraesCS1A02G051700	10.5233	9.12336	10.4114	11.7896	16.9379	16.9929	13.9171	16.1295	49.3232	32.3608	27.2404	26.038	25.0023	27.0383	23.2459	21.4908	24.2792	17.4258	18.9124	20.9115	10.4619	15.9944	33.7406	24.1944	20.3822	33.7406
TraesCS1A02G051800	0.430367	0.435262	0.834467	0.638201	0.385487	0.0723629	0.585219	0.304521	0.161569	0.36138	0.142043	0.078701	0.215495	0.251521	0.324207	0.152247	0.462945	0.477041	0.199496	0.0817807	0.584574	0.336898	0.185923	0.235868	0.305316	0.336898
TraesCS1A02G051900	13.9722	10.881	11.0768	14.0687	14.9807	17.1442	14.8197	15.5713	23.5456	21.5174	21.8702	23.0725	20.6914	20.1969	20.2619	22.3601	22.9707	23.8508	23.0089	22.535	12.4997	15.629	22.5014	20.8776	23.0914	23.0914
TraesCS1A02G052000	4.74912	3.13538	2.9997	4.87112	6.4517	7.65256	10.5326	12.3215	42.2701	37.4193	35.79	32.64	29.1966	25.3654	22.1217	28.6308	26.3946	26.1746	23.054	25.2687	3.93883	9.23958	37.0298	26.3287	25.223	37.0298
TraesCS1A02G052100	8.39965	10.7559	10.3982	9.09087	10.2224	10.8588	8.91289	9.44622	12.3035	12.2703	11.1665	11.3163	11.8087	10.7409	11.2405	10.8093	11.6474	11.9664	12.4809	12.4552	9.66117	9.86007	11.7641	11.1499	12.1375	12.1375
TraesCS1A02G052200	8.64313	12.0897	12.8856	11.8742	12.1541	10.9376	11.6444	11.4741	11.4898	12.4708	11.7868	10.8049	10.5338	11.5686	12.5416	10.4708	11.7425	11.8108	12.793	11.6811	11.3732	11.5526	11.6381	11.2787	12.0069	12.0069
TraesCS1A02G052300	9.80671	11.5964	11.2342	9.91484	12.5911	11.4173	11.5708	11.88	10.6217	11.1535	11.6971	11.2191	10.1405	11.2556	11.128	11.1941	10.652	12.2418	10.9752	10.2433	10.638	11.8648	11.1728	10.9295	11.0281	11.8648
TraesCS1A02G053400	0.0657566	0.232766	0.324545	0.273034	0.164918	0.309581	0.447084	0.0814247	0	0.386512	0.303842	0.168348	0.460964	0.0896711	0.0693507	0.244252	0.330094	0.255108	0.284493	0	0.224025	0.250752	0.214675	0.216059	0.217424	0.250752
TraesCS1A02G054000	14.5517	14.98	16.0314	15.876	12.5687	13.1076	14.7397	11.6756	12.0967	14.2265	12.8646	15.016	13.0982	10.7319	13.1546	12.318	11.5536	10.2732	11.403	12.3446	15.3598	13.0229	13.5509	12.3256	11.3936	13.5509
TraesCS1A02G054300	4.78081	9.55716	10.2623	9.53577	9.71116	8.95204	9.48289	8.21944	10.1496	8.66259	8.67196	10.0902	10.2251	11.6651	10.0217	9.97983	11.4294	11.7519	12.2864	10.485	8.53401	9.09138	9.39359	10.4729	11.4882	11.4882
TraesCS1A02G054400	11.8532	14.2364	15.8264	15.5422	15.3803	14.1715	13.6411	13.9205	12.837	12.6144	13.1737	13.0489	13.7614	14.2584	13.4617	13.9501	15.1262	15.4254	15.992	13.626	14.3646	14.2784	12.9185	13.8579	15.0424	15.0424
TraesCS1A02G054500	0.0262816	0	0.0648572	0	0.0329573	0	0.0714764	0.0650877	0.0690668	0.216274	0	0.0336428	0.0307064	0.0358398	0.0277181	0.0976226	0.131932	0.0339873	0.170559	0	0.0227847	0.0423803	0.0797458	0.0479717	0.0841197	0.0841197
TraesCS1A02G054700	1.01307	0.199227	0.750012	0.210323	0.973971	0.516699	0.780636	0.501785	0.843063	0.635174	0.741175	0.475501	0.828543	0.828905	1.60267	0.919854	0.889972	0.61138	1.13228	1.12297	0.543159	0.693273	0.673728	1.04499	0.939151	1.04499
TraesCS1A02G054800	0	0	0	0.0881231	0	0.0499595	0	0	0.167321	0	0.0980665	0.0543354	0.148779	0	0.223833	0	0.266349	0	0.0459108	0.0564616	0.0220308	0.0124899	0.0799308	0.093153	0.0921803	0.093153
TraesCS1A02G054900	5.2544	5.53923	5.55336	5.96845	6.12997	5.60145	5.85657	6.39973	6.87586	6.98708	6.36827	5.84398	6.9693	6.25498	8.08528	6.9324	9.37779	7.49117	8.0823	7.67676	5.57886	5.99693	6.5188	7.06049	8.15701	8.15701
TraesCS1A02G055000	1.86558	2.42278	2.25849	1.98528	2.3983	1.9472	2.42516	1.99046	2.08131	2.02762	2.33127	2.34305	2.00146	2.28805	2.32641	2.12103	2.38545	2.51877	2.24627	2.34109	2.13303	2.19028	2.19581	2.18424	2.37289	2.37289
TraesCS1A02G055200	6.4252	5.04177	6.13149	6.17682	6.74743	6.51934	5.2939	7.01553	8.48414	8.29752	7.86098	8.75153	9.0601	8.15765	9.07969	7.56353	7.98407	9.29138	8.35319	9.05188	5.94382	6.39405	8.34854	8.46524	8.67013	8.67013
TraesCS1A02G055400	1.88739	2.15399	2.02341	2.23756	2.8712	2.68274	2.42626	2.41374	2.31737	2.4249	2.57343	2.7857	2.651	3.13638	2.52355	2.886	2.38159	2.46744	2.77769	3.03189	2.07559	2.59849	2.52535	2.79923	2.66465	2.79923
TraesCS1A02G055500	0.754693	2.37464	1.39681	2.21965	2.20824	1.77654	2.90769	1.40178	3.14022	3.10521	1.88891	2.57619	2.64526	1.71527	2.12251	1.24591	2.05211	3.09056	1.90467	1.67313	1.68645	2.07356	2.67763	1.93224	2.18011	2.67763
TraesCS1A02G055600	2.27102	3.47364	2.28327	0.960433	2.10954	2.47499	2.05878	2.39554	2.21042	3.26306	3.01209	2.90711	2.84992	2.06463	3.01612	2.81189	2.11118	4.35093	2.54735	3.35652	2.24709	2.25971	2.84817	2.68564	3.09149	3.09149
TraesCS1A02G055800	0.235033	0.475413	0.0828584	0.313682	0.421046	0.434709	0.593546	0.207882	0.617655	0.315772	0.271504	0.429804	0.353061	0.32051	0.495759	0.498872	0.379237	0.260523	0.544746	0.357298	0.276747	0.414296	0.408684	0.41705	0.385451	0.41705
TraesCS1A02G055900	0	0	0.0742513	0.0624662	0.0754618	0	0	0	0.0790707	0	0	0	0	0	0	0.149017	0	0	0	0	0.0341794	0.0188654	0.0197677	0.0372542	0	0.0372542
TraesCS1A02G056000	1.69652	2.14145	2.92091	1.55629	2.32535	2.50761	2.84346	2.39389	3.3697	3.29308	2.64342	3.03027	2.90407	3.81999	2.91273	2.97987	2.92133	3.36743	4.01135	3.04389	2.07879	2.51757	3.08412	3.15417	3.336	3.336
TraesCS1A02G056105	1.30477	2.0408	1.60995	1.95288	2.0167	2.71429	2.18687	2.02898	2.3125	2.14028	2.4186	2.5636	2.55256	2.52412	2.08014	2.55478	2.66565	2.58985	2.69124	2.62356	1.7271	2.23671	2.35875	2.4279	2.64258	2.64258
TraesCS1A02G056100	2.05997	2.75472	2.59826	2.5185	1.54993	1.40087	1.05822	1.4738	1.14285	0.914852	0.687448	1.11338	1.06968	1.87276	1.25526	0.736833	1.55114	1.59837	2.07955	1.21784	2.48286	1.3707	0.964632	1.23363	1.61172	1.61172
TraesCS1A02G056200	6.7395	6.31497	5.13622	6.37862	3.2314	3.03296	1.8868	0.981805	3.12548	0.699074	0.686938	2.5374	1.38956	1.89217	1.46338	1.47257	0.74629	0.512676	0.214398	0.527338	6.14233	2.28324	1.76222	1.55442	0.500175	2.28324
TraesCS1A02G056400	2.64584	3.97336	5.19379	4.11975	0.603253	1.41552	2.61662	1.34029	0	0.706909	0.55571	0.461851	0.281026	0.492011	0.380517	0.297816	0.603724	0.155527	0.130081	0.479923	3.98319	1.49392	0.431118	0.362842	0.342314	1.49392
TraesCS1A02G056500	7.56014	7.98597	8.88416	8.18411	8.35182	10.2966	8.95863	8.73742	9.31888	8.04113	9.93931	11.7975	10.5575	10.7024	9.4921	11.3665	9.5782	9.77673	10.825	10.4873	8.15359	9.08611	9.77421	10.5296	10.1668	10.5296
TraesCS1A02G056600	4.43302	3.57052	5.44608	3.84141	1.66771	1.2477	0.786273	1.16946	0.45586	0.453164	0.356238	0.468776	0.405342	0.236553	0.508187	0.501151	0.701468	0.747752	0.20847	0.256379	4.32276	1.21779	0.43351	0.412808	0.478517	1.21779
TraesCS1A02G056700	0	0	0	0	0.164524	0	0	0	0.689567	0.154235	0	0	0	0	0.13837	0	0.658608	0.169665	0	0	0	0.0411309	0.21095	0.0345924	0.207068	0.21095
TraesCS1A02G056800	0.191752	0.45251	0.473201	0	0	0	0	0	0.251957	0.22542	0.664521	0.490918	0.44807	0	0	0	1.68452	0	0	0.255064	0.279366	0	0.408204	0.112017	0.484895	0.484895
TraesCS1A02G056900	0.174653	0.412159	0.215502	0.181298	0.876062	0.102783	0.118748	0.324402	0	0	0	0	0	0	0	0	0	0.22586	0	0	0.245903	0.355499	0	0	0.0564651	0.355499
TraesCS1A02G057100	6.10735	7.4881	6.31491	7.89807	9.71235	8.07181	6.26345	8.3653	8.06973	7.66101	7.84333	8.73513	7.25516	8.42153	7.73659	7.56187	7.4077	8.25097	7.23315	8.66848	6.95211	8.10323	8.0773	7.74379	7.89008	8.10323
TraesCS1A02G057200	2.84201	4.568	3.25821	3.43795	9.54111	11.7735	9.98102	7.86967	8.08614	9.26013	9.28033	8.53645	9.17708	9.91785	10.1721	9.11578	8.79029	7.49523	6.77722	9.31699	3.52654	9.79131	8.79076	9.5957	8.09493	9.79131
TraesCS1A02G057300	1.72758	3.46534	3.30404	3.58661	3.93561	4.67671	4.77668	4.06451	5.59932	5.11113	5.25523	4.49662	5.92073	5.22217	5.16235	6.20316	6.17903	5.65971	6.82029	4.59598	3.02089	4.36338	5.11557	5.6271	5.81375	5.81375
TraesCS1A02G057400	0.797309	0.777162	1.32598	0.575752	1.17371	1.22404	0.942777	1.07314	1.04764	1.10031	1.08121	1.19813	1.62008	1.13455	1.5721	1.15888	1.00061	1.03108	1.79975	1.15279	0.869051	1.10342	1.10682	1.3714	1.24606	1.3714
TraesCS1A02G057800	0	0	0	0	0	0	0	0	0	0.140152	0	0	0	0	0.125736	0	0	0	0	0	0	0	0.0350381	0.031434	0	0.0350381
TraesCS1A02G057900	0.990584	1.16883	1.16913	1.52005	1.56625	0.658995	1.22988	0.906628	0.339548	0.354417	0.199008	0.220528	1.258	0.822251	0.77219	0.319957	0.540507	0.445571	0.652174	1.03121	1.21215	1.09044	0.278375	0.793099	0.667365	1.09044
TraesCS1A02G058000	0	0	0	0.222566	0	0.168239	0	0	0.0939093	0	0.0825599	0	0	0	0	0.0884908	0	0	0	0	0.0556416	0.0420597	0.0441173	0.0221227	0	0.0441173
TraesCS1A02G058100	0.0541907	0.149197	0.156019	0.150007	0.158563	0.0850431	0.0245631	0.067103	0.142411	0.0637057	0.146066	0.0462459	0	0.197064	0.133356	0.156559	0.0226695	0.233597	0.136765	0.168195	0.127353	0.0838179	0.0996071	0.121745	0.140306	0.140306
TraesCS1A02G058200	0.0804382	0.0949121	0.231588	0.139164	0.168116	0.189351	0.145842	0.166008	0.176156	0.346727	0.278761	0.377549	0.281942	0.036564	0.424174	0.066397	0.0672991	0.138696	0.145005	0.213995	0.136526	0.167329	0.294798	0.202269	0.141249	0.294798
TraesCS1A02G058300	38.1581	34.1827	30.1437	35.0093	24.9419	28.7538	30.8682	25.8337	22.8678	18.8073	26.0979	22.2781	26.901	21.3744	25.1951	20.4777	21.2985	19.7104	21.63	23.725	34.3734	27.5994	22.5128	23.487	21.591	27.5994
TraesCS1A02G058400	3.36477	6.6377	7.17906	4.16587	1.34055	0.721933	0.42895	0.607615	0.0690815	0	0.0404885	0.1346	0.163802	0.119491	0.0924135	0.0216985	0.0439867	0.090652	0.132686	0	5.33685	0.774761	0.0610425	0.0993514	0.0668311	0.774761
TraesCS1A02G058500	0.317647	0.56756	0.425536	0.489888	0.728376	0.384551	0.555353	0.460763	0.691659	0.693495	0.660488	0.360146	0.551387	0.618813	0.593445	0.61804	0.523929	0.575091	0.569347	0.54325	0.450158	0.532261	0.601447	0.595421	0.552904	0.601447
TraesCS1A02G058600	0.19663	0.381161	0.502569	0.597753	0.369862	0.115716	0.190986	0.382614	0.42446	0.346732	0.275815	0.377555	0.361011	0.383058	0.414755	0.260849	0.423029	0.236118	0.592459	0.336282	0.419528	0.264795	0.356141	0.354918	0.396972	0.396972
TraesCS1A02G058700	0.0233797	0.0551732	0.014424	0.133481	0.0146591	0.0137589	0.0317921	0.0723762	0.337924	0.164909	0.135038	0.239425	0.273159	0.334766	0.0863016	0.188161	0.102694	0.181407	0.151727	0.186595	0.0566144	0.0331466	0.219324	0.220597	0.155606	0.220597
TraesCS1A02G058900	0.399857	1.15807	0.717643	1.20748	1.09401	2.13923	1.97721	1.62043	0.668694	0.512798	1.09178	1.20983	0.976824	1.04098	1.45683	1.7103	1.8704	1.26923	1.88723	1.20882	0.870762	1.70772	0.870775	1.29623	1.55892	1.70772
TraesCS1A02G059100	39.6419	44.2495	49.8896	50.1336	71.2408	66.2636	54.7914	52.2563	14.9173	18.3237	16.0707	14.8304	24.1908	22.8418	33.4174	28.4013	41.5166	41.8782	45.6451	35.1538	45.9786	61.138	16.0355	27.2128	41.0484	61.138
TraesCS1A02G059200	0.0804907	0.047487	0	0.0417765	0.252339	0	0	0	0.211526	0.331182	0.0929809	0.154553	0.141063	0.109764	0.339561	0.199321	0.606087	0.312271	0.304709	0	0.0424386	0.0630848	0.19756	0.197427	0.305767	0.305767
TraesCS1A02G059300	0	0	0	0	0	0	0	0	0	0	0	0	0	0	0	0	0	0	0.0672865	0	0	0	0	0	0.0168216	0.0168216
TraesCS1A02G059500	0.0583001	0.0687906	0.107904	0.0151296	0.0913858	0.0171548	0.198194	0.126335	0.248966	0.137073	0.117857	0.0746293	0.30652	0.238509	0.199832	0.198509	0.38412	0.320422	0.457172	0.252036	0.062531	0.108267	0.144631	0.235842	0.353438	0.353438
TraesCS1A02G059600	0	0	0	0.0392423	0	0	0	0	0	0	0.0436702	0	0	0	0	0	0	0	0.0408893	0	0.00981058	0	0.0109176	0	0.0102223	0.0109176
TraesCS1A02G059700	0	0	0	0	0.127353	0	0	0.062878	0	0.0596946	0	0	0.118656	0	0.107108	0.0628722	0.0637264	0.131334	0.384461	0.202634	0	0.0475578	0.0149236	0.072159	0.195539	0.195539
TraesCS1A02G059900	0	0	0	0	0	0	0	0.00325345	0	0	0	0	0	0	0	0	0	0	0	0	0	0.000813363	0	0	0	0.000813363
TraesCS1A02G060100	6.27364	6.06175	6.20068	6.14684	5.96059	5.78292	6.09357	5.56874	6.54005	6.37803	6.02697	5.73629	6.03966	5.95812	6.66718	6.14288	6.48745	6.04339	6.04131	6.91874	6.17073	5.85145	6.17034	6.20196	6.37272	6.37272
TraesCS1A02G060200	0	0	0.0632803	0	0	0	0	0	0	0	0	0	0.119839	0	0	0	0	0	0	0	0.0158201	0	0	0.0299598	0	0.0299598
TraesCS1A02G060400	0.0440844	0	0	0	0	0	0	0	0	0	0	0	0	0	0	0	0	0	0	0	0.0110211	0	0	0	0	0
TraesCS1A02G060500	2.03166	3.62031	2.71148	3.40016	2.39173	3.56249	3.55202	4.10735	5.17566	3.70443	3.9754	3.07838	4.02077	3.61866	4.32914	3.95296	3.95463	3.69971	4.52948	5.29464	2.9409	3.4034	3.98347	3.98038	4.36962	4.36962
TraesCS1A02G060600	27.0808	29.8751	30.751	28.3263	39.9804	36.4275	42.4379	39.543	50.3798	51.8955	47.6828	51.7335	52.3636	58.0087	50.1457	52.4127	49.2233	49.65	54.7525	48.2672	29.0083	39.5972	50.4229	53.2327	50.4733	53.2327
TraesCS1A02G060700	54.841	52.9091	46.3325	51.1343	45.4292	43.0951	42.7702	48.2548	34.2919	39.4785	40.2465	37.8674	37.4644	36.1611	39.058	37.8653	36.0317	33.7914	37.7185	36.3454	51.3042	44.8873	37.9711	37.6372	35.9717	44.8873
TraesCS1A02G060800	0.339643	0.480909	0.335265	0	0.340731	0.399759	0.0923704	0.0841142	0.267769	0.958268	0.156939	0.521727	0.47619	0.555798	0.286566	0.0841065	0.170498	0.35138	0.0734725	0.542143	0.288954	0.229243	0.476176	0.350665	0.284373	0.476176
TraesCS1A02G060900	0.460419	0.181089	0.378737	0.238968	0.0962279	0	0.313042	0.190042	0	0.36084	0.177288	0.0982294	0.806902	0.941797	1.13303	0.665085	2.50388	4.06864	3.65197	1.32695	0.314803	0.149828	0.159089	0.886704	2.88786	2.88786
TraesCS1A02G061000	0	0	0	0	0	0	0	0	0	0	0	0	0	0	0	0	0.13168	0.271378	0	0	0	0	0	0	0.100764	0.100764
TraesCS1A02G061100	0	0	0	0	0.245027	0	0	0	0.256745	0	0	0	0.228292	0.266457	0.412151	0	0	1.01074	0.422685	0.259911	0	0.0612567	0.0641862	0.226725	0.423333	0.423333
TraesCS1A02G061200	0.210927	0.248881	0.13013	0.328428	0	0	0.430233	0	0	0.123981	0.243658	0.405008	0.369658	0.431456	0.111228	0.391742	2.6471	1.50023	4.33469	0.420856	0.229591	0.107558	0.193162	0.326021	2.22572	2.22572
TraesCS1A02G061300	0	0	0	0	0.205491	0.192872	0.22283	0	0	0	0.189296	0.41953	0	0	0	0	0.205651	0.211913	0.531724	0	0	0.155298	0.152206	0	0.237322	0.237322
TraesCS1A02G061400	0.101432	0	0	0	0	0	0	0	0	0	0	0	0	0	0	0	0	0	0	0	0.025358	0	0	0	0	0
TraesCS1A02G061500	0	0	0	0	0	0	0	0	0.0071417	0.00638951	0	0.00695751	0	0	0	0	0	0	0	0	0	0	0.00512218	0	0	0.00512218
TraesCS1A02G061700	0.953757	1.32633	1.45002	1.66186	4.57048	3.44789	3.56657	2.38311	2.75259	2.44266	2.34123	2.74701	2.66643	2.85672	3.35894	3.45836	3.59084	3.47993	3.26058	2.94512	1.34799	3.49201	2.57087	3.08511	3.31912	3.49201
TraesCS1A02G061900	7.10564	7.09434	5.39543	6.8086	4.62661	4.98583	4.27374	6.09143	9.69574	8.03199	7.57686	7.17173	6.54576	7.45372	7.78226	4.22977	10.2894	5.30134	8.57236	8.72472	6.60101	4.9944	8.11908	6.50288	8.22195	8.22195
TraesCS1A02G062100	8.4602	9.5977	9.75248	9.8176	7.57794	8.12867	8.9478	8.76567	9.20072	8.86314	9.26331	9.52826	8.85351	8.5285	9.44867	8.40857	10.2563	10.2212	9.93916	8.65071	9.407	8.35502	9.21386	8.80981	9.76684	9.76684
TraesCS1A02G062200	1.39641	0.149789	1.09647	1.44954	0	0	0	0.31439	0	0	0	0	0	0	0	0	0	0	0	0	1.02305	0.0785975	0	0	0	0.0785975
TraesCS1A02G062400	0.852856	1.02936	1.06438	0.983295	1.07357	1.17622	1.16858	1.08428	1.15913	1.22073	1.15817	1.26257	1.22463	1.24736	1.07113	1.08419	1.00904	1.1871	1.14779	1.27301	0.982473	1.12566	1.20015	1.15683	1.15424	1.20015
TraesCS1A02G062500	0	0	0	0	0	0	0	0	0	0	0	0	0	0	0.0739623	0	0	0	0	0	0	0	0	0.0184906	0	0.0184906
TraesCS1A02G063500	1.58511	1.48336	2.09073	1.64541	1.09668	1.28666	1.56084	1.42133	1.65187	1.41363	1.01025	0.979553	1.46881	1.63982	1.15293	1.1505	1.16613	2.40327	1.53711	1.1633	1.70115	1.34138	1.26382	1.35301	1.56745	1.56745
TraesCS1A02G063600	4.96134	6.4494	6.97775	6.32851	7.77692	7.47255	8.14726	6.32572	8.28696	8.05671	7.74685	8.66528	8.15457	8.62912	9.66685	9.16234	9.60342	9.27054	9.89118	9.284	6.17925	7.43061	8.18895	8.90322	9.51229	9.51229
TraesCS1A02G064000	9.64684	8.36387	8.9877	10.0139	6.47322	6.35912	5.58689	6.07521	5.89292	5.05995	4.46795	4.56578	5.02886	4.72028	5.30133	5.08706	4.75954	4.22329	4.63921	4.10385	9.25307	6.12361	4.99665	5.03438	4.43147	6.12361
TraesCS1A02G064100	2.31915	3.79424	4.8815	4.18763	3.15261	3.00488	3.65713	3.30612	3.07291	3.39075	2.8141	2.6444	3.52931	2.6842	3.26806	2.79909	2.7882	2.62107	2.55058	2.95526	3.79563	3.28019	2.98054	3.07016	2.72878	3.28019
TraesCS1A02G064800	1.7702	2.05485	2.03074	2.18519	2.37582	2.3876	2.64135	2.10905	2.6026	2.6322	2.50913	2.19252	2.2471	2.40094	2.66419	3.04481	2.13751	2.56144	2.55634	2.71106	2.01024	2.37845	2.48411	2.58926	2.49159	2.58926
TraesCS1A02G064900	0.0282201	0.0499469	0.0348204	0.0439406	0.0707762	0.0166075	0.0575611	0.0349442	0.0741609	0.0497625	0.0162996	0.0180621	0.0494568	0.0192416	0.0297625	0	0.0885392	0.0547411	0.0152616	0	0.039232	0.0449722	0.0395713	0.0246152	0.0396355	0.0449722
TraesCS1A02G065000	0.498322	1.44736	0.756769	0.756027	1.63435	1.89492	1.61588	0.996789	1.71251	1.71239	1.72695	2.0609	1.43316	1.98639	2.06181	1.89847	2.64586	1.98286	1.86574	2.29451	0.864619	1.53548	1.80319	1.84496	2.19724	2.19724
TraesCS1A02G065200	0	0.180415	0	0	0.19174	0.899828	0.207919	0	0.20091	0.359499	0	0.391457	0	0.20851	1.45134	0.378636	0.959449	0	0	0.610163	0.0451039	0.324872	0.237966	0.509621	0.392403	0.509621
TraesCS1A02G065300	1.25165	1.80507	1.35135	1.47973	1.79848	1.64711	2.16298	2.14186	2.01012	2.10495	2.00817	1.85814	1.96	1.94392	1.9251	1.96947	1.78897	2.27058	2.07772	1.93085	1.47195	1.93761	1.99534	1.94962	2.01703	2.01703
TraesCS1A02G065400	0.509961	0.816623	0.928871	0.907479	1.23331	1.12899	1.04018	1.4584	1.77091	2.398	1.87949	1.39885	1.57466	1.68889	1.52386	1.72887	2.08759	1.53878	1.61534	2.00272	0.790733	1.21522	1.86181	1.62907	1.81111	1.86181
TraesCS1A02G065600	9.11824	11.6206	11.4701	11.2885	14.4043	13.5197	12.748	14.0525	15.3525	15.5916	14.1126	13.9965	15.173	17.4404	15.653	16.1039	17.3382	17.4067	19.8102	17.5108	10.8744	13.6811	14.7633	16.0926	18.0165	18.0165
TraesCS1A02G065700	2.52245	3.67848	4.04161	3.81557	4.02165	3.82427	3.34414	3.7821	5.14811	4.51303	4.65369	4.50976	4.64527	4.77554	4.6042	3.9578	4.81785	4.63766	4.89845	5.0715	3.51453	3.74304	4.70615	4.4957	4.85636	4.85636
TraesCS1A02G065800	20.7523	31.1044	34.1414	32.0217	48.5303	39.3888	38.3885	36.4235	35.948	36.3377	38.7305	49.46	52.5698	45.2113	44.6277	49.1518	43.7192	48.9994	43.4765	45.7585	29.505	40.6828	40.119	47.8901	45.4884	47.8901
TraesCS1A02G065900	0.147121	0.0247991	0.103732	0.0654506	0	0.0494745	0.0285796	0.0260251	0	0	0	0.0269039	0	0	0	0	0	0	0	0	0.0852756	0.0260198	0.00672598	0	0	0.0260198
TraesCS1A02G066000	7.63722	8.3983	9.75379	8.72874	10.3077	11.4169	11.0276	10.4904	9.41439	9.73716	10.4595	10.5624	9.71413	10.9086	10.7119	10.8014	11.1063	11.1797	11.6158	10.8082	8.62951	10.8107	10.0434	10.534	11.1775	11.1775
TraesCS1A02G066200	13.7542	13.8069	15.7771	16.2867	13.9748	13.0821	11.9637	15.47	11.098	12.0321	12.6024	13.0642	12.0267	13.4374	11.011	12.1279	11.0414	9.67093	12.9101	11.0788	14.9062	13.6227	12.1992	12.1508	11.1753	13.6227
TraesCS1A02G066300	3.16055	3.45764	3.5927	3.39705	3.14415	3.00233	2.96952	2.95063	3.29452	3.37174	3.35633	3.40866	3.24925	3.68216	3.42517	3.2816	3.37304	3.8378	3.44542	3.63307	3.40199	3.01666	3.35781	3.40954	3.57233	3.57233
TraesCS1A02G066400	0.0255233	0.0602318	0.125972	0.0264943	0.0320063	0.0300408	0	0	0.0670739	0.0900141	0.0589677	0.0653441	0.119281	0.104417	0.134592	0.0316019	0.224219	0.0330066	0.138032	0.135802	0.0595552	0.0155118	0.07035	0.0974729	0.132765	0.132765
TraesCS1A02G066500	0	0	0	0	0.180028	0	0.195219	0	0	0	0	0	0	0	0	0	0	0	0	0	0	0.0938119	0	0	0	0.0938119
TraesCS1A02G066521	0	0.0594024	0.0621185	0	0.147306	0.0592543	0.0456387	0.0207797	0	0	0.0193852	0.0644443	0.0784259	0	0	0.0623335	0	0.0434028	0.0544524	0.022322	0.0303802	0.0682447	0.0209574	0.0351899	0.0300443	0.0682447
TraesCS1A02G066700	0.302284	0.190227	0.248656	0.230109	0.101084	0.260911	0.0274034	0.37431	0.185357	0.118453	0.186235	0.283763	0.306086	0.274813	0.467582	0.324372	0.328779	0.234547	0.414142	0.402092	0.242819	0.190927	0.193452	0.343213	0.34489	0.34489
TraesCS1A02G066800	3.02462	4.70993	3.68127	3.80181	4.69596	4.0201	3.30154	4.15297	4.08242	5.53914	4.89631	4.89899	6.13014	6.20096	5.77228	5.47734	5.06113	5.69419	5.85304	5.66545	3.80441	4.04264	4.85422	5.89518	5.56845	5.89518
TraesCS1A02G066900	2.66124	2.30131	3.08126	2.61112	3.47435	3.51844	3.51965	4.1079	3.68841	3.25708	3.22159	4.08328	4.91948	4.4245	3.86402	4.49119	4.16333	4.14866	4.92883	4.04909	2.66373	3.65509	3.56259	4.4248	4.32248	4.4248
TraesCS1A02G067000	0.668663	0.958049	1.04114	1.30558	1.33762	1.25548	1.12575	1.20255	1.33883	1.45984	1.76554	1.24316	0.892844	1.34606	1.74624	1.55726	1.17882	1.52354	1.41203	1.65182	0.993358	1.23035	1.45184	1.3856	1.44155	1.45184
TraesCS1A02G067200	4.35293	6.42897	5.37103	5.87103	5.53286	5.82044	5.55679	5.7568	5.68073	7.20589	6.43088	6.63349	6.57346	6.62249	6.74574	6.30623	6.65204	6.43336	6.08541	7.1294	5.50599	5.66672	6.48775	6.56198	6.57506	6.57506
TraesCS1A02G067300	10.1499	18.8114	17.1802	15.5253	14.0546	14.0413	13.7621	13.5716	15.9291	16.3486	15.6721	13.1271	13.9088	16.297	15.4107	12.3282	14.1709	13.9727	14.3336	14.2662	15.4167	13.8574	15.2692	14.4862	14.1858	15.2692
TraesCS1A02G067400	0.912982	1.25314	1.54034	1.06376	1.4019	1.22809	0.988122	1.43046	1.76273	1.83992	1.63579	1.3118	1.26261	1.804	1.98472	1.56874	1.73036	1.61438	1.33009	1.48706	1.19256	1.26214	1.63756	1.65502	1.54047	1.65502
TraesCS1A02G067462	0	0	0	0	0	0	0.164986	0	0.318848	0	0	0.155313	0	0	0	0	0	0.156903	0.131232	0	0	0.0412465	0.11854	0	0.0720337	0.11854
TraesCS1A02G067472	0	0	0	0.0658883	0	0.074708	0.258936	0	0.166805	0.0746182	0	0.0812515	0.0741597	0	0	0	0.159316	0	0.205961	0	0.0164721	0.0834111	0.0806687	0.0185399	0.0913193	0.0913193
TraesCS1A02G067500	0	0	0	0	0.5458	0.170761	0.789139	0	0	0.341112	0	0	0.508524	0.197846	0	0.179635	0.182075	0.375239	0	0.192985	0	0.376425	0.0852779	0.221501	0.187575	0.376425
TraesCS1A02G067600	2.02988	2.24998	1.99866	1.78785	3.2397	2.4133	2.23052	2.84361	2.85581	3.30225	2.55804	2.75591	2.27581	2.96384	2.59495	3.04645	2.98491	2.46594	3.37094	3.84561	2.01659	2.68178	2.868	2.72026	3.16685	3.16685
TraesCS1A02G067700	0.162251	0.86151	0.900902	1.09476	2.44157	2.29163	1.87537	0.904103	2.02535	2.19351	1.68686	1.45387	1.8009	2.32322	1.2834	1.90849	1.93442	2.20314	1.66719	2.15824	0.754856	1.87817	1.8399	1.829	1.99074	1.99074
TraesCS1A02G067800	0.511849	0.862787	1.35335	1.21445	1.46711	1.63521	1.09375	0.995987	2.40199	2.75073	2.02723	2.43365	2.3921	2.19371	1.77371	2.53501	1.74355	3.49873	3.32174	1.94529	0.985611	1.29801	2.4034	2.22363	2.62733	2.62733
TraesCS1A02G067900	0.490747	0.470479	1.09752	0.541257	1.00002	0.72201	0.792449	0.3798	0.161207	0.108171	0	0.078525	0.286684	0.250959	0.161741	0.341788	0.30794	0.317316	0.265399	0.489586	0.650001	0.723571	0.0869759	0.260293	0.34506	0.723571
TraesCS1A02G068000	55.9275	53.6936	53.0793	51.5553	42.7039	45.3314	47.2987	45.939	49.5927	51.882	54.6972	42.2196	43.7961	50.8839	51.3852	47.9527	46.4512	44.7041	50.4718	47.8652	53.5639	45.3182	49.5979	48.5045	47.3731	49.5979
TraesCS1A02G068200	1.02705	1.55809	1.26726	1.5738	1.0426	1.0937	1.19708	0.545042	1.5423	1.72483	1.12992	1.43992	2.68562	1.46726	2.26953	1.02943	1.9027	1.83414	2.06304	2.01671	1.35655	0.969607	1.45924	1.86296	1.95415	1.95415
TraesCS1A02G068300	4.65478	11.304	11.6984	10.3661	13.4616	12.8685	12.2422	12.0751	15.504	17.1162	14.1409	15.2774	16.0413	16.558	15.9834	15.2349	17.5703	16.5537	18.2653	16.8352	9.50583	12.6618	15.5096	15.9544	17.3061	17.3061
TraesCS1A02G068400	0.199341	0.0784035	0	0.0689752	0	0	0.0903558	0.246839	0	0	0	0.0850581	0.0776341	0.0906127	0.070079	0	0.08339	0.0859291	0.0718701	0.26516	0.08668	0.0842988	0.0212645	0.0595814	0.126587	0.126587
TraesCS1A02G068500	0.775138	2.17221	1.55421	1.91099	1.45804	0.456167	0.131756	0.599896	0.254628	0	0.223855	0.124031	0	0.13213	0	0.239936	0.121598	0	0.3144	0.128884	1.60314	0.661464	0.150628	0.0930166	0.14122	0.661464
TraesCS1A02G068900	0	0	0	0	0	0	0	0	0	0	0	0	0	0	0	0	0.0887676	0	0	0	0	0	0	0	0.0221919	0.0221919
TraesCS1A02G069100	0.0231853	0	0	0	0	0	0.0315278	0	0	0	0	0	0	0.0316174	0	0	0	0	0	0	0.00579633	0.00788194	0	0.00790435	0	0.00790435
TraesCS1A02G069200	0	0	0	0.0644706	0	0	0	0	0	0	0	0	0	0	0	0	0	0	0	0	0.0161176	0	0	0	0	0
TraesCS1A02G069300	1.05625	0.799267	0.807479	1.0726	0.41752	0.202697	0.265405	0.454933	0.0905147	0.242944	0.251989	0.146967	0.268279	0.297473	0.230062	0.483322	0.446663	0.37118	0.484303	0.259621	0.933901	0.335139	0.183104	0.319784	0.390442	0.390442
TraesCS1A02G069400	9.21878	8.52037	8.5248	8.51104	7.95919	7.37245	7.32908	8.50356	7.62889	6.82539	7.86078	7.53869	8.21794	7.71883	8.03272	8.01322	8.09598	7.45442	8.57565	8.13818	8.69375	7.79107	7.46344	7.99568	8.06606	8.06606
TraesCS1A02G069500	4.6022	4.80269	4.99375	6.02564	5.80018	4.51852	4.18258	4.26693	8.56937	5.57339	5.0492	6.27608	7.51163	8.32587	8.00015	7.07272	8.73609	9.80959	9.43032	9.50564	5.10607	4.69205	6.36701	7.72759	9.37041	9.37041
TraesCS1A02G069600	11.6913	9.88917	12.9484	12.9037	13.6011	10.4448	11.4446	10.1601	17.2592	11.8812	11.1054	12.3964	14.7293	13.1099	9.6934	11.2056	21.1246	9.33559	11.7694	10.3989	11.8581	11.4126	13.1605	12.1846	13.1571	13.1605
TraesCS1A02G069700	12.0694	15.0879	14.0778	12.8117	11.8057	12.0436	10.7528	12.2086	13.1246	11.5567	13.5278	11.6839	10.8485	12.6817	11.1096	11.6033	11.7969	11.5066	11.3004	10.9003	13.5117	11.7027	12.4733	11.5608	11.376	12.4733
TraesCS1A02G069800	0.0646823	0.169602	0.159622	0.21635	0.153211	0.118426	0.0684102	0.0444969	0.00944344	0.00844882	0.00830215	0.0459995	0.092366	0.029402	0.00757975	0	0.0450973	0.0836468	0.0699613	0.0382396	0.152564	0.096136	0.0180485	0.0323369	0.0592362	0.096136
TraesCS1A02G069900	1.50086	2.10824	0.352742	0.741888	1.43397	1.76651	1.26341	2.12398	1.31473	3.02466	2.64192	1.18934	2.00405	1.267	1.8844	2.03529	1.43509	2.03333	2.47368	2.47175	1.17593	1.64697	2.04266	1.79769	2.10346	2.10346
TraesCS1A02G070000	0	0	0	0	0	0	0	0	0.207068	0.185259	0	0.0672426	0	0	0	0	0	0	0	0	0	0	0.114892	0	0	0.114892
TraesCS1A02G070200	1.33942	0.944157	1.52392	1.11953	1.19975	1.5765	0.780587	1.33548	1.80568	1.75865	0.984626	1.20243	1.40234	1.58933	1.39429	1.50766	1.54997	1.55217	1.35467	1.55029	1.23176	1.22308	1.43785	1.4734	1.50177	1.50177
TraesCS1A02G070300	11.5617	10.6693	12.4922	10.4774	11.6104	12.7349	12.4009	13.0151	14.5622	14.4276	15.2307	15.3936	14.7002	13.8906	14.8509	14.832	13.4429	16.011	14.6954	15.1941	11.3002	12.4403	14.9035	14.5684	14.8359	14.9035
TraesCS1A02G070400	0.300911	0.310674	0.371291	0.195225	0.23584	0.0885428	0	0.0465763	0.54366	0.442182	0.173802	0.048149	0.0439465	0.564227	0	0.046572	0.755276	0.0486421	0.366153	0.200133	0.294525	0.0927397	0.301948	0.163686	0.342551	0.342551
TraesCS1A02G070500	2.76539	3.59341	3.54176	3.41565	4.03846	3.25485	4.28402	4.29122	2.89772	3.08634	4.00324	3.40551	2.53569	2.86413	2.36276	2.90389	2.63583	1.58439	1.93095	2.70064	3.32905	3.96714	3.3482	2.66662	2.21295	3.96714
TraesCS1A02G070600	8.76426	10.1841	10.584	10.2868	10.5561	10.9112	10.3239	8.5435	9.24082	7.70385	7.84707	8.28639	8.18562	7.59239	7.05188	8.1799	9.32741	7.75115	8.26939	7.65391	9.9548	10.0837	8.26953	7.75245	8.25046	10.0837
TraesCS1A02G070700	1.8584	1.41887	1.48374	0.964552	1.85064	2.123	1.85815	1.5567	4.02194	4.56217	5.05124	4.26805	2.61831	3.35417	3.05526	3.24847	3.15541	4.38244	3.84278	4.8713	1.43139	1.84712	4.47585	3.06905	4.06298	4.47585
TraesCS1A02G070900	0.813738	0.523724	0.760653	0.307163	0.371066	0.203163	0.234719	0.42748	0.032401	0	0.0569703	0.0631307	0.0576205	0.10088	0.0780196	0.0610629	0.0928388	0.127554	0.186698	0.131202	0.601319	0.309107	0.0381255	0.0743957	0.134573	0.309107
TraesCS1A02G071100	14.6816	15.2319	15.5969	15.0078	17.9056	17.3644	16.4948	17.5479	21.8438	22.6266	22.2856	21.2231	20.1552	21.7179	21.1489	19.9405	21.1664	19.5071	19.7529	20.3389	15.1295	17.3282	21.9948	20.7406	20.1913	21.9948
TraesCS1A02G071200	1.96194	3.28348	3.77945	2.88863	3.33896	3.15748	3.18512	3.61935	5.15589	4.51871	4.9028	4.02346	3.69568	4.45001	4.28616	3.56944	4.54754	5.25558	4.56894	4.58035	2.97838	3.32523	4.65022	4.00032	4.7381	4.7381
TraesCS1A02G071300	1.28475	1.89214	2.03651	1.8885	2.21083	2.45034	1.95106	2.0902	2.43978	2.49149	2.6974	2.25681	2.43236	2.49371	2.61104	2.48478	2.42439	2.34056	2.44448	2.79419	1.77547	2.1756	2.47137	2.50547	2.50091	2.50547
TraesCS1A02G071400	0.0856668	0.0758111	0.132129	0.0666945	0.0268566	0.0252074	0	0.0265197	0.056282	0.0503542	0.02474	0	0.10009	0	0	0.0530346	0.0268776	0.0553919	0.0694938	0.0569761	0.0900754	0.0196459	0.0328441	0.038281	0.0521848	0.0521848
TraesCS1A02G071500	0	0.0517948	0	0	0	0	0	0	0	0	0	0	0	0	0	0	0	0	0	0	0.0129487	0	0	0	0	0
TraesCS1A02G071700	2.16717	2.36042	2.43095	2.31255	3.11673	2.35454	2.08141	2.66478	3.04674	2.95745	2.43343	2.81297	3.18717	2.74866	3.03684	3.03983	3.00505	3.35133	2.98332	3.06415	2.31777	2.55437	2.81265	3.00313	3.10096	3.10096
TraesCS1A02G071800	43.0855	34.1609	38.0842	40.1274	39.3221	36.5212	34.8333	34.9697	22.9901	26.4501	23.0855	26.7367	26.0321	26.0221	26.1225	28.1966	26.4868	27.965	28.5347	31.4558	38.8645	36.4116	24.8156	26.5933	28.6106	36.4116
TraesCS1A02G072000	39.4384	39.7935	41.045	35.6828	34.0232	29.0815	30.0823	31.5009	25.5814	25.9748	26.5561	25.7016	24.5497	25.386	22.6033	21.8256	20.3041	22.6907	22.976	23.3216	38.9899	31.172	25.9535	23.5912	22.3231	31.172
TraesCS1A02G072100	0.250627	0.230008	0.0687214	0.231256	0.139683	0.196658	0.265072	0.206897	0.0731818	0.163685	0.0965062	0.0712945	0.0325359	0.227851	0.293696	0.0344797	0.244637	0.252086	0.0602405	0.111126	0.195153	0.202078	0.101167	0.147141	0.167022	0.202078
TraesCS1A02G072200	11.0964	10.1253	10.9078	12.7089	12.4307	11.3626	10.8641	12.8244	10.9839	9.69661	10.8528	12.3578	12.1867	11.349	10.1425	12.411	8.07698	7.50975	9.48162	9.34815	11.2096	11.8705	10.9728	11.5223	8.60412	11.8705
TraesCS1A02G072300	0	0.0403423	0	0	0	0	0	0	0	0.0803867	0	0	0.0399464	0	0	0	0	0	0	0	0.0100856	0	0.0200967	0.00998659	0	0.0200967
TraesCS1A02G072600	161.812	136.139	162.432	146.866	110.546	108.196	88.7031	105.292	179.246	192.925	150.64	120.011	150.363	146.571	158.352	135.123	126.532	124.517	102.168	135.054	151.812	103.184	160.706	147.602	122.068	160.706
TraesCS1A02G072700	2.4653	2.16537	2.25074	2.23778	4.10351	4.46308	4.5099	3.38127	9.29678	8.91544	7.68794	7.23146	8.189	9.33188	8.93112	8.63717	9.29561	8.44923	7.65275	8.80851	2.2798	4.11444	8.2829	8.77229	8.55152	8.77229
TraesCS1A02G072800	10.0561	11.0069	14.7428	12.9247	17.0074	16.3991	16.1574	14.5167	22.4629	22.0103	19.1062	18.767	19.5097	21.418	21.2254	20.8228	19.3787	20.8243	19.9933	21.3143	12.1826	16.0201	20.5866	20.744	20.3776	20.744
TraesCS1A02G072982	0.919123	0.723006	0.189016	0	0.768389	0.901504	1.04153	0.379375	0.402568	0.540252	0.707832	0.196093	1.43182	1.25339	0.16156	0.569011	0.768989	0.396202	0.165689	0.611299	0.457786	0.7727	0.461686	0.853946	0.485545	0.853946
TraesCS1A02G072986	0.432955	0.51086	0.373953	0.314599	0.325757	0.458628	0.470992	0.428894	0.568893	0.458077	0.400111	1.10844	0.556432	0.767537	0.502282	0.536068	0.652022	0.895833	0.702436	0.460727	0.408092	0.421068	0.633881	0.59058	0.677754	0.677754
TraesCS1A02G073000	2.63941	2.83484	3.29849	3.47747	4.49797	3.70399	4.50939	4.44155	6.58053	6.28524	6.21522	5.93434	5.49544	6.32187	6.70936	5.94945	5.90288	5.5575	5.27043	5.76145	3.06255	4.28822	6.25383	6.11903	5.62307	6.25383
TraesCS1A02G073100	0.665075	0.588561	0.718051	0.776676	0.469129	0.929565	0.565237	0.772074	0.873893	0.732985	0.816296	0.532097	0.922743	0.906951	1.31518	0.720536	0.834658	0.967581	0.989113	1.21642	0.687091	0.684001	0.738818	0.966352	1.00194	1.00194
TraesCS1A02G073200	0	0	0	0	0	0	0.0416923	0	0	0	0	0	0	0	0	0	0	0	0	0	0	0.0104231	0	0	0	0.0104231
TraesCS1A02G073300	0	0.0329476	0.17227	0	0.0700314	0.0985962	0	0.0345765	0	0.229782	0.0322561	0.142976	0.0652485	0.0761565	0.147247	0.10372	0.105129	0.18055	0.0906061	0	0.0513044	0.050801	0.101253	0.0980929	0.0940713	0.101253
TraesCS1A02G073400	10.1618	10.1759	10.0152	9.90664	11.5502	11.1394	10.1966	11.5623	10.3944	11.331	10.9146	10.4308	9.76113	11.7389	10.734	10.9724	10.9424	9.71752	11.3341	10.6913	10.0649	11.1121	10.7677	10.8016	10.6713	11.1121
TraesCS1A02G073500	0.985919	1.45944	1.06169	1.07925	1.48362	0.991635	1.17004	1.06546	1.93143	1.58049	1.32528	1.51448	1.6755	1.44226	1.53135	1.86438	1.55226	1.7618	1.66744	1.95525	1.14658	1.17769	1.58792	1.62837	1.73419	1.73419
TraesCS1A02G073600	1.31513	1.16383	0.730227	0.887359	0.907049	1.7027	1.25184	1.62849	1.20964	2.47367	2.43073	1.17844	1.6902	1.61408	1.73377	1.70976	2.55823	2.1259	2.27594	2.1867	1.02414	1.37252	1.82312	1.68695	2.28669	2.28669
TraesCS1A02G073700	0.124923	0.147401	0.154141	0.0648377	0.548287	0.735167	0.849358	0.386721	1.06694	0.367142	0.216461	0.159912	0.291909	0.170355	0.461127	0.232011	0.235163	0.403873	0.67559	0.415423	0.122825	0.629883	0.452615	0.28885	0.432512	0.629883
TraesCS1A02G073800	0.410487	0.968698	0.810392	1.02265	0.926553	1.3528	0.446549	1.21991	0.323621	0.482561	0.663857	1.47128	0.575515	1.11955	1.03902	1.11815	0.309092	1.06168	1.33196	0.436817	0.803056	0.986451	0.735331	0.963056	0.784888	0.986451
TraesCS1A02G073900	4.29017	3.00196	4.43185	3.36594	3.00273	3.11191	2.23857	3.15038	3.80182	2.99088	3.34235	2.49046	3.20564	1.90479	3.63025	3.02656	2.69204	2.51597	2.42807	2.25613	3.77248	2.8759	3.15638	2.94181	2.47305	3.15638
TraesCS1A02G074000	0.968922	2.17221	1.43465	1.4081	0.972026	1.59659	2.63511	2.15963	1.52777	3.30324	2.46241	2.35658	1.92448	2.11408	3.27002	1.79952	2.55356	4.00962	1.572	3.09322	1.49597	1.84084	2.4125	2.27703	2.8071	2.8071
TraesCS1A02G074100	2.40856	2.25899	2.51468	3.26948	3.25267	3.34369	3.27519	2.37067	2.43445	2.10544	1.64085	1.81828	3.03053	1.51593	3.71261	3.36451	2.40266	3.11474	3.00592	3.53241	2.61293	3.06056	1.99975	2.90589	3.01393	3.06056
TraesCS1A02G074400	18.7735	22.6001	22.26	22.8978	26.487	25.835	24.5318	26.4405	31.8383	32.3946	30.8287	32.2857	32.7665	35.264	34.1304	35.3964	36.3543	37.5315	38.4972	35.445	21.6329	25.8236	31.8368	34.3894	36.957	36.957
TraesCS1A02G074800	20.6287	21.7646	22.5646	23.811	21.4644	22.9765	22.2861	22.253	28.4774	27.4866	25.7302	26.8925	27.0959	29.4253	25.994	26.9519	23.9827	28.7636	27.5823	26.4718	22.1922	22.245	27.1467	27.3668	26.7001	27.3668
TraesCS1A02G074900	1.84809	2.23134	2.54549	2.31993	2.31751	2.78223	1.81174	2.34166	2.54129	2.82941	2.87959	2.86087	2.61117	2.63743	3.12763	2.71395	2.69689	3.11248	3.34703	2.80131	2.23621	2.31329	2.77779	2.77254	2.98943	2.98943
TraesCS1A02G075000	18.9325	20.9355	19.4972	18.7325	18.7032	15.7583	18.1602	20.1501	23.7414	21.386	23.6594	22.6406	23.2082	20.5992	19.198	21.4822	23.0135	24.8317	27.5422	22.0935	19.5244	18.1929	22.8568	21.1219	24.3702	24.3702
TraesCS1A02G075100	37.2747	35.9565	37.3362	38.0258	43.8996	41.7501	42.5303	43.3932	46.3275	45.6244	47.9257	46.5495	47.2838	50.3683	47.8975	49.2466	47.8993	47.9496	48.639	47.5162	37.1483	42.8933	46.6067	48.6991	48.001	48.6991
TraesCS1A02G075200	0.0525969	0.0620611	0.0648987	0.027299	0	0	0	0	0.0345555	0	0	0	0.030726	0	0	0	0	0.034009	0	0	0.0517139	0	0.00863887	0.0076815	0.00850225	0.00863887
TraesCS1A02G075500	2.07151	2.03197	2.37124	2.27986	2.50379	2.35004	2.40962	2.62691	2.75471	3.1394	3.17139	3.00315	3.41171	3.2333	3.18498	4.04816	4.10316	3.51803	2.80747	3.51905	2.18865	2.47259	3.01716	3.46954	3.48693	3.48693
TraesCS1A02G075600	3.33121	5.95115	6.23684	6.12714	6.91851	6.69455	7.38249	6.68855	9.76713	9.45044	8.37683	8.55667	8.66543	8.64991	8.87902	8.31049	9.11441	9.25664	9.22507	8.81093	5.41158	6.92103	9.03777	8.62621	9.10176	9.10176
TraesCS1A02G075700	8.08024	10.5339	9.09894	9.26714	10.1917	9.45501	9.85687	9.57813	11.2357	11.1774	10.9109	9.41953	10.5772	10.7621	11.2853	10.5486	11.2235	10.4087	9.96155	10.0386	9.24505	9.77042	10.6859	10.7933	10.4081	10.7933
TraesCS1A02G075800	0.73676	0.780624	1.00184	1.06134	0.641073	0.371642	0.797397	0.726125	1.22492	1.4671	1.4069	0.981612	2.02025	1.9479	2.04565	1.99201	3.15126	3.20832	2.9924	2.72006	0.895142	0.634059	1.27013	2.00145	3.01801	3.01801
TraesCS1A02G075900	1.9727	2.0949	2.43409	1.02388	1.73164	3.2506	1.6095	3.66411	0.777623	4.17432	3.87398	4.54541	3.68771	5.38026	4.16104	2.19827	2.4757	5.10217	3.20055	7.08491	1.88139	2.56396	3.34283	3.85682	4.46583	4.46583
TraesCS1A02G076000	6.854	8.02349	6.87242	8.37774	8.45932	8.49674	8.05175	8.06863	9.07704	9.31294	8.35483	8.63528	8.59234	8.48022	8.89677	8.67047	9.31421	9.42299	9.89913	10.3578	7.53191	8.26911	8.84502	8.65995	9.74854	9.74854
TraesCS1A02G076100	13.5926	12.3042	12.5297	12.5499	13.0194	11.1212	11.765	12.9689	11.1291	12.232	11.0728	11.425	10.4544	9.62506	12.0303	11.53	9.45789	11.012	11.6975	10.2972	12.7441	12.2186	11.4647	10.9099	10.6161	12.2186
TraesCS1A02G076200	0	0	0	0	0	0	0	0	0.0642243	0	0	0	0.0571069	0	0.103099	0	0.0613409	0	0	0	0	0	0.0160561	0.0400515	0.0153352	0.0400515
TraesCS1A02G076300	8.82857	8.33373	9.74005	10.2426	19.9279	26.5281	18.5022	17.8774	47.0845	47.4979	32.9953	30.3142	49.269	50.9902	57.2908	56.3278	53.704	56.6824	51.5652	61.6193	9.28625	20.7089	39.473	53.4695	55.8927	55.8927
TraesCS1A02G076400	1.40464	2.04805	1.72079	1.64554	1.69851	1.92486	2.16927	2.14931	2.58392	2.45331	2.51503	2.15767	2.66096	2.69535	2.32793	2.28576	2.68196	2.86743	2.62617	2.36221	1.70475	1.98549	2.42748	2.4925	2.63444	2.63444
TraesCS1A02G076500	2.1588	1.91043	4.41616	6.57536	2.95648	4.64717	2.93557	5.73327	3.32181	2.63802	1.57502	2.32712	1.49344	2.44035	2.33671	1.75851	1.8537	1.50607	1.65907	1.39801	3.76519	4.06812	2.46549	2.00725	1.60421	4.06812
TraesCS1A02G076700	0.0299568	0.212083	0.0739269	0.0621932	0.075132	0	0.162943	0.185474	1.14151	0.704335	0.553687	0.460169	1.54002	0.980438	1.1058	1.07565	1.05267	0.891021	0.907249	0.916503	0.0945401	0.105887	0.714926	1.17548	0.941861	1.17548
TraesCS1A02G076800	1.04459	1.84883	0.966682	0.81325	4.25724	1.53685	4.61647	1.29349	2.05885	2.149	3.92173	1.67146	3.66137	3.91734	1.37711	2.2634	1.96641	2.02629	3.10707	2.43161	1.16834	2.92601	2.45026	2.80481	2.38285	2.92601
TraesCS1A02G076900	12.1984	14.2271	14.7386	13.1011	15.7207	17.6069	16.4343	16.7096	19.693	14.4064	16.3693	17.4542	19.8147	20.9758	19.0748	18.3475	21.6726	22.0411	21.5125	24.6201	13.5663	16.6179	16.9807	19.5532	22.4616	22.4616
TraesCS1A02G077100	0.201621	0	0	0.418585	0	0	0.274168	0.99865	0.529851	0.237023	0	0.258093	0	0.274947	0.850566	0.499279	0.253031	0.260736	0.218076	0.536385	0.155051	0.318205	0.256242	0.406198	0.317057	0.406198
TraesCS1A02G077200	20.4647	20.9803	19.6214	22.706	22.7179	21.8493	22.5363	21.3529	23.2754	23.4795	23.6145	23.2191	23.4398	21.7464	23.0458	23.9263	24.4198	23.6304	23.1993	23.7112	20.9431	22.1141	23.3971	23.0396	23.7402	23.7402
TraesCS1A02G077300	0.233697	0.551497	0.576714	0.323452	0.439586	0.687653	0.264821	0.434072	0.0511788	0.503673	0.584917	0.249294	0.728113	0.424919	0.369706	0.144677	0.439929	0.80591	0.631926	0.31086	0.42134	0.456533	0.347266	0.416854	0.547156	0.547156
TraesCS1A02G077400	0	0	0	0	0	0	0	0	0	0	0	0	0	0	0	0	0	0.0442145	0.0739611	0	0	0	0	0	0.0295439	0.0295439
TraesCS1A02G077500	11.0172	10.4373	12.0178	11.4363	12.9746	11.8772	12.1587	12.891	15.7351	14.2655	11.9152	13.6942	14.551	14.2401	12.495	14.59	14.4275	16.8903	14.9558	12.4035	11.2272	12.4754	13.9025	13.969	14.6693	14.6693
TraesCS1A02G077600	6.37485	7.15021	8.09452	7.38685	8.45886	9.68433	8.61822	9.56895	8.42509	10.6095	9.78308	9.67858	10.7608	10.6139	8.795	11.2431	11.0702	11.2156	11.3649	11.487	7.25161	9.08259	9.62405	10.3532	11.2844	11.2844
TraesCS1A02G077700	20.5998	16.4211	16.0102	14.3034	6.65246	5.08164	5.09025	5.37465	1.38809	1.43087	2.0162	1.08771	1.63673	2.56802	1.96186	1.84825	1.81572	2.22739	3.22914	1.58849	16.8336	5.54975	1.48071	2.00371	2.21519	5.54975
TraesCS1A02G077800	20.2208	21.7758	24.1797	26.4445	31.0819	27.7792	29.1072	26.6922	31.7195	28.6571	27.9607	26.546	24.2793	25.3723	23.4609	23.8901	26.8632	23.6153	22.9426	24.6058	23.1552	28.6651	28.7208	24.2507	24.5067	28.7208
TraesCS1A02G078100	0.477155	0.281507	0.235503	0.0990618	0	0	0	0.0590849	0.062697	0	0	0	0.167246	0.260275	0	0	0	0.0617054	0.103219	0.19041	0.273306	0.0147712	0.0156742	0.10688	0.0888338	0.10688
TraesCS1A02G078300	0.406029	0.143727	0.350696	0.337182	0.305497	0.382316	0.386487	0.20111	0.42681	0.0954642	0.469035	0.363827	0.332071	0.166108	0.513866	0.301638	0.458604	0.525075	0.39525	0.378064	0.309409	0.318853	0.338784	0.328421	0.439248	0.439248
TraesCS1A02G078600	0	0	0	0	0.0758502	0	0	0	0	0	0	0	0	0	0	0	0	0	0	0	0	0.0189625	0	0	0	0.0189625
TraesCS1A02G078700	1.85697	2.47168	2.27732	1.64553	2.28605	2.05238	2.27878	1.89283	2.35074	2.19633	2.19745	2.04371	1.90502	2.33158	2.1376	2.36933	2.06047	2.59178	2.29021	2.33455	2.06288	2.12751	2.19706	2.18588	2.31925	2.31925
TraesCS1A02G078800	30.0036	18.7562	21.9838	24.9573	9.96679	4.98919	9.00648	8.61155	1.91463	1.55725	2.60137	2.03482	2.01199	3.79348	2.37501	3.03427	2.65988	4.79653	4.72815	2.81926	23.9253	8.1435	2.02702	2.80368	3.75096	8.1435
TraesCS1A02G078900	0.311361	0.514341	0.614695	0.387848	0	0.0732941	0.169357	0.07711	0.0818241	0.0732061	0	0.0797138	0	0	0	0.0771029	0	0	0	0	0.457061	0.0799404	0.058686	0.0192757	0	0.0799404
TraesCS1A02G079000	0	0	0	0	0.126417	0.118654	0	0.124831	0.132463	0	0	0	0	0	0	0	0	0	0	0	0	0.0924755	0.0331157	0	0	0.0924755
TraesCS1A02G079300	4.60204	5.317	5.91501	8.16094	11.9026	13.3158	10.4299	9.37893	7.0548	6.19905	6.75596	8.59107	6.16096	5.88349	6.97702	4.62968	5.17387	4.83546	4.87393	9.56491	5.99875	11.2568	7.15022	5.91279	6.11204	11.2568
TraesCS1A02G079400	0.0564401	0.0332979	0	0.0292937	0.283105	0	0	0	0	0	0	0	0	0	0	0	0	0	0	0	0.029758	0.0707762	0	0	0	0.0707762
TraesCS1A02G079600	2.50006	2.94991	3.32209	3.54341	2.83363	3.16891	2.54971	2.91716	3.22184	3.50422	3.22124	3.56956	4.887	4.9828	2.94094	3.63123	3.37888	4.16568	3.84814	3.26157	3.07887	2.86735	3.37921	4.11049	3.66357	4.11049
TraesCS1A02G079700	21.8622	21.7898	23.9265	23.0464	22.85	18.8492	21.7514	21.4656	28.999	24.8804	21.0056	22.7458	21.5098	25.363	21.6447	22.1876	26.3241	21.7834	24.3605	24.1879	22.6562	21.2291	24.4077	22.6763	24.164	24.4077
TraesCS1A02G079800	10.678	12.9184	15.4104	13.0767	15.3904	16.5771	16.9831	15.2308	25.0776	23.3898	20.0483	22.3546	22.3617	25.5839	22.1242	24.3001	25.5802	27.6875	27.8066	24.7756	13.0209	16.0453	22.7176	23.5925	26.4625	26.4625
TraesCS1A02G079900	66.9693	63.1535	58.5586	60.7592	58.852	58.6515	64.1764	60.7256	85.2245	62.3005	68.2241	74.2514	74.2396	84.4934	77.8595	84.2246	72.1334	86.9453	89.5455	70.4934	62.3601	60.6014	72.5001	80.2043	79.7794	80.2043
TraesCS1A02G080000	14.6743	13.0176	13.0842	16.122	10.2082	7.43811	10.7782	7.16219	6.33337	6.04407	4.5781	6.58137	6.7578	7.59542	5.98719	7.69202	12.7702	6.78728	8.80483	8.26368	14.2245	8.89668	5.88423	7.00811	9.15649	9.15649
TraesCS1A02G080100	12.5361	13.2865	16.1526	16.6982	15.7204	17.0401	17.7257	13.7373	17.5655	19.2367	22.3629	21.3018	21.7756	18.3056	21.002	22.1838	18.5868	18.005	16.9191	20.2908	14.6684	16.0559	20.1167	20.8168	18.4504	20.8168
TraesCS1A02G080200	16.9412	20.0902	18.2029	18.2644	23.8464	25.3262	22.1093	24.1105	24.3519	26.7326	24.7253	26.4892	25.2399	27.0174	25.122	26.5719	25.506	26.2826	26.0715	26.2402	18.3747	23.8481	25.5748	25.9878	26.0251	26.0251
TraesCS1A02G080300	4.26465	5.61808	5.66363	5.13805	5.67005	5.48313	6.26493	5.2596	6.45882	6.36245	6.252	6.1607	5.56295	5.88569	5.47316	5.17429	5.48103	5.69221	5.5019	6.21952	5.1711	5.66943	6.30849	5.52402	5.72367	6.30849
TraesCS1A02G080500	0.202216	0.214742	0.0499024	0.104955	0	0.0952031	0.0549953	0.10016	0.0797121	0.0475443	0.046719	0.0776563	0.0945044	0.0827275	0.106634	0.10015	0	0	0.0437439	0.16139	0.142954	0.0625895	0.0629079	0.0960042	0.0512835	0.0960042
TraesCS1A02G080600	0.140966	0.166331	0.173936	0.227623	0.176772	0.0184352	0.0638959	0.174555	0.123484	0.0736521	0.0723735	0.0801995	0.201299	0.0427184	0.181709	0.0969659	0.0982833	0.0405104	0.101647	0.0833378	0.177214	0.108414	0.0874273	0.130673	0.0809447	0.130673
TraesCS1A02G080700	1.92492	2.03062	2.12346	2.02462	2.46181	2.13058	2.49619	1.9258	1.72528	1.90323	1.79656	1.90924	2.42772	1.91223	1.96291	2.17817	2.09577	2.12661	2.27505	1.86525	2.0259	2.2536	1.83358	2.12026	2.09067	2.2536
TraesCS1A02G081100	0	0.102172	0	0	0	0	0	0	0	0	0	0	0	0	0	0	0	0	0	0	0.025543	0	0	0	0	0
TraesCS1A02G081200	1.10301	1.2917	1.50426	1.67873	1.03999	0.810181	0.77814	0.636704	0.0326917	0.136493	0.114963	0.0743133	0.0678271	0.101785	0.069973	0.112953	0.15612	0.343196	0.143523	0.154443	1.39442	0.816253	0.0896152	0.0881346	0.19932	0.816253
TraesCS1A02G081300	23.23	34.6459	35.7457	30.5178	32.5141	29.839	25.9346	28.2487	35.5356	34.1287	30.9435	32.3112	32.7296	33.2003	30.5922	33.2575	34.5251	36.7977	35.5927	32.0747	31.0348	29.1341	33.2298	32.4449	34.7475	34.7475
TraesCS1A02G081400	13.6734	14.7762	15.015	15.6635	19.5325	18.5935	16.2465	17.5341	19.4782	19.0913	21.6225	22.3745	22.8516	20.0944	19.321	23.2306	22.38	22.947	20.8199	20.6013	14.782	17.9767	20.6416	21.3744	21.6871	21.6871
TraesCS1A02G081500	0.0732516	0.0432162	0	0	0.0459289	0.0862168	0.0498043	0.0453528	0.0962507	0.0430566	0	0	0	0.0499459	0.0386277	0	0.137894	0.142093	0.0792299	0	0.0291169	0.0568257	0.0348268	0.0221434	0.0898042	0.0898042
TraesCS1A02G081600	0.615144	0.395908	0.276007	0.638548	0.911646	0.263281	0.304175	0.415482	0	0.131482	0.452199	0.286341	0.196012	0.22878	0.294894	0.484684	0.771995	0.144637	0.302431	0.22316	0.481402	0.473646	0.217506	0.301092	0.360555	0.473646
TraesCS1A02G081700	0.115455	0.204344	0.356146	0.0599237	0.289561	0.339725	0.0784986	0	0.0758523	0.61077	0.333426	0.221688	0.674463	0.157444	0.365296	0.142952	0.0724468	0.149306	0.187316	0.307151	0.183967	0.176946	0.310434	0.335038	0.179055	0.335038
TraesCS1A02G081900	0	0	0.25439	0	0	0.24266	0	0	0	0	0	0	0.24088	0	0	0	0	0	0.891982	0.274242	0.0635975	0.0606651	0	0.0602199	0.291556	0.291556
TraesCS1A02G082000	0.745399	0.69911	0.754659	0.991999	0.719026	0.719863	0.675737	0.639006	0.778526	0.718998	0.48573	0.513787	1.00488	0.625531	0.846614	0.733606	1.3912	1.26055	1.19901	0.864397	0.797792	0.688408	0.62426	0.802657	1.17879	1.17879
TraesCS1A02G082100	2.20809	1.75273	1.53565	2.16708	2.16482	2.03188	2.2383	2.03824	2.2156	1.74626	2.36523	2.62099	2.57985	1.80668	2.37112	2.03805	2.31766	1.76522	1.99749	2.13612	1.91589	2.11831	2.23702	2.19893	2.05412	2.23702
TraesCS1A02G082200	0.828692	0.65187	0.27267	0.688177	0.831347	0.520196	0.375623	0.547279	1.08888	0.779357	0.893466	1.20224	1.0973	0.678043	0.466126	1.50488	0.970661	1.28599	1.1951	1.46975	0.610352	0.568611	0.990986	0.936588	1.23037	1.23037
TraesCS1A02G082300	2.20702	3.19599	2.1043	1.56204	1.258	0.590375	0.682076	2.11178	0	0	0.231772	0.128417	0	0.136803	0.105802	0.124211	0.251797	0	0.108506	0	2.26734	1.16056	0.0900472	0.091704	0.0900758	1.16056
TraesCS1A02G082500	10.2054	7.11556	8.01328	5.13632	3.3933	1.36496	2.10264	2.96779	2.5397	0.817995	0.803795	0.791744	0.541979	0.843447	0.489236	0.574359	3.97811	0.899832	0.585363	0.308522	7.61763	2.45717	1.23831	0.612255	1.44296	2.45717
TraesCS1A02G082600	8.51091	8.85979	8.85268	8.96682	10.3535	9.90497	9.30188	10.1646	11.6012	10.3606	10.7872	11.7296	11.6352	10.912	10.6874	10.9909	10.4814	10.1011	11.3907	10.5804	8.79755	9.93123	11.1197	11.0564	10.6384	11.1197
TraesCS1A02G082700	1.13031	1.70417	1.08475	1.30368	2.91357	3.1042	2.81786	1.71066	0.907622	0.885849	0.870471	1.4469	1.02714	0.599427	0.397364	0.855254	0.94568	1.21809	1.3584	0.668229	1.30573	2.63657	1.02771	0.719796	1.0476	2.63657
TraesCS1A02G082900	0	0	0	0	0	0	0.0121482	0	0	0	0.01032	0	0	0	0	0	0	0	0	0	0	0.00303705	0.00258	0	0	0.00303705
TraesCS1A02G083000	19.9901	23.4853	24.6656	22.6317	19.4049	16.419	16.6617	18.3423	14.6639	15.1482	12.5594	16.1267	19.8271	19.847	15.7438	19.8364	22.6327	22.8755	25.4793	18.3264	22.6932	17.707	14.6246	18.8136	22.3284	22.3284
TraesCS1A02G083100	1.30161	1.80458	1.16438	1.24979	0.408055	0.306397	0.353989	0.241762	0.042757	0	0.0751792	0.166617	0.0760372	0.0443744	0.137275	0.0805799	0.122512	0.0841615	0.105588	0.129853	1.38009	0.327551	0.0711383	0.0845666	0.110528	0.327551
TraesCS1A02G083300	0	0	0.0932919	0.0392423	0	0	0	0	0	0	0	0	0	0	0	0	0.0948867	0	0	0	0.0331335	0	0	0	0.0237217	0.0237217
TraesCS1A02G083400	64.8534	59.8938	55.1797	56.5757	57.9664	61.8509	62.028	57.743	61.5402	62.4938	62.7245	60.9163	55.5281	57.6284	57.8671	59.6262	55.1532	57.4374	58.7082	60.7843	59.1256	59.8971	61.9187	57.6625	58.0208	61.9187
TraesCS1A02G083500	5.63494	6.3342	5.43493	5.70644	6.89363	6.9462	6.0013	6.72193	7.72068	7.67614	7.10562	7.32334	7.78979	6.71053	7.95718	7.86106	7.89229	8.02135	8.81191	6.87753	5.77763	6.64076	7.45645	7.57964	7.90077	7.90077
TraesCS1A02G083800	0	0	0	0	0	0	0	0	0.130072	0	0	0	0	0	0	0	0	0	0	0	0	0	0.0325179	0	0	0.0325179
TraesCS1A02G084000	0.177033	0.905183	0.582505	0.49005	0.222001	0.972383	0.160489	0	0	0	0	0.0755394	0	0	0	0	0	0	0	0	0.538693	0.338718	0.0188849	0	0	0.338718
TraesCS1A02G084100	12.3227	12.6144	12.354	12.6773	11.4746	11.2232	10.7971	11.3307	9.73433	10.8217	10.9092	9.50675	10.6481	9.92752	9.97927	10.1944	10.7471	11.0269	10.274	10.513	12.4921	11.2064	10.243	10.1873	10.6402	11.2064
TraesCS1A02G084200	5.76889	6.4192	6.69018	7.27702	6.639	5.8875	6.03242	6.01318	6.45275	7.10373	6.79062	6.63687	6.33488	7.84204	6.95063	6.75855	6.98784	6.8937	7.08879	6.48376	6.53882	6.14303	6.74599	6.97153	6.86352	6.97153
TraesCS1A02G084300	3.16868	4.25203	4.21646	5.28858	7.01213	6.43527	5.91407	7.46272	8.73534	7.23098	7.53609	9.70305	5.8799	7.03234	7.9943	7.30818	8.81099	5.30294	7.325	7.10751	4.23144	6.70605	8.30136	7.05368	7.13661	8.30136
TraesCS1A02G084500	1.39966	1.51306	1.72703	1.69651	1.82875	1.55861	1.39042	1.08971	1.06823	1.0641	1.17149	0.965581	1.27299	1.20008	1.16679	1.17263	1.49359	1.6583	1.4595	1.39356	1.58407	1.46688	1.06735	1.20312	1.50124	1.50124
TraesCS1A02G084800	0.81447	0	0	0.563639	0	0	0	0	0	0	0	0	0	0	0	0	0	0	0	0	0.344527	0	0	0	0	0
TraesCS1A02G084900	0.0948806	0.111953	0.351217	0.196981	0	0	0	0	0	0	0	0	0	0	0	0	0.119074	0	0	0	0.188758	0	0	0	0.0297684	0.0297684
TraesCS1A02G085000	6.53067	6.94765	7.08783	6.58004	7.62428	7.83331	7.3939	8.41926	8.65674	8.36503	7.80994	8.02838	8.05593	8.39573	8.04062	8.25225	8.3764	8.44543	8.71289	8.91657	6.78655	7.81769	8.21502	8.18613	8.61282	8.61282
TraesCS1A02G085300	11.2687	7.81162	8.86401	10.089	4.59257	3.97897	2.87313	0.872109	0	0.331182	0	0	0.329147	0.192086	0.148558	0.523217	0.353551	0.182158	0.152355	0	9.50834	3.07919	0.0827955	0.298252	0.172016	3.07919
TraesCS1A02G085400	0.12445	1.0279	0.921346	0.129185	0	0	0.169229	0.308207	0	0	0	0	0	0	0.262505	0	0	0.482815	0	0	0.550721	0.119359	0	0.0656261	0.120704	0.120704
TraesCS1A02G085500	2.94775	2.69801	3.53522	3.00271	3.83468	4.57195	4.53286	3.95714	4.74204	4.89032	4.83725	5.11346	4.21652	5.14684	5.28798	5.18475	5.56635	5.70021	3.78428	5.71665	3.04592	4.22416	4.89577	4.95902	5.19187	5.19187
TraesCS1A02G085600	35.1547	34.7169	35.6648	35.6535	32.1168	31.7415	29.3333	28.3538	29.0856	26.0401	27.9479	23.3397	24.9896	28.502	25.6607	24.3307	25.4074	24.3081	25.9209	26.7676	35.2975	30.3864	26.6034	25.8708	25.601	30.3864
TraesCS1A02G085700	1.78538	1.42198	2.42326	2.31664	2.46276	1.78618	1.94223	1.93444	2.17	1.99392	1.23746	2.28545	1.46018	1.39995	2.68323	2.15533	1.40039	1.9048	1.30349	2.01865	1.98682	2.03141	1.92171	1.92467	1.65683	2.03141
TraesCS1A02G085800	9.29001	6.80682	6.74828	8.47691	18.1322	13.1388	13.9571	15.0289	11.2224	13.0349	11.6836	14.4814	14.4429	11.2383	12.8003	12.8012	13.1632	9.78543	11.8309	9.46734	7.8305	15.0642	12.6056	12.8207	11.0617	15.0642
TraesCS1A02G085900	6.82147	6.91041	6.83876	6.77819	8.72298	8.63629	8.17747	8.00228	8.90427	8.57316	8.57986	9.13421	8.99238	7.98652	9.01656	9.02952	8.3637	8.61836	9.65961	9.61104	6.83721	8.38475	8.79787	8.75624	9.06318	9.06318
TraesCS1A02G086100	1.53783	0.951894	1.49313	0.837426	1.89684	1.63199	1.98833	2.27887	1.35816	1.65967	1.74735	1.90402	1.94402	1.47829	1.43577	1.84166	1.67685	2.08653	2.04509	1.37491	1.20507	1.94901	1.6673	1.67493	1.79584	1.94901
TraesCS1A02G086200	2.79018	2.79457	2.52203	3.14892	4.37361	3.24584	3.46324	3.11352	3.83674	3.9094	4.08514	3.5509	3.96119	4.13673	4.51667	3.85639	4.53989	3.85998	3.2109	4.18615	2.81392	3.54905	3.84555	4.11775	3.94923	4.11775
TraesCS1A02G086500	21.2664	24.7488	24.9204	23.3543	27.217	26.5377	26.6481	25.6111	29.4131	29.9929	27.2628	29.2356	30.8313	29.089	30.2755	32.3923	31.8356	32.9726	33.2057	32.2985	23.5725	26.5035	28.9761	30.647	32.5781	32.5781
TraesCS1A02G086600	36.2031	47.5233	43.7956	40.1852	39.7211	40.6205	37.5835	41.2718	43.341	44.6545	42.8921	38.7318	41.5759	43.22	44.1268	42.8665	40.6192	43.2904	40.9868	43.3675	41.9268	39.7992	42.4048	42.9473	42.066	42.9473
TraesCS1A02G086800	3.07832	4.32754	4.05876	4.2545	4.97418	4.65836	5.25038	4.50882	5.38541	6.24505	5.11048	5.70813	5.8984	5.37325	5.92732	5.70629	6.12599	6.21015	6.29761	6.43456	3.92978	4.84793	5.61227	5.72631	6.26708	6.26708
TraesCS1A02G086900	9.03601	8.46267	9.32034	8.72355	9.93701	8.94191	9.44152	9.23199	9.86799	10.6482	10.4256	10.8832	10.1498	9.9886	10.599	10.6752	10.3278	10.755	10.8817	10.8741	8.88564	9.38811	10.4562	10.3531	10.7096	10.7096
TraesCS1A02G087000	0	0	0	0	0.0901716	0.0846342	0	0	0.0944839	0	0	0	0	0	0	0	0	0	0	0	0	0.0437014	0.023621	0	0	0.0437014
TraesCS1A02G087100	0.600303	0.897206	0.567876	0.664685	0.451669	0.565244	0.326521	0.099112	0.184049	0.0940941	0.184921	0.0768441	0.140274	0.245587	0.0844152	0.0495514	0.0251123	0.181139	0.0216432	0	0.682517	0.360636	0.134977	0.129957	0.0569736	0.360636
TraesCS1A02G087200	0.900641	1.36257	1.50739	1.63377	2.11904	2.22506	1.88556	1.91026	3.29834	3.01385	2.93578	2.74527	3.10472	3.18599	3.09413	3.11355	3.16145	3.15969	3.50114	3.54066	1.3511	2.03498	2.99831	3.1246	3.34074	3.34074
TraesCS1A02G087300	0.0605055	0.173382	0.127983	0.10767	0.227622	0.132256	0.0822763	0.171251	0.0567876	0.182904	0.269593	0.177034	0.171681	0.117872	0.16409	0.139129	0.27119	0.178847	0.271123	0.241449	0.117385	0.153351	0.171579	0.148193	0.240652	0.240652
TraesCS1A02G087400	0.0253737	0.0598788	0.0626166	0.0263391	0	0	0	0	0	0	0	0	0	0	0	0	0	0	0	0.0337516	0.043552	0	0	0	0.00843789	0.00843789
TraesCS1A02G087500	0.788774	0.983244	1.20088	1.14234	1.06889	0.973306	1.15044	0.842814	1.24539	1.24882	1.26388	1.45755	1.1148	1.05829	1.26125	1.6776	1.413	1.53828	1.39669	1.3369	1.02881	1.00886	1.30391	1.27798	1.42122	1.42122
TraesCS1A02G087600	0.939156	0.705184	0.47406	0.753322	0.963577	0.803915	0.58049	1.00435	0.504829	1.05387	0.838324	0.928974	0.897767	0.407498	0.585289	1.00426	0.750034	1.15931	0.923458	0.73819	0.71793	0.838083	0.8315	0.723703	0.892747	0.892747
TraesCS1A02G087700	0	0	0	0	0	0	0	0	0	0	0	0	0	0	0	0	0	0	0	0.0297102	0	0	0	0	0.00742754	0.00742754
TraesCS1A02G087900	13.0682	13.0834	13.6816	12.2201	14.0702	14.5479	14.8331	15.7066	14.3804	15.6873	14.5278	15.177	14.6375	15.4153	15.9088	16.5223	17.2287	18.4051	17.9508	15.723	13.0133	14.7895	14.9431	15.621	17.3269	17.3269
TraesCS1A02G088000	5.33803	7.02202	6.69779	6.66432	6.81829	6.61184	5.86094	6.30847	8.17514	7.46251	6.44759	6.63692	7.12167	6.63996	5.90558	5.83899	7.28757	6.73986	7.5682	6.88464	6.43054	6.39988	7.18054	6.37655	7.12007	7.18054
TraesCS1A02G088100	4.99068	6.10395	6.44735	5.74866	7.22241	6.8249	6.82184	6.97046	9.63954	8.44045	8.32403	8.03985	8.73875	8.29833	7.84709	9.05109	8.43817	8.52659	8.73826	8.30246	5.82266	6.9599	8.61097	8.48381	8.50137	8.61097
TraesCS1A02G088200	6.65786	8.53829	8.29804	8.11189	8.11285	7.12389	7.70001	7.76126	10.3742	8.63326	9.88176	8.10942	9.14594	10.1247	9.27724	9.72566	9.0982	8.9056	10.2708	10.3948	7.90152	7.6745	9.24966	9.56838	9.66736	9.66736
TraesCS1A02G088600	2.26078	2.91009	3.01145	3.14684	2.25513	2.90283	2.75983	2.41772	3.40945	2.38592	2.25547	2.33493	3.36178	3.39829	3.73909	3.40358	3.15965	4.01999	4.33483	4.81842	2.83229	2.58388	2.59644	3.47569	4.08322	4.08322
TraesCS1A02G088700	0.0344334	0	0	0.071487	0	0	0	0	0	0	0	0	0	0	0	0	0	0	0	0	0.0264801	0	0	0	0	0
TraesCS1A02G088800	1.67881	2.49592	1.9886	1.60326	2.31575	2.41066	2.32852	2.41143	2.47062	2.72353	2.32718	2.49286	2.9814	2.70144	3.32867	2.53593	3.32886	2.60523	3.92217	3.21568	1.94165	2.36659	2.50355	2.88686	3.26799	3.26799
TraesCS1A02G088900	2.51679	2.68906	2.71421	2.69483	3.33003	2.56574	2.99121	3.43549	3.90591	4.14684	4.18931	4.21106	3.72774	3.78342	4.15919	3.87684	3.68081	3.99791	3.96541	3.53231	2.65372	3.08062	4.11328	3.8868	3.79411	4.11328
TraesCS1A02G089000	0.27149	0	0	0	0	0	0	0	0	0	0	0	0	0	0	0	0	0	0	0	0.0678725	0	0	0	0	0
TraesCS1A02G089100	9.59254	11.7873	12.6326	12.2974	14.5818	14.8668	12.8821	13.28	13.8048	14.5104	13.5359	14.6436	13.2611	13.027	13.0807	13.5984	14.3315	12.4564	12.9639	12.7202	11.5774	13.9027	14.1237	13.2418	13.118	14.1237
TraesCS1A02G089200	0	0.0502529	0.0525506	0.0442098	0.160222	0.125319	0	0.184581	0.251827	0.100135	0.196793	0.163555	0.199039	0.232314	0.0898346	0.158198	0.0801735	0.220306	0.069098	0.113303	0.0367533	0.117531	0.178077	0.169846	0.12072	0.178077
TraesCS1A02G089300	0.143535	0.263453	0.236142	0.165551	0.139995	0.300338	0.216868	0.197484	0.523893	0.599955	0.515847	0.163322	0.633535	0.869938	0.504601	0.691131	0.740551	0.43311	0.551998	0.572782	0.20217	0.213671	0.450754	0.674801	0.57461	0.674801
TraesCS1A02G089400	1.52717	1.698	1.77564	1.67673	2.13605	3.04188	2.03673	1.85469	2.89422	2.72749	3.01941	1.84213	2.6078	3.00371	2.38499	3.56358	3.096	3.03835	2.50947	3.24244	1.66939	2.26733	2.62081	2.89002	2.97156	2.97156
TraesCS1A02G089500	0.0398554	0.0940538	0.0983542	0.0827435	0	0.0469096	0	0	0	0	0	0	0	0	0	0	0	0	0	0	0.0787517	0.0117274	0	0	0	0.0117274
TraesCS1A02G089600	0.709916	1.04707	0.766463	0.736926	0.333839	0.52223	0	0.659303	0.233203	0	0	0.567972	0.10368	0.242025	0.0935898	0	0.668199	0	0	0.118039	0.815094	0.378843	0.200294	0.109824	0.19656	0.378843
TraesCS1A02G089800	1.43404	1.61516	2.29223	1.3871	1.67568	2.10982	0.620462	0.766792	0.256948	0.421457	0.225895	0.333762	0.266552	0.400003	0.824955	0.242123	0.490825	0.632212	0.246762	0.130058	1.68213	1.29319	0.309516	0.433408	0.374964	1.29319
TraesCS1A02G089900	68.8764	83.4917	84.868	83.1676	92.1545	85.034	86.0894	88.5319	102.066	104.485	101.205	95.4512	99.1558	109.015	103.047	97.2072	105.018	101.193	114.241	104.232	80.1009	87.9524	100.802	102.106	106.171	106.171
TraesCS1A02G090000	9.70483	12.9124	13.2525	12.0024	13.897	12.8174	11.8031	11.7132	14.3231	13.5425	13.1471	12.7374	13.3844	14.2389	13.5119	12.73	14.4304	15.6982	16.5479	14.6417	11.968	12.5576	13.4375	13.4663	15.3295	15.3295
TraesCS1A02G090100	17.9841	17.9902	18.0428	16.8721	20.489	20.1656	20.0577	20.3549	23.5747	25.2767	22.0855	24.1468	22.1387	23.8089	23.3648	23.7072	25.56	25.2745	26.8613	25.4313	17.7223	20.2668	23.7709	23.2549	25.7818	25.7818
TraesCS1A02G090300	4.25129	4.75309	4.69521	4.29377	4.81413	4.7651	4.5678	4.66168	4.4671	5.06926	4.62211	4.65471	4.29582	4.86651	4.58346	4.99599	5.35226	5.70752	5.65827	5.32234	4.49834	4.70218	4.70329	4.68544	5.5101	5.5101
TraesCS1A02G090400	0	0	0	0	0	0	0	0	0	0	0.029293	0	0	0.0345803	0	0.0627947	0.0318239	0.0327929	0	0	0	0	0.00732325	0.0243437	0.0161542	0.0243437
TraesCS1A02G090500	0.00581888	0.0274637	0.0143597	0.0362416	0.0218907	0.0547904	0.0079126	0	0.0152917	0.0273623	0.0201655	0.0670381	0.0475898	0.0317404	0.0613693	0.0576377	0.109539	0.0677245	0.0377627	0.0619212	0.020971	0.0211484	0.0324644	0.0495843	0.0692368	0.0692368
TraesCS1A02G090600	13.8152	12.7641	12.3828	12.9203	13.5653	12.1442	13.2626	12.9379	11.4169	9.34621	11.5678	12.1235	13.451	11.2267	12.8522	13.4477	11.0952	12.0229	12.1704	11.9333	12.9706	12.9775	11.1136	12.7444	11.8054	12.9775
TraesCS1A02G090700	0.442126	0.583056	0.288813	0.620929	0.978403	0.612213	0.671941	1.12715	0.683462	0.794921	0.630906	1.13192	0.60772	0.922112	0.79544	0.998243	0.5875	0.908082	0.5626	0.899458	0.483731	0.847427	0.810303	0.830879	0.73941	0.847427
TraesCS1A02G091000	17.9774	22.7705	21.3411	20.8282	24.3066	23.9171	23.0557	22.894	28.0999	26.3924	27.3613	29.0112	29.0175	25.503	26.4631	28.0082	31.1688	32.2281	30.0424	28.7865	20.7293	23.5433	27.7162	27.248	30.5564	30.5564
TraesCS1A02G091100	23.5154	30.6952	30.0432	29.5499	34.2952	32.2527	32.7422	34.0273	40.6577	42.5681	40.6976	39.4315	40.9458	44.8251	41.6789	41.6732	45.4528	47.0762	47.9078	44.955	28.4509	33.3293	40.8387	42.2808	46.3479	46.3479
TraesCS1A02G091200	8.62138	10.4013	11.857	11.061	10.957	10.3526	10.5907	9.14026	9.46993	9.29244	8.68353	9.59771	9.05426	8.4015	8.74525	9.71513	10.1146	10.3724	10.8966	9.20015	10.4852	10.2601	9.2609	8.97903	10.146	10.2601
TraesCS1A02G091300	24.8458	25.811	28.226	27.2843	40.1566	38.39	34.785	39.0721	41.3374	43.1414	40.4418	46.8965	47.9002	43.7114	46.306	46.7931	46.4477	49.2572	51.447	47.4213	26.5418	38.1009	42.9543	46.1777	48.6433	48.6433
TraesCS1A02G091400	1.15741	1.89757	1.77387	1.72629	1.49723	1.5917	1.91349	1.6972	2.4333	2.48495	2.24477	2.13661	2.00706	2.66657	2.40922	2.39095	2.43872	2.66266	2.79365	2.61726	1.63879	1.67491	2.32491	2.36845	2.62807	2.62807
TraesCS1A02G091500	0.236617	0.247285	0.408742	0.329831	0.534093	0.692264	0.579159	0.468794	1.11927	1.20802	0.874668	0.874055	1.05842	1.18005	1.09089	1.15514	1.28113	1.11906	1.46976	1.28595	0.305619	0.568578	1.019	1.12112	1.28897	1.28897
TraesCS1A02G091600	9.34885	10.7848	11.2265	11.9141	27.0582	27.0177	19.5231	17.6747	32.0814	34.6392	35.6289	30.1855	26.1855	22.9365	23.8133	25.0111	18.4894	17.5951	15.0323	20.1524	10.8185	22.8184	33.1337	24.4866	17.8173	33.1337
TraesCS1A02G091700	0.65334	0.770901	0.80615	0.308272	1.1917	0.629165	0.323063	0.882562	0.468258	0.768056	0.754723	0.532212	0.83273	0.404977	0.751692	1.61788	1.04355	0.691279	0.899388	0.948065	0.634666	0.756622	0.630812	0.90182	0.89557	0.90182
TraesCS1A02G091900	0	0	0	0	0.576292	0	0	0	0	0	0	0	0.178978	0	0	0	0	0	0	0	0	0.144073	0	0.0447444	0	0.144073
TraesCS1A02G092000	0.306374	0.180751	0	0	0	0	0.208306	0	0	0	0	0	0	0	0	0	0.192247	0	0	0	0.121781	0.0520766	0	0	0.0480618	0.0520766
TraesCS1A02G092100	0	0	0	0.0413117	0.0499063	0	0.162352	0.0985605	0.156879	0	0.0459731	0.101889	0.139493	0.0542712	0.125918	0.0492757	0.149836	0.308796	0.0860911	0.158814	0.0103279	0.0777047	0.0761852	0.0922397	0.175884	0.175884
TraesCS1A02G092200	0.496673	1.02558	0.995865	0.708909	0.856392	0.219219	0.506538	0.153754	0.163154	0	0.143436	0.0794732	0.145073	0.084663	0.26191	0.0768702	0.0779145	0	0.0671511	0.247749	0.806756	0.433976	0.0965159	0.142129	0.0982037	0.433976
TraesCS1A02G092300	0.131094	0	0.0808778	0.0680408	0.164392	0	0.0891319	0.0811652	0.172254	0	0	0.0839059	0.30633	0.178771	0.0691297	0	0	0	0.0708966	0	0.0700032	0.0836724	0.0640401	0.138558	0.0177241	0.138558
TraesCS1A02G092500	0	0	0	0	0	0	0	0	0.0912148	0	0	0	0.0811063	0	0	0	0	0	0	0	0	0	0.0228037	0.0202766	0	0.0228037
TraesCS1A02G092700	66.3919	59.9137	61.606	65.5704	72.3655	71.4175	66.0469	71.5979	69.6561	74.7237	71.3679	73.2189	73.0417	72.754	71.423	72.2568	68.3393	66.8717	62.9986	69.0852	63.3705	70.3569	72.2416	72.3689	66.8237	72.3689
TraesCS1A02G092800	0	0.0780881	0	0.0686977	0	0	0	0.163898	0.260876	0.0777998	0.0764493	0	0	0.0902482	0.139594	0.163882	0.332218	0.0855834	0.071581	0.088031	0.0366964	0.0409744	0.103781	0.0984312	0.144353	0.144353
TraesCS1A02G092900	668.604	707.303	660.852	642.553	593.511	575.363	580.49	603.928	525.383	528.519	569.412	519.716	533.539	516.03	510.823	510.023	488.304	458.385	467.028	495.026	669.828	588.323	535.758	517.604	477.186	588.323
TraesCS1A02G093000	0.0915033	0	0	0	0.229491	0.107699	0	0.226613	0	0.10757	0.105702	0.117132	0	0	0	0.113296	0	0.236663	0.0989713	0	0.0228758	0.140951	0.0826011	0.028324	0.0839087	0.140951
TraesCS1A02G093200	3.11805	4.4005	4.45083	3.23668	3.22004	2.59054	3.03449	2.99038	3.57487	3.80927	3.14283	3.20876	2.89297	3.25155	2.96608	2.64946	2.99237	3.24161	4.16606	2.56173	3.80152	2.95886	3.43393	2.94002	3.24044	3.43393
TraesCS1A02G093300	0.115652	0.155957	0.122316	0.102902	0.0207183	0.0583379	0	0.0409168	0.0434182	0.0194226	0.0763418	0	0.0193033	0.0225303	0	0.0204565	0	0.128195	0.160831	0.109884	0.124206	0.0299932	0.0347957	0.0155725	0.0997274	0.0997274
TraesCS1A02G093400	0.23138	0.704087	0.706229	0.53093	0.763555	0.902999	0.712065	0.829375	0.784069	0.701488	0.956595	0.779437	0.953284	0.929977	1.06601	0.934846	1.11566	0.992147	1.08008	1.00432	0.543156	0.801998	0.805398	0.971029	1.04805	1.04805
TraesCS1A02G093500	0.0537657	0	0	0	0	0	0	0	0	0	0	0	0	0	0	0	0	0	0	0	0.0134414	0	0	0	0	0
TraesCS1A02G093700	0	0	0	0	0	0	0	0	0	0	0.178286	0	0.0901604	0.105233	0.0813863	0.191094	0	0.199588	0	0	0	0	0.0445715	0.116968	0.0498969	0.116968
TraesCS1A02G093800	58.7789	59.3071	56.9661	64.0999	58.9399	58.946	59.9217	61.8354	67.7107	65.6914	65.5976	67.0778	68.2938	73.6326	69.9413	72.7329	77.6777	69.5455	69.7691	69.9437	59.788	59.9108	66.5194	71.1501	71.734	71.734
TraesCS1A02G093900	33.4574	67.7871	60.5758	56.7329	48.243	42.3109	46.9163	46.5236	52.3239	52.6504	49.8801	44.4329	47.7081	55.1579	50.1158	45.4846	49.8537	45.8646	52.0398	48.7581	54.6383	45.9985	49.8218	49.6166	49.1291	49.8218
TraesCS1A02G094000	22.7484	22.0735	25.2098	24.2299	26.5775	28.4378	24.9006	24.0746	28.0714	27.108	27.682	27.0218	24.3662	22.7748	28.4623	25.9968	25.4634	23.973	25.4608	26.4629	23.5654	25.9976	27.4708	25.4	25.34	27.4708
TraesCS1A02G094100	0.0633268	0	0	0.197208	0.238236	0.149071	0.0861128	0	0	0	0.146307	0.162128	0.147977	0	0.133576	0.0784087	0	0	0	0.252708	0.0651338	0.118355	0.0771087	0.0899905	0.063177	0.118355
TraesCS1A02G094200	3.38905	5.73392	5.51226	5.18976	6.25189	5.29106	5.67491	5.65324	6.60609	6.7664	6.26068	6.09511	6.38122	7.00877	7.31105	7.23062	7.52219	8.5843	9.07323	6.83658	4.95625	5.71778	6.43207	6.98291	8.00407	8.00407
TraesCS1A02G094300	0	0.0113412	0	0	0	0	0	0	0	0	0	0	0	0	0	0	0	0	0	0	0.00283529	0	0	0	0	0
TraesCS1A02G094500	0.453327	0.342884	0.243822	0.398179	0.524746	0.629333	0.758698	0.748458	2.38264	2.37766	2.61836	2.06825	3.47667	3.40799	2.96671	3.81391	3.82196	4.44942	4.50093	4.79313	0.359553	0.665309	2.36173	3.41632	4.39136	4.39136
TraesCS1A02G094700	28.3994	25.0225	18.0483	13.8139	2.68029	2.03443	1.2384	5.20128	0	0.109247	0.472341	0.14275	0.260581	1.26727	0.21562	0.253137	0.373201	1.10562	1.72884	0.469731	21.321	2.7886	0.181084	0.499151	0.91935	2.7886
TraesCS1A02G094800	5.60352	8.02088	7.25416	6.53188	8.69715	9.35239	9.05627	7.22307	8.14746	8.42323	8.70147	7.40818	8.63979	7.89195	9.44599	9.04222	10.0297	7.36524	7.60089	7.82026	6.85261	8.58222	8.17009	8.75499	8.20402	8.75499
TraesCS1A02G094900	0.0549509	0.129677	0.542427	0.570416	0	0.194031	0.298892	0	0.216612	0.0645993	0.31739	0	0.25681	0	0	0	0.0689624	0	0.0594357	0	0.324368	0.123231	0.14965	0.0642024	0.0320995	0.14965
TraesCS1A02G095000	27.2333	28.8746	29.2179	29.1582	29.6596	31.0024	30.8101	27.7713	27.8964	29.201	29.279	27.0238	27.7738	28.4997	28.6927	28.6807	26.9559	28.5744	29.0078	28.0935	28.621	29.8109	28.35	28.4117	28.1579	29.8109
TraesCS1A02G095100	12.3456	13.007	13.8376	13.7909	15.9808	15.262	15.553	14.7941	18.4405	19.8504	18.6409	20.7382	18.6303	18.5733	18.6654	18.5797	20.1316	17.7781	18.66	18.5832	13.2453	15.3975	19.4175	18.6122	18.7882	19.4175
TraesCS1A02G095200	5.0067	6.63184	6.05891	6.15916	6.86702	7.33775	7.03731	6.15496	7.19543	7.07426	8.18882	6.96364	7.69169	7.68099	8.09824	7.70417	9.56092	8.59135	9.81526	9.50944	5.96415	6.84926	7.35554	7.79377	9.36924	9.36924
TraesCS1A02G095300	0	0	0	0	0	0	0	0	0	0	0	0	0	0	0	0.0741828	0	0	0	0	0	0	0	0.0185457	0	0.0185457
TraesCS1A02G095400	0.137045	0.161705	0.169099	0.213389	0.687422	0.362929	0.55907	0.3394	0.405167	0.443048	0.356201	0.789436	0.440325	0.280329	0.794948	0.636316	0.386977	0.487373	0.333518	0.592459	0.17031	0.487205	0.498463	0.53798	0.450081	0.53798
TraesCS1A02G095500	4.38169	5.39491	5.28899	4.5484	6.92805	5.20208	4.1449	5.11907	8.56106	5.55417	5.98592	6.48687	6.14327	6.78059	5.90708	6.10929	7.43553	7.19384	6.32593	5.67639	4.9035	5.34852	6.647	6.23506	6.65792	6.65792
TraesCS1A02G095600	0.0932142	0	0	0.0967606	0.116891	0.0548564	0.126754	0	0	0	0	0	0	0.0635572	0	0	0	0	0.100822	0	0.0474937	0.0746254	0	0.0158893	0.0252054	0.0746254
TraesCS1A02G095800	0.0993197	0.0292978	0.0612747	0.154648	0.124547	0.0292247	0	0.0922387	0.0978777	0.175138	0.0573658	0.0953534	0.116041	0.203161	0.0523741	0.122974	0.0623222	0.19266	0.0537127	0.132113	0.0861349	0.0615027	0.106434	0.123637	0.110202	0.123637
TraesCS1A02G096000	31.3579	30.3515	29.7901	30.2259	29.3887	30.1648	29.464	30.2171	30.6703	30.6552	29.7962	28.5815	29.0344	28.551	29.5409	29.8348	30.6248	33.2953	31.1375	30.5781	30.4313	29.8087	29.9258	29.2403	31.4089	31.4089
TraesCS1A02G096100	12.888	12.1973	12.5479	12.577	12.6683	13.3125	14.7413	15.0445	15.9202	14.5196	15.198	15.3377	16.9008	14.3713	18.725	13.6303	16.0057	17.7951	15.1378	17.188	12.5525	13.9417	15.2439	15.9068	16.5316	16.5316
TraesCS1A02G096200	3.16333	4.08301	4.6362	3.94659	5.64296	6.24035	5.7556	5.20438	7.25931	7.54227	6.82804	6.67286	7.92972	7.97948	7.67491	8.05409	7.97713	8.37367	8.0317	8.61315	3.95728	5.71082	7.07562	7.90955	8.24891	8.24891
TraesCS1A02G096300	0	0	0	0	0	0	0	0	0	0	0	0.0499298	0	0.0531904	0	0	0.0489506	0.100882	0.0421883	0.0518836	0	0	0.0124825	0.0132976	0.0609762	0.0609762
TraesCS1A02G096400	0.615204	1.3481	0.759093	0.9123	1.43273	0.827534	0.717054	0.870618	0.692882	0.929858	0.710668	0.900017	0.308048	0.838942	1.29766	0.761721	1.10296	1.02289	1.52094	1.87047	0.908675	0.961983	0.808356	0.801592	1.37931	1.37931
TraesCS1A02G096500	292.044	310.542	280.249	273.821	231.716	238.775	237.98	241.087	225.152	221.122	236.064	212.433	221.566	232.617	218.718	210.428	196.075	194.987	186.078	201.058	289.164	237.39	223.693	220.832	194.549	237.39
TraesCS1A02G096600	6.04598	8.87859	9.32509	7.65741	9.00325	8.1023	7.88631	8.28	8.20332	9.657	8.44553	8.98022	7.85089	8.64807	7.86659	9.13361	7.40204	7.90362	8.47636	7.16808	7.97677	8.31797	8.82152	8.37479	7.73753	8.82152
TraesCS1A02G097000	3.54181	4.17912	3.24241	4.03236	7.45017	8.74083	6.83592	7.78115	12.01	9.26758	10.2945	11.8465	11.7469	8.25758	8.79627	8.77067	10.8972	6.94426	7.9089	7.90274	3.74893	7.70202	10.8546	9.39286	8.41328	10.8546
TraesCS1A02G097100	3.81721	3.98501	3.99213	3.8004	3.34542	3.55753	4.09081	4.48075	3.69186	4.05371	4.31119	4.01444	3.33247	4.25725	3.63673	4.05866	3.4905	3.57843	4.15944	4.0394	3.89869	3.86863	4.0178	3.82128	3.81694	4.0178
TraesCS1A02G097200	10.9492	12.7122	10.938	11.0924	9.27278	10.0205	9.39879	9.45534	9.74507	10.5243	9.75865	9.35331	8.84457	9.75465	9.48805	10.1337	9.77569	10.045	9.94414	8.90207	11.423	9.53685	9.84534	9.55524	9.66672	9.84534
TraesCS1A02G097300	0.330202	0.681831	0.356503	0.38561	0.414074	0.0971616	0.392887	0.05111	0.0542346	0.0970449	0.0476801	0.105672	0.33757	0.394004	0.217656	0.0511053	0.103599	0.160131	0.133932	0.0549034	0.438537	0.238808	0.0761578	0.250084	0.113141	0.250084
TraesCS1A02G097400	116.395	127.498	131.01	120.55	120.859	116.351	112.553	106.95	109.289	113.755	106.628	105.841	106.286	111.891	109.128	114.18	106.608	110.422	118.393	108.792	123.863	114.178	108.879	110.371	111.054	114.178
TraesCS1A02G097500	3.09698	3.29635	3.80163	4.07651	3.62338	3.60755	3.64692	3.99305	5.30694	4.84183	4.62869	4.47528	4.70017	4.41922	5.35396	4.82285	5.50943	4.99593	4.69654	5.09633	3.56787	3.71773	4.81319	4.82405	5.07456	5.07456
TraesCS1A02G097600	12.493	12.1783	11.9525	13.0282	16.7749	16.7628	16.9359	16.7787	13.5617	15.1836	15.6083	17.5667	16.2805	13.9437	15.2637	14.9686	15.389	14.1923	13.5542	14.2147	12.413	16.8131	15.4801	15.1141	14.3376	16.8131
TraesCS1A02G097700	57.7162	56.423	59.6895	56.9413	35.3906	33.2173	33.7284	35.3405	31.0506	30.6073	30.9255	27.0697	28.7706	31.3037	30.7708	30.4156	32.0012	33.7209	34.1584	30.6404	57.6925	34.4192	29.9133	30.3152	32.6302	34.4192
TraesCS1A02G097900	0	0	0	0	0	0	0	0	0	0	0	0	0	0	0	0	0.159316	0	0	0	0	0	0	0	0.039829	0.039829
TraesCS1A02G098500	0	0	0	0	0	0	0	0	0	0	0	0	0.132934	0	0	0	0	0	0	0	0	0	0	0.0332334	0	0.0332334
TraesCS1A02G098900	0	0	0	0	0	0	0	0	0	0	0	0	0	0	0	0.0199947	0	0	0	0	0	0	0	0.00499867	0	0.00499867
TraesCS1A02G099000	7.90413	7.90632	7.54539	7.49579	11.3802	10.1454	9.99623	9.30415	13.2922	11.9304	10.9718	12.7828	11.4011	14.0168	11.801	10.2296	12.9811	12.6192	11.6804	13.0234	7.71291	10.2065	12.2443	11.8621	12.576	12.576
TraesCS1A02G099100	12.3491	14.7817	21.5966	14.4239	15.9333	17.1712	13.1537	14.6534	13.0228	13.3756	9.50265	10.7586	10.0743	9.27162	11.1008	8.95815	7.81117	7.8183	10.9343	9.51844	15.7878	15.2279	11.6649	9.85122	9.02055	15.2279
TraesCS1A02G099300	18.7966	19.0994	19.6935	22.4714	18.0661	19.9751	18.2161	18.1944	14.4899	16.1382	15.2307	15.2169	15.9509	16.2724	16.3079	13.7846	15.3539	17.5382	16.9041	16.0331	20.0152	18.6129	15.2689	15.5789	16.4573	18.6129
TraesCS1A02G099400	17.9676	23.4087	23.5592	21.3676	25.0498	22.7952	21.4122	21.7967	21.1501	22.6784	22.1441	20.2346	22.4324	23.361	22.961	23.0191	22.4727	22.3699	24.5681	22.8276	21.5758	22.7635	21.5518	22.9434	23.0596	23.0596
TraesCS1A02G099500	30.2562	39.1864	36.2912	36.3224	29.8867	29.107	30.4536	30.5081	24.9384	26.3741	25.5506	24.768	26.5511	26.7631	26.4015	25.4265	28.9996	26.7443	30.5143	27.6144	35.5141	29.9888	25.4078	26.2856	28.4682	29.9888
TraesCS1A02G099600	2.19938	2.56838	1.98639	2.23599	2.35997	2.02823	2.4666	2.02152	2.50263	2.98539	2.90737	2.11881	2.62265	2.4427	2.75004	3.39697	2.8171	3.04949	2.62413	3.19702	2.24754	2.21908	2.62855	2.80309	2.92193	2.92193
TraesCS1A02G099700	3.75623	6.82547	4.26399	5.69275	6.12343	4.24423	5.41425	4.93032	7.30468	7.15353	6.42188	6.44313	7.81176	7.47857	5.86308	8.55751	6.03393	7.18916	5.5254	8.1942	5.13461	5.17806	6.83081	7.42773	6.73567	7.42773
TraesCS1A02G099900	4.45045	3.67023	5.01898	5.46425	6.42101	6.53362	6.11686	6.69601	8.04856	5.56941	6.96529	6.98338	6.54158	6.91735	5.60216	6.10288	6.06569	6.25038	6.26294	7.38395	4.65098	6.44188	6.89166	6.29099	6.49074	6.89166
TraesCS1A02G100000	3.15655	4.85317	3.42273	4.86532	3.95832	5.62916	5.07274	4.14556	4.39899	7.08422	5.19331	7.71398	3.46447	5.2176	5.04406	5.32952	6.60235	5.8138	5.89719	5.59836	4.07444	4.70145	6.09762	4.76391	5.97793	6.09762
TraesCS1A02G100100	0.555285	0.327601	0.53834	0.164689	0.248689	0.513518	0.215739	0.147342	0	0.0466274	0	0.152317	0.0463409	0.054088	0.0836623	0	0	0.102585	0.0858006	0.158278	0.396479	0.281322	0.0497361	0.0460228	0.0866657	0.281322
TraesCS1A02G100200	7.8364	8.95293	9.15765	9.64095	10.0349	9.17462	9.07739	9.70362	11.332	10.7721	11.7346	11.0397	12.0139	11.591	11.3257	10.8835	13.4249	11.8498	12.0637	11.8026	8.89698	9.49762	11.2196	11.4535	12.2853	12.2853
TraesCS1A02G100300	0.0292537	0.0690352	0.0360959	0.121467	0.25679	0.0344315	0.278458	0.0724483	0.0384387	0.0687804	0.168966	0.0374474	0.0341789	0.0398928	0.215969	0.0362208	0.256991	0.113492	0.0949237	0.194564	0.0639629	0.160532	0.0784081	0.0815653	0.164993	0.164993
TraesCS1A02G100400	7.58051	11.5973	10.0648	11.1302	16.3734	14.3841	13.6396	13.8481	14.7326	17.6875	16.7145	17.8578	17.1073	17.491	17.7832	17.3443	17.7608	18.2643	17.6142	20.627	10.0932	14.5613	16.7481	17.4315	18.5666	18.5666
TraesCS1A02G100500	1.37324	3.0316	1.74908	2.20721	2.94415	3.12832	2.65044	3.5106	2.27006	3.22871	2.60977	3.1188	2.74307	2.65797	2.70972	3.01665	2.94644	3.55173	3.11437	3.29976	2.09028	3.05838	2.80684	2.78185	3.22808	3.22808
TraesCS1A02G100600	5.40024	9.35148	6.68664	6.55799	6.00104	6.52304	6.61029	5.43391	6.05192	6.03713	5.4407	5.14524	5.53594	5.71339	6.29388	6.11258	5.8633	6.73896	5.76937	5.56045	6.99909	6.14207	5.66875	5.91395	5.98302	6.14207
TraesCS1A02G100800	3.02185	4.75413	4.24649	3.65963	4.84203	3.9519	5.25059	5.09312	5.07359	4.83526	4.94525	4.51294	5.49206	5.83786	3.98378	6.02803	2.73893	5.42756	3.81322	4.68954	3.92053	4.78441	4.84176	5.33543	4.16731	5.33543
TraesCS1A02G101000	0	0	0	0	0	0.023592	0	0	0	0.0235636	0	0	0	0	0	0	0	0.103684	0	0	0	0.005898	0.00589091	0	0.0259211	0.0259211
TraesCS1A02G101100	1.6009	1.62257	1.49416	1.59789	2.13622	2.22245	1.98156	1.95694	2.80472	2.24391	3.0822	2.94257	2.80563	2.43501	2.55425	2.23629	2.55001	2.86653	2.55293	2.81201	1.57888	2.07429	2.76835	2.5078	2.69537	2.76835
TraesCS1A02G101200	0.671009	1.06391	0.853824	1.11011	1.1044	1.20934	0.655822	1.22037	0.909242	1.03533	0.75091	1.15421	1.29847	0.886448	1.19422	1.01256	0.86842	1.30162	0.952576	1.08781	0.924713	1.04749	0.962425	1.09792	1.05261	1.09792
TraesCS1A02G101300	0.289533	0.884222	0.924652	1.04308	0.790224	0.441009	0.764264	0.506148	0.693743	0.620675	0.688598	0.763058	0.557165	0.812888	0.628679	0.885678	0.876337	0.836946	0.607905	0.815572	0.785372	0.625411	0.691518	0.721103	0.78419	0.78419
TraesCS1A02G101400	0	0.0314121	0.0656968	0.0829041	0.0667678	0.0940015	0.0724016	0.0659303	0.0349804	0.0312962	0.153764	0.102235	0.0933116	0.108911	0.0280769	0.0329621	0.0668199	0.0688545	0.0287946	0.177059	0.0450033	0.0747753	0.080569	0.0658155	0.085382	0.085382
TraesCS1A02G101500	1.53946	1.6651	1.86435	2.08632	2.55612	3.05346	2.17092	2.20634	1.66695	2.34599	2.61813	2.18961	2.06511	1.84664	2.11971	1.99435	1.87833	2.50697	2.23556	2.27529	1.78881	2.49671	2.20517	2.00645	2.22404	2.49671
TraesCS1A02G101600	1.24796	2.86323	3.50743	2.15907	3.39072	2.77449	2.59264	3.09064	3.09738	3.66771	3.24363	2.88438	3.96918	3.40365	3.61948	3.34788	3.26286	3.13806	3.52451	2.44391	2.44442	2.96212	3.22328	3.58505	3.09233	3.58505
TraesCS1A02G101700	0.374597	0.795602	1.34041	1.04989	1.36226	1.14634	1.68096	0.927708	1.23053	2.378	0.86545	1.19879	1.44429	1.07275	2.05437	1.34505	1.45735	1.55017	1.37758	1.19587	0.890126	1.27932	1.41819	1.47912	1.39524	1.47912
TraesCS1A02G101800	0.159319	0.31331	0.196581	0.16538	0.199786	0.250023	0.0722147	0.13152	0.13956	0.249723	0.306735	0.475864	0.43433	0.28968	0.336053	0.460278	0.599826	0.137353	0.114881	0.282563	0.208648	0.163386	0.292971	0.380085	0.283656	0.380085
TraesCS1A02G101900	17.6219	13.5724	13.4284	15.2772	12.7245	14.6782	12.9556	13.8598	12.1117	10.6995	11.0954	12.4439	10.9505	11.0911	13.0709	10.9813	10.6931	9.5662	9.92802	11.0247	14.975	13.5545	11.5876	11.5234	10.303	13.5545
TraesCS1A02G102000	1.23238	0.363534	0	1.59909	1.54541	0.362627	0.837906	1.52603	0.40483	0.362192	0	1.18317	1.0799	2.52087	0.324935	1.14442	0.386655	0.398428	0	0	0.798751	1.06799	0.487547	1.26753	0.196271	1.26753
TraesCS1A02G102100	2.77469	2.59991	2.01392	3.1344	2.25143	2.40133	3.77307	2.6274	1.07232	2.68626	1.79117	2.40272	1.71627	2.33705	3.09849	4.14283	2.3556	2.84947	2.20673	3.47373	2.63073	2.76331	1.98812	2.82366	2.72138	2.82366
TraesCS1A02G102200	0.314521	0.55105	0.329283	0.464997	1.08762	0.785252	1.32195	0.86154	1.06449	1.25489	1.23311	1.08584	1.14696	1.23473	1.3369	1.32169	1.232	1.17091	1.67002	1.50866	0.414963	1.01409	1.15958	1.26007	1.3954	1.3954
TraesCS1A02G102300	7.69935	7.5972	8.03716	8.44409	10.1444	9.76871	9.61253	8.9392	9.17016	9.70404	7.66314	9.85585	9.64441	9.9264	9.59227	9.75603	10.0016	10.6361	10.6491	11.1199	7.94445	9.6162	9.0983	9.72978	10.6017	10.6017
TraesCS1A02G102400	0.107065	0.0280733	0.264212	0.148184	0.149178	0	0.032353	0.0883838	0.0312624	0.0279697	0.0687104	0.0609122	0.0277978	0.0486675	0.0878242	0.0883757	0.0597176	0.123072	0.0900689	0.0632958	0.136884	0.0674786	0.0472137	0.0631663	0.0840385	0.0840385
TraesCS1A02G102500	17.0216	21.5286	19.0476	18.2404	17.7519	15.3217	16.3082	17.3765	16.5937	18.1141	16.7694	15.4127	15.5086	16.3675	15.8305	16.2941	16.2416	16.4294	16.6867	15.9022	18.9596	16.6896	16.7225	16.0002	16.315	16.7225
TraesCS1A02G102600	47.6325	56.5354	57.6573	54.2849	46.0461	45.8441	43.6729	45.3689	44.1284	46.0962	43.8566	39.5172	42.4081	43.057	45.1276	42.1297	43.4336	44.1843	44.4985	44.5657	54.0275	45.233	43.3996	43.1806	44.1705	45.233
TraesCS1A02G102700	2.79801	3.20715	2.86059	2.24059	2.60648	0.940928	1.63062	1.97983	1.36556	1.50368	1.01583	2.35369	1.49444	1.85329	1.68625	2.77151	0.601964	1.1372	1.81582	0.638032	2.77658	1.78946	1.55969	1.95137	1.04825	1.95137
TraesCS1A02G102800	5.21901	3.95878	5.82637	6.06252	0.934951	0.804408	0.760381	2.07725	0.326555	0.511281	0.358861	0.0795332	0.871096	1.10145	0.458689	0.615426	0.389867	0.482085	0.134404	0.413227	5.26667	1.14425	0.319058	0.761665	0.354896	1.14425
TraesCS1A02G103000	0	0	0.158969	0	0	0	0	0	0	0	0	0.0824604	0	0	0	0	0	0	0.0696752	0	0.0397422	0	0.0206151	0	0.0174188	0.0206151
TraesCS1A02G103013	0.176906	0.417477	1.09141	0.367274	0	0.832873	0.962241	0.657176	0.232451	0	1.02179	0.679368	0.20669	1.20622	0.373152	0.876154	0.222015	0.228775	0.765378	1.17659	0.513268	0.613073	0.483402	0.665554	0.598188	0.665554
TraesCS1A02G103014	0.228504	1.07848	0.281949	0.474396	1.43273	0.268949	1.24289	0	0.600498	0.805877	0	1.17002	1.33487	1.24643	0.240994	0.56585	1.14708	1.182	0.988613	1.21581	0.515833	0.736142	0.644099	0.847037	1.13337	1.13337
TraesCS1A02G103019	0	0.764279	0.266408	0.224124	0.541503	0.254125	0.293597	0.53471	0.2837	0.507639	0.498827	0	1.00904	0	0.683132	1.06932	1.08385	0	0	0.287198	0.313703	0.405984	0.322541	0.690373	0.342762	0.690373
TraesCS1A02G103100	19.6919	20.2372	21.2278	19.3422	27.349	29.2832	28.7209	29.038	23.7185	23.025	25.744	31.7126	29.3157	25.9873	28.6401	30.2151	26.3074	29.5044	28.7996	31.6157	20.1248	28.5978	26.05	28.5395	29.0568	29.0568
TraesCS1A02G103500	0	0	0.0437318	0	0	0	0	0	0	0	0	0	0	0	0	0	0	0	0.0383348	0	0.010933	0	0	0	0.00958371	0.00958371
TraesCS1A02G103900	2.35415	1.89392	3.00379	2.30487	1.30832	1.22798	0.873058	1.75568	1.96846	1.3523	1.32883	1.26705	1.65655	1.96996	1.2132	1.62302	1.88008	1.24543	1.01273	1.60131	2.38918	1.29126	1.47916	1.61568	1.43489	1.61568
TraesCS1A02G104000	0.243143	0.340269	0.495368	0.545875	0.531806	0.645566	0.515167	0.574148	0.631538	0.618201	0.502958	0.680395	0.660647	0.570608	0.614246	0.546091	0.610281	0.840921	0.629945	0.669412	0.406164	0.566672	0.608273	0.597898	0.68764	0.68764
TraesCS1A02G104100	0	0.00969278	0	0	0.0103012	0.0193372	0.0111704	0.020344	0.0107938	0	0	0	0.0383906	0	0.0259909	0.0101711	0	0	0	0.010927	0.00242319	0.0152882	0.00269846	0.0186382	0.00273174	0.0186382
TraesCS1A02G104200	0.0450995	0	0	0	0.056555	0.053082	0.061327	0.111691	0	0	0	0	0	0.307507	0.0951291	0.223362	0	0	0	0	0.0112749	0.0706638	0	0.156499	0	0.156499
TraesCS1A02G104300	0.0500882	0.0197003	0	0.0346626	0	0	0	0	0	0	0	0	0	0	0	0	0	0	0	0	0.0261128	0	0	0	0	0
TraesCS1A02G104500	21.0587	22.1966	22.6783	21.2469	27.654	25.2607	24.3856	25.8089	30.2825	32.664	31.5812	33.5948	29.1817	30.937	30.7929	29.5875	29.176	28.0526	28.9313	31.3649	21.7951	25.7773	32.0306	30.1247	29.3812	32.0306
TraesCS1A02G104600	2.22328	1.99873	2.4167	2.08807	1.52677	0.872266	1.36766	1.04878	0.556446	0.933448	0.978393	0.813143	0.865865	1.01062	1.11657	0.917594	0.597896	0.342279	0.973345	1.12662	2.1817	1.20387	0.820357	0.977662	0.760034	1.20387
TraesCS1A02G104700	15.7606	19.845	19.4858	18.0487	17.6251	18.4572	17.8238	17.9515	20.9373	21.0156	19.7751	18.4567	19.4288	21.2771	18.9371	18.3605	19.0658	18.4618	20.6168	20.1872	18.285	17.9644	20.0462	19.5009	19.5829	20.0462
TraesCS1A02G105300	1.37896	1.65668	1.54681	1.87387	2.16939	2.56735	2.45473	2.018	2.60258	2.41689	2.98315	2.95269	4.51115	3.1797	3.19954	3.29059	2.73746	2.69112	3.17284	3.66854	1.61408	2.30237	2.73883	3.54524	3.06749	3.54524
TraesCS1A02G105400	864.591	790.912	740.637	750.78	732.339	788.941	732.839	773.968	726.026	695.703	754.028	702.374	650.285	618.775	642.067	621.35	553.424	540.523	525.218	607.32	786.73	757.022	719.533	633.119	556.621	757.022
TraesCS1A02G105500	16.754	15.3082	17.125	16.2861	19.0511	18.5705	19.7415	19.4494	22.2476	21.7195	20.83	22.0827	22.6229	22.6777	21.9187	22.7878	23.1865	22.4925	22.9205	23.2774	16.3683	19.2031	21.72	22.5018	22.9692	22.9692
TraesCS1A02G105600	60.1525	72.4283	68.043	68.6302	50.6336	52.419	53.9827	57.066	47.3118	51.2585	47.9176	42.6423	45.5641	48.2914	47.7761	46.6312	43.9362	45.7405	50.9249	51.0281	67.3135	53.5253	47.2826	47.0657	47.9074	53.5253
TraesCS1A02G105700	2.49096	3.73118	3.07357	3.26701	11.7278	12.3243	11.7235	11.6915	19.952	19.0079	19.1604	16.0196	18.0023	18.4083	18.3584	16.4184	17.334	16.2415	16.8593	18.1346	3.14068	11.8668	18.535	17.7968	17.1424	18.535
TraesCS1A02G105800	6.64588	5.96113	7.30975	6.63339	4.90233	5.1145	5.00929	5.19459	6.75683	5.12603	5.59286	5.37	5.62155	7.2995	5.28063	6.12495	6.83087	5.81387	6.6028	6.22014	6.63754	5.05518	5.71143	6.08166	6.36692	6.36692
TraesCS1A02G105900	0.875122	0.71134	0.839848	0.787295	0.414576	0.457785	0.370224	0.26489	0.255531	0.114309	0.179719	0.298729	0.0681638	0.106079	0.164081	0.216708	0.366088	0.176043	0.252412	0.181077	0.803401	0.376869	0.212072	0.138758	0.243905	0.376869
TraesCS1A02G106000	24.8492	24.2468	23.5157	22.5871	19.2927	19.9136	20.4798	21.325	19.4203	20.6518	19.3697	18.4769	19.616	18.6228	19.7581	17.952	19.145	20.0912	20.45	19.976	23.7997	20.2528	19.4797	18.9872	19.9156	20.2528
TraesCS1A02G106100	5.4571	7.27545	7.49704	7.0663	8.39529	8.27704	8.33101	8.45021	9.72082	9.99988	9.28688	9.13885	9.87928	10.6563	9.7604	9.1878	10.2305	10.2873	11.2512	9.84818	6.82397	8.36339	9.53661	9.87094	10.4043	10.4043
TraesCS1A02G106200	1.48843	1.0415	1.92197	1.41929	0.95495	0.875936	1.34148	1.22158	0.523051	0.427269	0.439845	0.376632	0.222432	0.330423	0.237292	0.385725	0.282364	0.537161	0.655193	0.345327	1.4678	1.09849	0.441699	0.293968	0.455011	1.09849
TraesCS1A02G106300	4.38807	6.77611	6.26833	5.97655	7.21992	6.76789	5.87686	7.76754	7.05247	7.09731	6.88906	7.15333	7.79348	7.88151	7.57082	7.70301	7.79843	8.37864	8.20231	7.61933	5.85226	6.90805	7.04804	7.73721	7.99968	7.99968
TraesCS1A02G106500	4.30631	4.92918	3.99648	4.12629	4.61549	5.32843	4.57952	5.65142	5.68256	5.68981	6.14377	5.18265	5.46134	5.04427	5.35686	6.08383	5.12719	4.71214	5.41415	6.07087	4.33956	5.04372	5.6747	5.48657	5.33109	5.6747
TraesCS1A02G106600	60.7988	57.0021	53.6431	55.0899	61.8203	56.6014	54.3863	55.0129	45.4303	44.4775	44.5939	44.2587	42.0646	40.3563	42.3359	41.1765	46.884	42.0121	43.0218	42.3854	56.6335	56.9552	44.6901	41.4833	43.5758	56.9552
TraesCS1A02G106700	42.3168	30.4513	55.9605	72.9815	28.1984	32.9439	19.224	34.5415	4.11414	4.12698	5.58979	4.3724	7.64897	8.28077	8.50566	9.28072	9.64496	10.4294	10.9808	15.6498	50.4275	28.727	4.55083	8.42903	11.6762	28.727
TraesCS1A02G106800	0	0	0	0	0	0	0	0	0	0.0246194	0	0	0	0	0	0	0	0	0	0	0	0	0.00615486	0	0	0.00615486
TraesCS1A02G106900	0	0	0	0	0	0	0	0	0	0.0350762	0	0	0	0	0	0	0	0	0	0	0	0	0.00876906	0	0	0.00876906
TraesCS1A02G107000	0.210898	0.340528	0.520451	0.380234	0.501096	0.326614	0.422628	0.26115	0.102095	0.0652444	0.179513	0.0568355	0.19453	0.060547	0.140479	0.123691	0.0557208	0.0574175	0.156076	0.103354	0.363028	0.377872	0.100922	0.129812	0.093142	0.377872
TraesCS1A02G107200	0.0591384	0.0174449	0.0364851	0.0153471	0.0185399	0.0174014	0.060313	0.0183074	0.252546	0.104283	0.119552	0.227107	0.207285	0.161292	0.187112	0.164751	0.16699	0.152955	0.159912	0.0589985	0.0321039	0.0286404	0.175872	0.18011	0.134714	0.18011
TraesCS1A02G107300	5.79848	6.9419	7.76634	7.33937	9.46335	9.49637	9.68535	9.37695	10.8929	12.1687	10.6087	10.7122	10.9813	11.4651	12.3065	11.7504	12.2948	12.627	13.4606	12.3721	6.96152	9.50551	11.0956	11.6258	12.6886	12.6886
TraesCS1A02G107400	0.0386386	0	0	0	0	0	0	0	0	0	0	0	0	0	0	0	0	0	0	0	0.00965964	0	0	0	0	0
TraesCS1A02G107500	0	0	0	0.0616989	0	0	0	0	0	0	0	0	0	0	0	0	0	0	0	0	0.0154247	0	0	0	0	0
TraesCS1A02G107600	8.30297	9.83186	9.36994	9.66173	12.7093	13.2504	10.2458	12.5133	13.55	14.6934	14.4042	15.2052	15.9149	14.4253	12.9638	14.4145	15.0183	13.9471	15.3086	15.4072	9.29163	12.1797	14.4632	14.4296	14.9203	14.9203
TraesCS1A02G107700	0	0	0	0.0654339	0.0790469	0	0.257151	0	0.0828273	0.148207	0	0.0806912	0.220945	0	0.132962	0	0.55376	0	0	0	0.0163585	0.0840494	0.0779314	0.0884767	0.13844	0.13844
TraesCS1A02G107800	18.53	21.2036	22.0331	20.2718	19.7925	18.862	17.666	17.9046	18.0149	18.5458	18.0928	16.7561	16.4782	17.0868	16.8775	16.404	15.9622	16.3015	16.8588	17.2004	20.5096	18.5563	17.8524	16.7116	16.5807	18.5563
TraesCS1A02G107900	17.4928	16.7271	17.3716	17.8545	19.3673	16.762	18.5697	19.8491	19.0545	20.0291	20.996	20.3112	21.0456	18.0904	20.4035	21.0147	20.4433	22.6216	20.9602	21.106	17.3615	18.637	20.0977	20.1386	21.2828	21.2828
TraesCS1A02G108000	0.36492	0.397462	0.502226	0.568207	0.580815	0.87554	0.877936	0.816845	2.12085	3.10196	3.12918	2.15599	3.18129	2.41162	3.80426	2.78049	2.44837	2.26881	1.71544	2.91246	0.458204	0.787784	2.62699	3.04441	2.33627	3.04441
TraesCS1A02G108100	5.2245	4.21183	4.48449	4.48009	6.47016	6.91309	6.22183	7.03192	11.8962	8.27812	8.6967	8.05861	10.0471	11.6382	10.6094	9.56253	11.3214	11.9179	9.86273	10.748	4.60023	6.65925	9.23242	10.4643	10.9625	10.9625
TraesCS1A02G108200	0.098991	0	0.122144	0.308272	0	0	0	0	0	0	0	0	0.115657	0	0	0	0	0	0	0	0.132352	0	0	0.0289143	0	0.0289143
TraesCS1A02G108300	3.93219	4.91194	4.58019	4.98524	5.7068	5.0478	5.38984	5.51835	6.10372	6.15117	5.71128	5.44966	6.25426	5.94139	6.0548	6.25789	6.88903	6.37332	7.20194	6.77178	4.60239	5.4157	5.85396	6.12708	6.80902	6.80902
TraesCS1A02G108400	0	0.0639838	0	0	0	0	0	0	0	0.0637477	0	0	0	0.0739476	0	0	0.136106	0	0	0	0.015996	0	0.0159369	0.0184869	0.0340266	0.0340266
TraesCS1A02G108500	0.0832185	0	0.0513412	0.129577	0.365247	0.24487	0.226324	0.0515237	0.820103	0.391321	0.769056	1.38485	0.777833	0.567418	0.482719	0.463671	0.313313	0.430471	0.675077	0.830217	0.0660342	0.221991	0.841333	0.57291	0.56227	0.841333
TraesCS1A02G108600	0.86968	0.603629	0.757474	0.53104	0.577367	1.08382	0.69565	1.26694	1.74772	1.62378	1.89107	1.04778	1.49426	2.37193	1.61862	1.33017	1.86186	1.78623	2.43464	1.97342	0.690456	0.905946	1.57759	1.70375	2.01404	2.01404
TraesCS1A02G108900	9.4802	10.0674	11.5333	10.307	11.1165	12.2544	11.5796	11.0183	12.3475	11.2425	12.1041	12.0929	10.7459	11.8847	13.3312	12.5823	13.7134	12.4318	13.1502	12.0794	10.347	11.4922	11.9467	12.136	12.8437	12.8437
TraesCS1A02G109000	0	0	0.009032	0	0	0	0	0	0	0	0	0	0	0	0	0	0	0	0	0	0.002258	0	0	0	0	0
TraesCS1A02G109200	18.6143	19.8272	19.4602	19.1534	22.0481	21.3975	22.0619	22.7806	26.719	26.7147	23.8246	23.0862	26.9102	26.347	27.3851	25.8276	28.0419	29.083	29.1622	25.8924	19.2638	22.072	25.0861	26.6175	28.0449	28.0449
TraesCS1A02G109300	28.0574	36.3832	35.1217	32.9078	28.8172	27.4848	27.9531	29.5291	29.3585	28.8452	27.3635	26.2009	26.601	30.5898	30.1507	24.9704	26.997	26.6751	28.5103	28.7087	33.1175	28.4461	27.942	28.078	27.7228	28.4461
TraesCS1A02G109400	5.88359	8.65779	9.22132	9.32336	9.95098	10.8912	9.1277	10.3141	13.3371	13.8493	13.5147	13.4106	13.3673	13.9714	13.1699	14.4687	14.6994	15.9201	16.2254	14.6041	8.27151	10.071	13.5279	13.7443	15.3623	15.3623
TraesCS1A02G109500	3.36879	6.1093	6.77769	5.25405	4.14123	5.0198	4.35527	4.82906	4.55734	5.44296	5.17594	4.35483	3.97473	5.70284	4.55054	4.52041	4.39438	4.1419	5.22328	3.95131	5.37746	4.58634	4.88277	4.68713	4.42772	4.88277
TraesCS1A02G109600	1.62153	0.515121	0.538674	0.582654	1.09491	0.807458	1.35691	1.1584	0.819481	1.02644	1.36884	1.67653	1.7488	0.680385	0.789305	1.31274	0.704421	1.45174	1.34913	1.16142	0.814495	1.10442	1.22282	1.13281	1.16668	1.22282
TraesCS1A02G109700	2.49277	2.43914	2.85075	4.07076	2.66849	3.61381	2.89366	3.46317	3.75477	4.03832	4.00333	4.66971	3.51626	3.68954	3.68704	3.76397	3.77695	4.24577	3.71552	3.31583	2.96335	3.15978	4.11653	3.6642	3.76352	4.11653
TraesCS1A02G109800	0.379863	0.59762	0.833261	0.350503	0.635133	0.993551	0.344363	0.261319	0.443672	0.148854	0.097513	0.216115	0.394504	0.633126	0.44514	0.470332	0.264845	0.218328	0.182607	0.280715	0.540312	0.558592	0.226538	0.485775	0.236624	0.558592
TraesCS1A02G110000	0.113386	0	0.0699528	0	0	0.0667274	0.038546	0	0.148986	0	0	0	0.0331189	0	0.0597917	0.070195	0	0	0	0	0.0458347	0.0263184	0.0372466	0.0407764	0	0.0407764
TraesCS1A02G110100	4.30194	4.20939	5.30812	3.15861	4.07888	5.43386	6.13521	5.19706	7.03134	6.78417	6.54519	7.52157	7.60061	5.58031	6.19698	5.97607	9.48093	8.27703	7.0363	5.44321	4.24451	5.21125	6.97057	6.33849	7.55937	7.55937
TraesCS1A02G110200	16.4148	16.9725	16.6116	17.2518	16.4759	16.6691	18.0285	14.9381	18.923	18.3942	17.5033	18.1947	18.1417	17.056	18.8956	17.7466	20.4289	18.8664	17.6068	17.7945	16.8127	16.5279	18.2538	17.96	18.6742	18.6742
TraesCS1A02G110300	29.2817	30.3261	30.319	28.4048	29.3167	28.6451	28.3998	27.9462	35.0311	35.801	34.761	29.8719	36.3529	37.4025	36.9732	37.4164	35.384	37.2055	33.4694	36.8522	29.5829	28.5769	33.8662	37.0363	35.7278	37.0363
TraesCS1A02G110400	0.082509	0	0	0	0.3104	0.194226	0.224394	0.408675	0	0.0969962	0.38125	0.105619	0.578401	0.337548	0	0.817275	0.724832	0.853602	0.356972	0.109752	0.0206273	0.284424	0.145966	0.433306	0.511289	0.511289
TraesCS1A02G110500	0	0	0	0	0	0	0.13461	0	0	0.116372	0	0	0	0	0	0	0.124232	0	0	0.263351	0	0.0336524	0.029093	0	0.0968959	0.0968959
TraesCS1A02G110700	0.701786	1.69213	0.71533	1.01355	1.53051	1.18513	1.07877	1.81357	1.96454	1.36306	1.72711	1.95293	2.38851	2.20529	2.63877	2.45565	2.37414	2.99885	2.40919	2.23228	1.0307	1.402	1.75191	2.42206	2.50362	2.50362
TraesCS1A02G110800	0.0429564	0	0.106007	0.0445907	0.269338	0.151679	0	0.0531918	0.0564436	0.201995	0.0496222	0.054988	0.250942	0.117158	0.0453043	0	0.107819	0.166653	0.278773	0	0.0483885	0.118552	0.0907622	0.103351	0.138311	0.138311
TraesCS1A02G110900	0.826912	1.15745	1.26039	1.10242	1.66725	1.4122	1.66462	1.61622	2.31156	2.43026	1.8449	2.14817	1.97962	2.2774	2.28287	1.89713	2.22813	2.2121	2.35876	2.40477	1.08679	1.59008	2.18372	2.10926	2.30094	2.30094
TraesCS1A02G111000	9.80359	10.6447	9.45847	12.0441	10.6589	9.23717	8.58011	9.52437	6.68066	6.16093	7.68043	9.07833	8.4992	6.04448	6.35215	7.45738	7.98408	8.19347	9.05262	7.69946	10.4877	9.50015	7.40009	7.0883	8.23241	9.50015
TraesCS1A02G111100	5.73532	6.6696	5.82491	6.14697	7.0623	8.67568	6.84171	6.23019	9.68535	8.32448	9.75857	9.78012	10.7166	9.88232	10.7219	10.0238	10.3159	10.7639	11.4886	10.9615	6.0942	7.20247	9.38713	10.3362	10.8825	10.8825
TraesCS1A02G111300	5.19895	4.92149	6.41492	6.62328	7.43816	8.51117	9.72071	9.84679	17.8079	17.0297	15.6148	14.1724	18.8025	21.3819	20.5866	18.141	23.8296	24.7996	24.4356	23.4342	5.78966	8.87921	16.1562	19.728	24.1248	24.1248
TraesCS1A02G111500	4.15872	4.4283	6.13265	5.26457	3.94309	2.62648	3.58616	3.14002	21.9911	19.4364	17.3414	15.0617	29.2718	21.5781	23.3208	25.6202	32.715	27.4149	22.8198	26.0401	4.99606	3.32394	18.4577	24.9477	27.2474	27.2474
TraesCS1A02G111600	1.28753	1.2568	0.953202	1.32437	1.15955	1.08835	1.28923	1.24647	1.44571	1.33472	1.16282	1.67812	1.57268	1.66001	1.61714	1.28983	1.42487	1.90721	1.60783	1.35455	1.20547	1.1959	1.40534	1.53491	1.57362	1.57362
TraesCS1A02G111700	0	0.0513835	0	0.0452045	0	0	0	0	0	0	0	0.0557448	0	0	0	0	0	0	0	0	0.024147	0	0.0139362	0	0	0.0139362
TraesCS1A02G111800	3.2833	2.39489	2.28342	2.4787	1.04803	1.26472	1.29882	2.21761	3.92197	2.94747	2.82735	2.52175	3.62683	3.50049	1.6999	3.10437	2.47229	3.24236	2.58273	2.22339	2.61008	1.4573	3.05463	2.9829	2.63019	3.05463
TraesCS1A02G111900	4.07949	3.84497	4.54256	4.44127	3.712	4.94794	4.32965	5.11314	4.73934	5.14669	4.85621	5.2858	6.10321	4.95254	5.08951	5.51306	5.36944	5.79027	6.48413	6.38601	4.22707	4.52568	5.00701	5.41458	6.00746	6.00746
TraesCS1A02G112000	5.00825	4.93714	4.83278	5.14325	3.89168	3.95498	3.34694	4.00188	3.40285	3.43444	3.6097	3.43838	3.47585	3.61913	3.9502	3.28601	3.46495	3.86107	4.02802	4.02844	4.98035	3.79887	3.47134	3.5828	3.84562	3.84562
TraesCS1A02G112100	19.2206	20.5636	22.7427	21.5898	19.2163	20.3435	16.6442	17.4359	17.1197	17.9583	16.8733	16.7088	17.7921	18.1585	18.6324	16.9015	19.0212	17.6837	18.2553	20.002	21.0292	18.41	17.165	17.8711	18.7405	18.7405
TraesCS1A02G112200	24.9177	24.6634	27.7594	27.2361	25.4183	27.6772	24.3468	22.2387	22.2973	24.7664	23.701	24.5036	23.5859	23.8534	23.6401	20.9086	22.4698	26.7462	22.519	24.5844	26.1442	24.9202	23.8171	22.997	24.0798	24.9202
TraesCS1A02G112400	14.1642	11.3919	12.5477	12.6924	14.0426	12.5747	15.2687	13.5292	13.0439	12.9154	13.2506	13.8698	13.4725	11.5976	12.6721	14.7646	13.6358	12.6419	13.3561	12.6412	12.6991	13.8538	13.2699	13.1267	13.0687	13.8538
TraesCS1A02G112500	1094.18	1076.51	1013.26	1009.72	967.617	964.167	925.792	977.457	851.264	844.881	892.089	872.878	861.165	811.933	846.19	810.321	761.997	785.762	792.738	816.909	1048.42	958.758	865.278	832.402	789.352	958.758
TraesCS1A02G112600	2.92417	3.35954	3.94043	3.19518	4.31828	3.87195	3.71473	4.12118	5.15675	4.09346	4.80021	4.99913	4.45041	5.5617	4.22021	4.7163	5.09424	5.17471	4.64019	5.11799	3.35483	4.00654	4.76239	4.73716	5.00678	5.00678
TraesCS1A02G112700	1.07817	1.08307	1.09663	1.24018	1.51647	1.44049	1.18874	0.974241	1.05294	1.26748	1.094	1.49206	1.05542	1.0133	1.01417	1.29887	1.38966	1.24355	1.38679	1.16283	1.12451	1.27998	1.22662	1.09544	1.29571	1.29571
TraesCS1A02G112800	1.49445	1.05275	0.660531	0.856691	1.3426	1.10263	1.12224	1.54672	2.13952	1.9404	1.90671	2.42697	2.71029	2.03795	2.35243	2.26463	1.84751	1.67301	1.8818	2.61095	1.0161	1.27855	2.1034	2.34132	2.00332	2.34132
TraesCS1A02G113000	0	0	0	0	0	0	0	0	0	0	0	0	0	0	0	0	0.00898023	0	0	0	0	0	0	0	0.00224506	0.00224506
TraesCS1A02G113100	70.4635	50.192	48.7475	68.4254	28.6394	28.5369	31.4976	24.6614	9.95562	10.5612	11.8783	10.2531	8.85233	13.2843	14.1552	9.91726	12.2254	13.1575	15.1024	11.9501	59.4571	28.3338	10.6621	11.5523	13.1089	28.3338
TraesCS1A02G113200	0.00725186	0.00427838	0.004474	0.00376388	0.00909386	0.0128031	0	0	0.00476438	0	0	0	0.00847278	0	0.00382412	0.00897897	0.00455048	0	0	0.00482314	0.00494203	0.00547425	0.0011911	0.00531897	0.0023434	0.00547425
TraesCS1A02G113300	2.82157	2.0581	3.44985	3.72771	2.70194	2.35487	2.40673	3.0492	2.29189	2.65359	2.57789	3.54618	3.23667	3.21809	2.46179	2.9854	3.50883	3.58249	3.66221	2.45663	3.01431	2.62819	2.76739	2.97549	3.30254	3.30254
TraesCS1A02G113400	0	0.0270297	0	0.0713377	0	0	0.0311502	0	0	0	0	0	0	0	0	0	0	0	0	0	0.0245918	0.00778756	0	0	0	0.00778756
TraesCS1A02G113500	0	0	0	0	0	0	0	0	0	0	0	0	0.0528954	0	0.0477478	0.112111	0	0	0.0979363	0.0602215	0	0	0	0.0531886	0.0395395	0.0531886
TraesCS1A02G113600	1.46324	0.809312	0.959159	1.18665	0.573409	1.23785	0.932689	0.452973	0	0.053755	0.0528218	0.292668	0.160274	0.249424	0.337579	0.226466	0.114771	0.236532	0.247291	0.121648	1.10459	0.799231	0.0998112	0.243436	0.18006	0.799231
TraesCS1A02G113700	10.5259	13.7972	13.8721	13.0096	16.0756	15.8838	14.898	14.9357	18.7011	18.7055	18.1442	17.2751	17.7531	16.4763	18.5956	16.9882	18.0157	16.1808	16.7894	18.3869	12.8012	15.4483	18.2065	17.4533	17.3432	18.2065
TraesCS1A02G113800	1.6865	1.77926	2.71748	1.79186	0.373214	0.420354	0.377725	0.294826	0	0.0233249	0.02292	0.0507969	0	0	0.0418513	0.0736997	0.0996013	0.128293	0.0643815	0.0263923	1.99378	0.36653	0.0242605	0.0288877	0.0796669	0.36653
TraesCS1A02G113900	11.4498	11.4594	10.764	12.8759	7.99098	7.82112	10.1944	9.28323	3.08955	3.96595	4.0152	3.75144	2.58791	3.53172	3.05485	3.24883	4.10552	2.77628	3.50151	3.037	11.6373	8.82244	3.70554	3.10583	3.35508	8.82244
TraesCS1A02G114000	4.62363	5.49114	4.79447	5.54996	5.94914	5.97379	5.22234	5.81857	5.4025	6.14367	5.75865	6.16928	5.82437	4.82643	6.29002	6.91824	6.1617	7.849	6.19014	6.8314	5.1148	5.74096	5.86853	5.96477	6.75806	6.75806
TraesCS1A02G114100	0.735515	0.137031	0.668716	0.68313	1.01943	0.683446	0.684323	0.239676	0.203463	0.182033	0.402465	0.346877	0.407058	0.527899	0.489926	0.479308	0.194328	0.200245	0.167483	0.411944	0.556098	0.656718	0.28371	0.476048	0.2435	0.656718
TraesCS1A02G114300	19.9282	20.8408	20.1569	20.2996	25.1769	23.5782	23.3693	23.2739	23.0124	24.426	24.0536	24.5749	25.4427	24.8789	24.9317	27.055	27.0671	27.313	29.7283	28.7088	20.3063	23.8496	24.0167	25.577	28.2043	28.2043
TraesCS1A02G114400	6.12401	5.27853	7.02044	5.54547	4.73843	4.49857	5.3745	4.57143	5.93523	5.31011	5.97051	5.67096	4.56705	4.32367	4.67228	6.07676	4.08804	4.54952	5.4024	5.95065	5.99211	4.79574	5.7217	4.90994	4.99765	5.7217
TraesCS1A02G114500	0.0564983	0.116663	0.0697126	0.131958	0.247972	0.199495	0.172861	0.262351	0.631017	0.481533	0.456858	0.27121	0.478575	0.443013	0.491588	0.384747	0.425426	0.383582	0.519429	0.413341	0.0937078	0.22067	0.460155	0.44948	0.435445	0.460155
TraesCS1A02G114600	0.0906249	0.0611039	0.14377	0.0671949	0.340932	0.198092	0.246466	0.256499	0.680451	0.71532	0.493527	0.762337	0.862185	0.564953	0.423275	0.5931	0.617406	0.569236	0.420091	0.413305	0.0906734	0.260498	0.662909	0.610878	0.505009	0.662909
TraesCS1A02G114700	5.1197	7.29581	6.28663	6.46981	7.28855	5.64744	6.76006	5.26768	2.40488	2.6168	3.59992	3.22934	3.98777	2.66449	3.26059	2.72547	3.56952	2.8786	3.39743	3.28991	6.29299	6.24093	2.96274	3.15958	3.28387	6.24093
TraesCS1A02G114800	8.67383	6.60296	8.63109	7.26116	8.42092	3.9519	4.56573	10.0476	5.88243	6.24966	7.43404	6.80523	5.88435	5.72339	7.37736	5.88946	5.96947	6.51307	6.65801	2.97748	7.79226	6.74655	6.59284	6.21864	5.52951	6.74655
TraesCS1A02G114900	0	0	0	0	0	0	0	0	0.028676	0	0	0	0	0	0	0	0	0	0	0	0	0	0.00716901	0	0	0.00716901
TraesCS1A02G115000	2.49718	2.71766	2.3932	2.29019	2.97946	2.4826	2.20886	2.85202	2.35739	2.53662	3.16475	2.97937	3.25752	2.64494	2.81266	2.76171	2.46454	3.63693	2.88455	2.83796	2.47456	2.63074	2.75953	2.86921	2.95599	2.95599
TraesCS1A02G115100	10.6891	11.7569	11.9482	11.897	12.9055	10.3786	11.9271	12.6278	15.336	15.0406	12.645	15.18	14.6202	15.0231	13.7895	14.6539	16.7903	15.4262	15.9381	14.8718	11.5728	11.9598	14.5504	14.5217	15.7566	15.7566
TraesCS1A02G115200	4.16338	4.31894	4.4522	4.80798	4.3725	5.3699	4.38761	3.86656	5.26544	4.40496	5.31042	4.9964	4.51977	4.11621	4.72027	5.19789	4.28883	4.73349	4.95349	5.35344	4.43563	4.49914	4.9943	4.63853	4.83231	4.9943
TraesCS1A02G115300	0.0698686	0.0103051	0.0107763	0.0271976	0.0109519	0.0102794	0.0237521	0.0540728	0.0459028	0.0308011	0.0201776	0.0223595	0	0.0357294	0.00921093	0.0216271	0	0	0.00944635	0.0348516	0.0295369	0.0247641	0.0298102	0.0166419	0.0110745	0.0298102
TraesCS1A02G115400	11.7409	9.05808	8.265	9.06257	7.26718	6.02366	6.75461	8.38757	5.3402	5.13166	7.04222	7.22566	7.73812	6.87645	5.71506	5.12526	5.85607	5.25575	5.53551	7.4083	9.53163	7.10826	6.18493	6.36372	6.0139	7.10826
TraesCS1A02G115500	3.9708	4.77307	4.65856	4.5273	3.46342	3.7761	3.85682	4.11088	4.03228	3.65132	3.66313	3.98781	3.65061	3.89315	3.67784	3.58086	3.43111	3.51153	3.99312	3.52537	4.48243	3.80181	3.83363	3.70061	3.61528	3.83363
TraesCS1A02G115600	0	0	0	0	0	0	0	0	0	0	0	0	0	0	0.0681522	0	0	0	0	0	0	0	0	0.0170381	0	0.0170381
TraesCS1A02G115700	22.8181	18.0636	23.612	22.5799	22.3566	25.2032	21.015	22.3161	14.3865	20.9015	16.2295	12.155	16.0751	15.5253	19.9267	17.5153	10.6398	7.89394	5.764	11.9218	21.7684	22.7227	15.9181	17.2606	9.05488	22.7227
TraesCS1A02G115900	5.89141	1.93097	3.50005	2.71802	0.68406	0	0.296712	0.540384	0.143355	0	0.12603	0	0.382404	0.148778	0	0.270167	0.273838	0.141088	0	0	3.51011	0.380289	0.0673462	0.200337	0.103731	0.380289
TraesCS1A02G116000	26.1592	28.9988	27.7435	27.6832	34.9481	37.5767	35.9428	35.9965	39.3922	43.5836	43.3734	41.52	42.0831	39.394	42.0934	44.2369	43.6279	45.3563	42.461	46.0727	27.6462	36.116	41.9673	41.9518	44.3794	44.3794
TraesCS1A02G116200	18.9264	25.9107	27.8962	24.0734	25.1123	23.1181	22.2604	20.3036	26.6613	25.4414	23.8675	23.5153	26.0587	24.0576	25.3527	23.9423	26.8605	26.291	26.631	25.7745	24.2017	22.6986	24.8714	24.8528	26.3892	26.3892
TraesCS1A02G116300	2.55074	4.30937	4.29182	3.61062	3.41673	3.41161	3.15322	3.66101	5.17977	5.65647	4.55377	3.19097	4.26708	4.348	4.27981	5.16801	4.80171	5.47269	5.20433	5.01231	3.69064	3.41064	4.64524	4.51573	5.12276	5.12276
TraesCS1A02G116400	0	0	0	0	0.554604	0	0.3007	0	0.290563	0	0	0	0.258363	0	0.46644	0.273798	0.832555	0	0.239181	0	0	0.213826	0.0726408	0.24965	0.267934	0.267934
TraesCS1A02G116500	12.8104	12.7127	11.5409	11.8968	10.3037	10.5907	11.0766	11.5819	10.5476	10.1326	12.1724	11.488	11.094	11.7216	9.98938	10.1149	10.6684	10.7483	12.1144	11.0871	12.2402	10.8882	11.0852	10.73	11.1545	11.1545
TraesCS1A02G116600	29.3878	26.9434	25.7144	29.4074	26.3378	23.906	21.4201	22.0256	21.9281	22.6331	22.4753	19.3305	22.827	20.5929	23.9968	20.5621	21.5566	19.6864	20.6479	22.5234	27.8633	23.4224	21.5918	21.9947	21.1036	23.4224
TraesCS1A02G116700	106.956	79.278	94.7744	90.3849	117.433	102.672	94.4164	97.2954	203.537	133.653	134.852	165.035	155.314	158.756	121.765	122.502	161.194	120.067	105.799	117.101	92.8483	102.954	159.269	139.584	126.04	159.269
TraesCS1A02G116800	0.826749	0.487756	0.170019	0.143034	0.691164	0.32436	0.374742	0.511871	0.181055	0.32397	0	0.705541	0.64396	0.187904	0.871937	1.19426	0.864629	0.712765	0.149037	0.549862	0.40689	0.475534	0.302641	0.724514	0.569073	0.724514
TraesCS1A02G116900	5.76471	8.8534	8.58078	7.69376	5.96677	3.87717	2.48855	3.85241	15.2696	15.7052	7.29347	10.7762	22.3439	56.526	14.5722	13.029	21.4742	7.69156	3.46399	18.9877	7.72316	4.04623	12.2611	26.6178	12.9043	26.6178
TraesCS1A02G117000	1.928	2.5277	1.58596	0.444746	1.34318	1.2607	0.87391	1.06107	3.65928	1.51102	3.21704	3.01646	2.50289	7.59542	2.93711	1.85669	1.61307	1.93922	0.231706	3.1345	1.6216	1.13471	2.85095	3.72303	1.72963	3.72303
TraesCS1A02G117100	0	0	0	0	0	0	0	0	0	0	0	0	0	0	0	0	0	0	0.247842	0	0	0	0	0	0.0619604	0.0619604
TraesCS1A02G117300	0.636341	0.989747	0.927933	0.660551	0.797974	0.714927	1.2193	0.823781	1.55825	1.39413	1.20287	1.92535	2.02766	1.65664	2.13539	2.29205	2.43209	2.69317	3.03467	2.38544	0.803643	0.888994	1.52015	2.02794	2.63634	2.63634
TraesCS1A02G117400	67.8297	90.7386	78.3521	75.7607	73.5538	60.3011	64.0605	74.9288	68.9444	65.9243	61.6838	76.2713	82.0195	172.485	61.2088	76.3259	88.3593	76.6524	70.4666	91.0483	78.1702	68.211	68.206	98.0098	81.6316	98.0098
TraesCS1A02G117500	5.87582	6.81918	6.90973	6.57186	6.62456	5.29239	5.87061	6.86597	4.31343	4.23207	4.17454	4.99672	5.22132	5.11612	4.74229	5.73819	5.85078	7.11698	7.19082	5.22894	6.54415	6.16338	4.42919	5.20448	6.34688	6.34688
TraesCS1A02G117600	3.17262	5.24089	5.48053	4.32837	6.53607	4.90776	5.48517	5.5	6.07446	5.48795	5.44504	5.74374	6.08968	6.55147	6.83546	4.93833	6.14301	6.91618	6.66701	6.08908	4.5556	5.60725	5.6878	6.10373	6.45382	6.45382
TraesCS1A02G117700	11.359	10.5887	12.7189	10.9939	11.6589	9.46805	9.89429	11.5627	6.42695	7.55584	7.42467	9.26243	6.37591	6.33933	6.09649	6.70678	6.59498	6.95261	9.18171	5.80719	11.4151	10.646	7.66747	6.37963	7.13412	10.646
TraesCS1A02G117900	0	0	0	0	0.145495	0	0	0.0718352	0	0	0.134029	0.148522	0.0677792	0.0791104	0.0611832	0.143657	0.364022	0.225064	0.125494	0	0	0.0543327	0.0706377	0.0879325	0.178645	0.178645
TraesCS1A02G118100	2.63791	2.16334	3.07021	2.60233	2.67451	2.68643	3.05282	2.71046	5.65399	5.08049	6.52672	6.53797	4.10936	4.71981	4.28165	4.19272	4.32012	3.99198	5.03862	4.42966	2.61845	2.78105	5.94979	4.32589	4.44509	5.94979
TraesCS1A02G118200	0.0468193	0.0552439	0	0.194402	0.0587116	0	0.0636656	0.0579751	0	0.16512	0.162253	0.0599328	0.0547018	0.0638466	0.0987567	0.11594	0.176272	0	0.0506404	0.124556	0.0741164	0.0450881	0.0968265	0.0833112	0.0878672	0.0968265
TraesCS1A02G118300	6.04723	7.39963	8.29068	8.07082	7.90423	7.53182	8.1361	7.29003	8.95491	10.6071	9.68375	8.92875	9.9438	9.25004	9.48228	9.70594	9.87796	11.7511	10.5552	9.36327	7.45209	7.71555	9.54363	9.59551	10.3869	10.3869
TraesCS1A02G118400	14.2023	11.8075	11.5038	14.4523	14.9649	13.7898	11.8326	12.853	12.3729	12.3119	11.3802	11.9345	9.47675	10.2982	8.32507	8.73465	10.9204	8.96214	10.4874	9.71451	12.9915	13.3601	11.9999	9.20867	10.0211	13.3601
TraesCS1A02G118700	12.6522	12.3883	11.777	13.5022	16.2278	15.179	16.601	16.1067	15.7789	17.1439	16.8207	18.5827	17.1942	17.2233	17.1362	18.3863	19.3604	17.6248	18.1984	18.867	12.5799	16.0286	17.0815	17.485	18.5126	18.5126
TraesCS1A02G118800	4.89833	5.75724	5.83234	6.23222	6.85956	6.70751	6.27207	5.75867	8.6652	7.10277	7.63999	8.14895	7.88306	7.25158	7.45763	7.76405	7.91737	7.61619	8.10177	7.68189	5.68003	6.39945	7.88922	7.58908	7.8293	7.88922
TraesCS1A02G118900	2.10927	1.27804	2.95431	1.77529	1.1438	1.20775	1.08527	1.20004	1.72284	1.00525	1.38292	1.82436	1.46531	1.08836	1.74357	1.12935	1.86012	0.737215	1.04822	0.834129	2.02922	1.15922	1.48384	1.35665	1.11992	1.48384
TraesCS1A02G119000	0	0.376215	0	0	0	0	0	0	0	0	0	0	0	0	0	0	0	0	0	0	0.0940538	0	0	0	0	0
TraesCS1A02G119100	0.176149	0.207845	0.362247	0.1219	0.0736305	0	0	0.363534	0.848669	0.621233	0.678276	0.300648	0.343008	0.800703	0.805033	0.363501	0.36844	0.607453	0.635083	0.390516	0.217035	0.109291	0.612206	0.578061	0.500373	0.612206
TraesCS1A02G119300	0.0850688	0.100376	0.314896	0.176611	0.106677	0.150188	0.694067	0.210677	4.80647	3.25017	2.65327	3.21242	4.02533	5.04629	4.88966	3.79184	5.71165	5.72055	4.55457	4.80916	0.169238	0.290402	3.48058	4.43828	5.19898	5.19898
TraesCS1A02G119400	0.0747832	0	0	0	0.281335	0	0	0	0	0	0	0	0	0	0	0	0	0	0	0	0.0186958	0.0703338	0	0	0	0.0703338
TraesCS1A02G119500	4.09176	3.79704	3.52363	3.45105	3.01986	2.03175	2.63713	3.24587	1.45613	1.62846	1.30477	1.82778	1.44415	1.56934	1.66323	1.68875	1.89891	2.06697	2.07455	1.50243	3.71587	2.73365	1.55428	1.59137	1.88572	2.73365
TraesCS1A02G119600	20.3234	18.5713	20.866	19.3518	12.136	14.748	12.606	14.8221	10.7086	11.1376	10.7677	11.4756	9.99792	10.8358	12.1407	12.6134	12.1455	11.9884	12.2306	10.8406	19.7781	13.578	11.0224	11.397	11.8013	13.578
TraesCS1A02G119700	7.94891	10.1518	10.1363	9.87612	10.0449	9.48829	9.66833	9.90627	10.6329	10.2586	9.1233	9.78244	9.26328	9.97483	10.0234	10.5387	9.95007	10.9277	12.5037	10.5735	9.52827	9.77696	9.9493	9.95005	10.9887	10.9887
TraesCS1A02G119800	21.8915	20.6645	24.1547	21.8941	33.2064	38.352	38.6989	31.5909	43.8664	45.9275	43.6227	41.1184	46.5307	46.6741	48.1297	45.2448	40.5762	45.4593	44.4876	45.4714	22.1512	35.4621	43.6338	46.6448	43.9986	46.6448
TraesCS1A02G119900	0.030285	0.0536016	0.00934207	0.0235779	0	0.026734	0.020591	0	0.0198968	0.0712049	0.0524766	0.0581511	0.0796133	0.0619486	0.0319403	0.0562465	0.0380071	0.0587465	0.0982699	0.0201422	0.0292016	0.0118312	0.0504324	0.0574372	0.0537914	0.0574372
TraesCS1A02G120000	9.71885	8.83393	9.3526	9.41283	9.85495	11.2749	11.635	11.977	14.2368	11.972	10.5287	14.1077	13.0394	10.7803	11.8685	15.4305	11.9052	11.065	11.518	12.5567	9.32955	11.1855	12.7113	12.7797	11.7612	12.7797
TraesCS1A02G120100	82.3873	89.8304	91.8305	107.411	90.645	99.6144	102.767	100.772	75.2092	86.836	82.7121	91.5869	83.236	95.6802	87.3076	89.1881	93.7388	87.5498	96.4611	90.8427	92.8648	98.4495	84.086	88.853	92.1481	98.4495
TraesCS1A02G120200	94.9305	121.284	123.244	122.788	109.503	111.925	109.048	105.811	108.247	110.677	107.838	95.9532	96.4798	116.884	112.011	100.438	107.922	102.228	108.976	112.289	115.562	109.072	105.679	106.453	107.854	109.072
TraesCS1A02G120300	0.246538	0.630282	0.354901	0.298571	0.103053	0.19345	0.167623	0.254401	0.0539908	0.193217	0.142397	0.105197	0.144022	0.112066	0.303349	0.356129	0.515668	0.159411	0.444431	0.273283	0.382573	0.179632	0.123701	0.228892	0.348198	0.348198
TraesCS1A02G120400	7.12765	5.73872	5.24235	6.5574	5.1175	5.75731	6.23348	6.54162	5.58261	6.44044	6.03804	5.47441	6.49884	5.71756	5.92535	5.81424	5.64768	6.90405	6.19773	5.80018	6.16653	5.91248	5.88388	5.989	6.13741	6.13741
TraesCS1A02G120500	90.3029	89.8831	84.3388	86.5193	85.4412	80.578	86.7399	82.8893	70.1083	76.7765	83.3521	83.7408	89.5089	80.7626	84.2364	85.0344	72.0066	76.026	83.5685	72.9965	87.761	83.9121	78.4944	84.8856	76.1494	84.8856
TraesCS1A02G120700	0	0	0	0	0.0399212	0	0	0	0	0	0	0	0	0	0	0	0.0399523	0	0	0	0	0.00998029	0	0	0.00998808	0.00998808
TraesCS1A02G120800	2.17911	2.39266	2.05393	2.54477	2.23923	2.56481	3.25128	2.81077	3.06214	2.88194	2.79695	2.44077	3.0764	2.35253	2.84085	3.1103	3.64633	3.63994	3.24082	2.57654	2.29262	2.71652	2.79545	2.84502	3.27591	3.27591
TraesCS1A02G120900	3.77744	4.18611	4.03109	3.62972	2.94458	3.06416	3.40128	3.06567	2.61588	2.04032	2.59458	2.38506	3.16096	2.71484	2.31498	2.84417	2.11406	2.73955	2.87106	2.10493	3.90609	3.11892	2.40896	2.75874	2.4574	3.11892
TraesCS1A02G121000	34.6443	44.5812	43.9323	40.9193	44.2074	44.9	43.2836	45.3447	51.2808	50.2212	47.7086	44.3823	46.6725	54.4936	52.6738	46.0608	53.1887	50.0324	55.4248	51.7332	41.0193	44.4339	48.3982	49.9752	52.5948	52.5948
TraesCS1A02G121100	0.0202764	0	0.0250189	0	0	0.0477306	0	0	0	0	0	0.0259556	0	0	0.0213847	0.0251055	0	0	0	0	0.0113238	0.0119326	0.00648891	0.0116225	0	0.0119326
TraesCS1A02G121200	4.39298	6.19261	5.85217	5.99272	6.77633	5.76536	5.41857	6.06553	6.89607	7.95213	6.98328	5.99664	7.1084	7.13044	7.23665	8.4717	6.001	7.54113	7.73697	7.00697	5.60762	6.00645	6.95703	7.4868	7.07152	7.4868
TraesCS1A02G121300	17.8563	17.3562	18.2903	18.6392	18.4099	15.8883	16.9427	17.3503	19.1407	19.4683	18.0282	17.8632	18.3504	18.0783	17.3155	20.1167	17.8703	20.4584	19.3136	18.335	18.0355	17.1478	18.6251	18.4652	18.9943	18.9943
TraesCS1A02G121400	3.42896	3.2684	3.25246	3.76811	4.20188	3.89127	4.13117	3.55446	5.04858	4.59563	4.02556	4.7754	4.81534	4.69124	4.31138	4.82643	5.69099	4.93985	4.77192	5.51198	3.42948	3.9447	4.61129	4.6611	5.22869	5.22869
TraesCS1A02G121500	0.697871	0.205861	0.322911	0.362211	0.328175	0.102674	0.59311	0.324058	0.343869	0.410202	0.10077	0.335001	0.203841	0.237918	0.368007	0.108009	0.109477	0.338431	0.188707	0.34811	0.397213	0.337004	0.297461	0.229444	0.246181	0.337004
TraesCS1A02G121700	2.10011	2.71152	2.98474	2.35121	3.01272	2.57535	2.5642	2.90685	2.88229	2.97942	2.89595	3.40615	2.72988	2.96134	2.78891	3.20609	3.30485	3.01445	3.4905	2.98365	2.5369	2.76478	3.04095	2.92155	3.19836	3.19836
TraesCS1A02G122000	1.97362	2.03765	1.3529	1.82107	2.54367	1.64542	2.23646	1.96868	2.66532	2.77129	2.62819	2.94747	2.30589	2.4671	2.77532	2.61335	3.33688	3.93476	2.72766	3.24512	1.79631	2.09856	2.75307	2.54042	3.3111	3.3111
TraesCS1A02G122100	0.390862	0.509739	0.527405	0.571822	0.599062	0.567655	0.612313	0.52645	0.741841	0.722824	0.686512	0.863155	0.766452	0.838479	0.71597	0.820733	0.803198	0.892684	0.882607	0.851324	0.499957	0.57637	0.753583	0.785409	0.857453	0.857453
TraesCS1A02G122200	0.935608	1.18888	1.74645	1.94241	2.5571	2.51301	1.66372	2.28737	2.74243	2.76381	1.99531	1.9961	2.38245	1.47216	2.35301	2.67331	3.0408	2.45087	2.17962	2.6167	1.45334	2.2553	2.37441	2.22023	2.572	2.572
TraesCS1A02G122300	1.28266	0.908078	1.16062	1.02079	0.965079	1.40904	1.27907	1.58829	1.06741	1.6084	1.18536	1.69665	1.24884	1.57423	1.8037	1.42933	1.77069	0.93995	1.71106	1.42181	1.09304	1.31037	1.38946	1.51402	1.46088	1.51402
TraesCS1A02G122400	0.212745	2.00821	1.66253	1.84033	3.2014	2.08667	2.21792	1.75625	2.04997	2.0008	2.78526	2.08788	3.39703	3.3847	1.79499	2.63413	2.40292	2.5678	3.52833	3.01855	1.43095	2.31556	2.23098	2.80271	2.8794	2.8794
TraesCS1A02G122500	6.58919	5.36382	6.26063	6.24407	3.3109	3.26972	3.59028	4.54869	4.76644	3.96753	2.97041	3.82061	2.60194	3.50656	2.39716	2.55841	2.47791	2.67212	3.4269	2.718	6.11443	3.6799	3.88125	2.76602	2.82373	3.88125
TraesCS1A02G122600	17.4314	13.766	13.3228	11.5881	14.7448	15.5087	17.8554	16.0328	18.576	19.5239	20.6648	18.9169	20.5799	19.5283	18.1429	19.6568	19.0052	19.4064	18.5076	17.4054	14.0271	16.0354	19.4204	19.477	18.5811	19.477
TraesCS1A02G122700	107.941	97.815	101.627	98.4022	103.348	96.1918	100.013	103.345	101.529	103.384	106.68	107.454	102.123	107.627	102.744	103.746	103.748	100.878	105.646	107.66	101.446	100.724	104.762	104.06	104.483	104.762
TraesCS1A02G122800	0.0205963	0.0243023	0.0762405	0	0	0.0242417	0.168043	0.0765115	0.243567	0.266339	0.285508	0.21092	0.336894	0.308954	0.32583	0.280516	0.232632	0.186445	0.178218	0.246571	0.0302848	0.067199	0.251583	0.313049	0.210966	0.313049
TraesCS1A02G122900	13.8408	20.6453	18.0447	21.4543	15.5787	15.1929	13.6465	14.6442	9.01972	10.2626	11.1187	11.8435	11.2021	9.92055	11.2923	9.19217	7.16337	8.44287	9.1598	8.88283	18.4963	14.7655	10.5611	10.4018	8.41222	14.7655
TraesCS1A02G123000	15.8009	15.9456	16.0333	16.9236	15.0128	13.2344	13.5232	14.3096	16.0268	14.9905	13.8697	12.7524	14.4936	14.6484	15.5864	14.4585	14.2635	13.9585	14.3545	14.7725	16.1758	14.02	14.4099	14.7967	14.3372	14.7967
TraesCS1A02G123100	62.3518	50.3605	44.5724	49.2547	32.7409	28.4852	30.1537	39.2687	32.7402	32.9358	33.6036	35.4059	37.6086	41.4573	36.5891	37.1985	41.4443	41.3187	34.1716	40.5973	51.6349	32.6621	33.6714	38.2134	39.383	39.383
TraesCS1A02G123300	0.529915	1.06663	0.53847	0.485361	0.742694	0.733774	0.847749	0.733378	0.655337	0.879471	0.612145	1.15716	0.983326	0.722635	0.986257	1.04207	0.743273	1.04808	0.573163	0.621955	0.655095	0.764399	0.826029	0.933573	0.746618	0.933573
TraesCS1A02G123600	2.00432	2.30972	2.09174	2.39169	2.18457	1.90711	2.15239	1.93681	1.93215	1.9929	1.78519	1.95425	1.72897	1.92861	1.90644	1.77428	1.96294	1.97426	1.77282	1.66943	2.19937	2.04522	1.91612	1.83457	1.84486	2.04522
TraesCS1A02G123900	3.16046	3.2582	2.89459	3.56819	3.75894	3.28842	3.5666	3.41928	3.45707	3.82071	3.65088	3.67029	3.31187	3.51009	3.85724	3.3282	3.88454	3.6236	3.94701	3.80308	3.22036	3.50831	3.64974	3.50185	3.81456	3.81456
TraesCS1A02G124100	0.896095	0.740136	1.21625	0.837169	0.337112	0.84376	0.365557	0.554806	1.0597	0.842747	0.724603	2.06474	0.837568	0.488795	0.567044	0.443804	0.562292	0.46353	0.969228	0.71518	0.922412	0.525309	1.17295	0.584303	0.677558	1.17295
TraesCS1A02G124200	7.44171	8.98736	9.91682	9.76056	8.08035	6.90405	8.19072	8.17414	7.86859	8.31607	8.69761	8.24843	9.04237	7.09174	8.7164	8.43355	8.26246	8.44611	8.42783	8.92057	9.02661	7.83731	8.28268	8.32102	8.51424	8.51424
TraesCS1A02G124300	1.75785	2.24993	2.24252	1.73195	2.91423	2.595	2.34984	2.50874	2.70126	3.11726	2.92548	2.78415	2.99368	2.07211	3.67644	2.87741	2.35564	3.31354	2.5136	2.45715	1.99556	2.59195	2.88204	2.90491	2.65998	2.90491
TraesCS1A02G124400	4.64283	6.25083	4.8474	5.2211	4.9824	5.37703	4.79576	5.87809	5.25979	4.63583	5.518	5.00984	5.26802	5.13407	5.50868	5.63803	5.6586	5.54224	5.53681	5.28506	5.24054	5.25832	5.10586	5.3872	5.50568	5.50568
TraesCS1A02G124500	3.58665	2.4573	2.71242	3.84321	3.48207	2.99588	2.35993	2.00573	0.152025	1.0881	1.73747	0.592416	0.675886	1.26221	1.46427	1.57578	1.74239	1.49621	2.00225	1.3851	3.14989	2.7109	0.892505	1.24454	1.65649	2.7109
TraesCS1A02G124600	78.0735	73.7605	74.3973	74.6294	64.3343	58.8613	61.0808	58.0364	48.3665	51.8882	53.0981	48.9062	53.0325	47.1446	52.8947	52.0576	52.7391	52.3007	53.8026	52.9226	75.2152	60.5782	50.5648	51.2824	52.9412	60.5782
TraesCS1A02G124700	5.10821	5.2935	5.61102	5.44015	7.13451	6.34836	6.62733	6.54	7.36853	7.35957	7.62049	7.42648	7.09992	7.50823	7.72088	7.2716	7.31922	8.55735	7.78588	7.81202	5.36322	6.66255	7.44377	7.40016	7.86862	7.86862
TraesCS1A02G124800	0.0475775	0.168416	0	0.0493877	0	0.0559986	0.0646966	0	0.0625157	0	0.109921	0.0609034	0.22235	0.129761	0.150534	0.176726	0.0597089	0.061527	0	0.18986	0.0663452	0.0301738	0.0583349	0.169843	0.0777739	0.169843
TraesCS1A02G124900	0.0558083	0	0	0	0	0	0	0.0691061	0	0	0	0	0	0	0	0	0	0	0	0	0.0139521	0.0172765	0	0	0	0.0172765
TraesCS1A02G125000	24.2542	30.4126	28.2824	29.62	30.2971	27.4202	25.706	28.8478	32.4367	31.0066	32.0514	29.7258	28.2279	29.7726	28.4309	31.6111	30.3208	30.977	33.0967	30.6893	28.1423	28.0678	31.3051	29.5106	31.2709	31.3051
TraesCS1A02G125100	273.579	292.864	270.923	257.925	208.139	204.02	201.933	211.699	190.743	188.859	194.614	162.565	182.862	191.582	186.816	182.063	182.276	168.691	167.17	192.841	273.823	206.448	184.195	185.831	177.745	206.448
TraesCS1A02G125200	0	0	0.0651068	0	0	0	0	0	0	0	0.0609535	0	0	0.0719554	0	0	0	0	0	0.0701876	0.0162767	0	0.0152384	0.0179889	0.0175469	0.0179889
TraesCS1A02G125300	5.43913	7.02745	7.38419	7.44864	6.35278	5.8951	5.67889	5.73997	6.33603	7.06899	6.86339	5.91543	6.40516	6.32129	7.20459	6.53906	7.85262	7.16377	8.14933	7.57864	6.82485	5.91669	6.54596	6.61753	7.68609	7.68609
TraesCS1A02G125400	0.28366	0.257463	0.242311	0.407704	0.410436	0.513642	0.296712	0.297211	0.458736	0.461722	0.226854	0.558631	0.331417	0.238045	0.230127	0.297184	0.301221	0.451481	0.590021	0.522442	0.297785	0.3795	0.426486	0.274193	0.466291	0.466291
TraesCS1A02G125500	4.25686	4.06292	5.41591	3.75109	7.2124	6.88083	7.82097	7.19221	4.99678	5.56033	4.87371	6.12728	4.08936	6.52741	5.36749	6.09056	4.55875	4.5263	3.88806	4.12725	4.37169	7.2766	5.38952	5.5187	4.27509	7.2766
TraesCS1A02G125600	0.805257	1.49913	1.51248	1.17954	1.31273	1.09522	1.19234	1.27411	1.23444	1.10442	0.992228	0.950627	0.899015	1.01271	1.15123	1.09674	1.2913	1.42318	1.05485	1.09494	1.2491	1.2186	1.07043	1.03992	1.21607	1.2186
TraesCS1A02G125700	17.0156	9.62327	14.1899	13.3995	10.5952	7.94185	8.93607	8.21002	9.17451	6.4838	5.219	6.45932	5.62133	5.52091	4.95051	5.01273	7.95262	4.09738	5.20397	6.16575	13.5571	8.92079	6.83416	5.27637	5.85493	8.92079
TraesCS1A02G125800	0.022618	0.0266878	0.0279081	0.046957	0.056726	0.0133106	0	0.0420109	0.178317	0.0930625	0.104511	0.101335	0.330324	0.647717	0.465157	0.406068	0.922517	1.03835	1.22319	0.872492	0.0310427	0.0280119	0.119306	0.462316	1.01414	1.01414
TraesCS1A02G125900	0.620842	0	0.25535	0.10741	0	0.243576	0.703525	1.92193	0.407885	0.608209	0	0.132455	0	0.28221	0.109129	0.640585	0.389573	0.133812	0.111918	0.550554	0.2459	0.717258	0.287137	0.257981	0.296464	0.717258
TraesCS1A02G126000	6.06665	6.8518	6.18075	6.62485	6.32803	5.24068	6.5088	5.58244	5.58243	4.90723	5.57214	6.12718	5.74412	5.49002	5.06772	5.94946	6.19327	5.68609	4.95644	6.21887	6.43101	5.91499	5.54725	5.56283	5.76367	5.91499
TraesCS1A02G126100	2.68575	2.48294	2.93811	3.16157	2.53464	1.85757	1.95784	2.1257	0.47296	0.618445	0.607709	0.21266	0.679344	0.906188	0.934449	0.5828	0.625467	0.859348	0.748697	0.699774	2.8171	2.11894	0.477943	0.775695	0.733322	2.11894
TraesCS1A02G126300	4.42887	5.56632	4.73884	4.93151	5.56774	5.43486	4.89041	5.36045	5.92152	5.45443	5.73159	5.27149	5.48576	5.6006	5.45529	5.86847	6.35217	6.53123	6.7953	6.02407	4.91639	5.31336	5.59476	5.60253	6.42569	6.42569
TraesCS1A02G126400	0.243654	0.243267	0.439401	0.252925	0.21153	0.02206	0.0764597	0.16246	0.123137	0.0440671	0.0866042	0.095969	0.0437963	0.076677	0.0988355	0.162445	0.0705651	0.0727137	0.121634	0.149587	0.294812	0.118127	0.0874443	0.0954384	0.103625	0.118127
TraesCS1A02G126500	0	0	0	0	0	0	0	0	0	0	0	0	0	0	0	0	0	0.00400332	0	0	0	0	0	0	0.00100083	0.00100083
TraesCS1A02G126800	4.62663	8.02493	7.07885	6.67569	7.77443	5.82672	6.16554	6.5884	9.11892	11.7482	10.6357	10.7197	10.5949	11.5459	8.44156	9.96761	10.103	11.368	8.55723	11.4469	6.60153	6.58877	10.5556	10.1375	10.3688	10.5556
TraesCS1A02G126900	8.81723	11.4095	11.914	11.2994	9.21695	8.10821	8.64558	9.27437	10.3738	9.18264	9.12009	9.10459	9.35478	9.92781	8.97494	8.85828	9.96067	10.0652	9.11364	8.23411	10.86	8.81128	9.44528	9.27895	9.3434	9.44528
TraesCS1A02G127000	19.0828	17.1756	17.6976	17.2438	18.2538	17.5955	18.2361	18.4698	18.5069	19.4889	19.1506	18.806	18.2669	18.9619	18.9057	20.276	18.9587	20.8287	19.802	21.006	17.8	18.1388	18.9881	19.1026	20.1488	20.1488
TraesCS1A02G127400	4.46203	4.01619	3.42338	3.50354	2.72597	3.87151	3.73387	3.82515	3.3825	2.65637	3.03979	2.5996	2.7403	2.76936	3.01661	3.47065	2.22555	2.73718	2.35122	2.58718	3.85128	3.53912	2.91956	2.99923	2.47528	3.53912
TraesCS1A02G127500	0.0582589	0	0.0479233	0	0	0	0	0	0	0	0	0	0	0	0	0.0480892	0	0	0	0	0.0265455	0	0	0.0120223	0	0.0120223
TraesCS1A02G127600	0.448132	0.977072	0.841439	0.586534	0.720774	0.859973	0.887571	0.675544	1.19047	0.744415	0.979074	0.910356	0.990248	1.43478	1.0891	0.940849	1.10034	1.59999	1.42251	1.29586	0.713294	0.785966	0.956079	1.11374	1.35467	1.35467
TraesCS1A02G127700	6.42963	7.92127	6.88344	8.34282	10.5528	10.4612	9.77172	10.6546	12.0514	8.2255	11.6872	12.5878	10.9368	8.89692	10.1716	12.5267	9.96769	12.4722	10.7384	7.42061	7.39429	10.3601	11.138	10.633	10.1497	11.138
TraesCS1A02G127800	91.3164	85.4738	89.9501	79.1781	97.1901	76.0482	85.3562	92.1702	65.3377	74.1527	79.4251	84.6738	81.5867	69.4837	81.5782	92.5418	95.9177	92.8842	94.6191	73.4928	86.4796	87.6912	75.8973	81.2976	89.2284	89.2284
TraesCS1A02G127900	16.0892	16.8843	17.8559	18.5301	14.4951	16.2286	15.6937	15.9605	16.8654	15.1736	15.4086	12.8406	15.1854	15.1745	16.4188	15.0242	17.7325	17.1101	18.2967	16.7625	17.3399	15.5945	15.072	15.4507	17.4755	17.4755
TraesCS1A02G128100	0.501815	0.688129	0.669388	0.619457	0.788015	0.846044	0.663933	0.744542	0.754417	0.632442	0.694577	0.787045	0.750042	0.745966	0.648442	0.722084	0.765936	0.847721	0.748143	0.811829	0.619697	0.760634	0.71712	0.716633	0.793407	0.793407
TraesCS1A02G128300	4.42178	4.7923	4.6679	4.31801	5.66815	4.47195	4.34258	5.13063	4.66961	4.08153	4.12418	4.29761	4.07558	3.77427	4.93982	4.66378	4.97378	4.17219	4.60552	3.94296	4.55	4.90333	4.29323	4.36336	4.42361	4.90333
TraesCS1A02G128500	0.523959	0.618239	0.161627	0.135973	0.492785	0.925046	0.534365	0.973207	0.860586	1.07792	0.453948	0.335357	0.459129	0.357256	0.414448	0.486559	1.6439	1.01637	0.425041	0.871199	0.359949	0.731351	0.681954	0.429348	0.989127	0.989127
TraesCS1A02G128600	26.0567	36.3861	34.4716	34.3055	41.6226	38.83	39.5709	38.8606	51.4982	53.0782	51.6592	49.9128	53.3894	50.1965	54.886	50.7309	53.312	54.7682	52.0652	56.8119	32.805	39.721	51.5371	52.3007	54.2393	54.2393
TraesCS1A02G128900	0.862043	1.00048	1.23804	1.17356	1.22278	0.981355	1.10496	0.831208	1.00272	0.880497	0.832563	0.958771	0.858576	0.741947	1.03585	0.971111	1.03751	1.2153	1.2381	0.902299	1.06853	1.03508	0.918638	0.90187	1.0983	1.0983
TraesCS1A02G129100	192.993	192.804	188.419	178.663	164.498	162.622	154.857	167.563	145.952	152.081	150.687	131.807	138.093	142.297	148.175	133.098	120.56	126.072	128.074	134.44	188.22	162.385	145.132	140.416	127.286	162.385
TraesCS1A02G129200	8.66981	8.59394	10.4011	8.63507	8.32204	7.91978	8.245	8.44656	9.08438	8.73606	8.96879	8.82643	8.33682	8.19281	8.51981	8.76622	8.86212	8.53432	9.49735	7.91777	9.07497	8.23335	8.90392	8.45391	8.70289	8.90392
TraesCS1A02G129300	3.52253	5.52701	4.84226	4.55603	5.50387	5.8458	5.62675	5.69141	5.1978	5.20397	4.83075	5.60228	5.75155	5.814	5.066	5.86193	5.68153	6.10624	7.11747	5.59599	4.61196	5.66696	5.2087	5.62337	6.12531	6.12531
TraesCS1A02G129400	84.4574	102.542	99.7082	92.5768	100.219	92.5509	96.6604	95.9321	107.059	109.502	109.195	89.6813	98.5544	115.487	116.986	105.284	129.075	122.228	131.512	129.799	94.821	96.3406	103.859	109.078	128.154	128.154
TraesCS1A02G129500	5.18014	5.47848	5.39025	5.67458	5.82237	5.45078	5.3236	6.99084	9.3159	8.81179	7.6523	8.40338	8.56241	8.83821	7.90538	8.32026	8.28351	9.29206	8.49473	8.71633	5.43086	5.8969	8.54584	8.40656	8.69666	8.69666
TraesCS1A02G129600	1.16809	0.58472	0.829832	0.587892	0.754585	0.374954	0.144398	0.0876612	0	0	0.0408892	0	0	0	0	0	0	0	0	0.188335	0.792632	0.3404	0.0102223	0	0.0470837	0.3404
TraesCS1A02G129700	0.716417	1.24313	1.19597	1.4436	1.21547	1.09123	1.48995	0.991488	1.0521	0.842207	0.92495	1.51048	1.67406	1.66659	1.24448	1.25229	1.32219	1.90743	1.86884	2.41044	1.14978	1.19703	1.08243	1.45935	1.87723	1.87723
TraesCS1A02G129800	4.24434	4.74992	4.64316	5.72303	5.48704	5.35608	4.52202	5.58075	6.32439	5.5554	5.96443	5.99325	7.10608	6.4443	7.56823	6.44708	8.01732	7.41266	6.10521	5.64574	4.84011	5.23647	5.95937	6.89142	6.79523	6.89142
TraesCS1A02G130600	0.816998	2.83177	1.51213	3.44533	3.39372	2.22371	2.98572	3.16146	3.62311	5.16241	5.30874	3.59504	5.25001	3.76017	5.06222	4.23597	4.48577	5.61286	4.74976	3.53195	2.15156	2.94115	4.42233	4.57709	4.59508	4.59508
TraesCS1A02G130700	2.95402	5.27338	5.06026	5.06098	5.71136	5.31307	5.57975	5.33674	6.18211	6.27514	5.6476	5.62327	5.84319	6.27822	6.38249	5.82819	6.72995	6.38043	7.38081	6.07024	4.58716	5.48523	5.93203	6.08302	6.64036	6.64036
TraesCS1A02G130800	11.6972	16.1336	16.0683	14.9348	14.5589	14.4868	15.1183	14.8873	17.8516	17.7159	17.3809	15.7963	16.6892	17.9425	18.7559	15.1708	17.7771	17.2511	17.6388	17.4278	14.7085	14.7628	17.1862	17.1396	17.5237	17.5237
TraesCS1A02G130900	0.632917	0.76417	0.701038	0.754782	0.823212	0.963226	0.940711	0.889436	0.928339	1.09011	0.95557	1.04382	0.890808	1.10396	0.977981	0.936738	1.0603	1.19156	1.18128	1.15515	0.713227	0.904146	1.00446	0.977372	1.14707	1.14707
TraesCS1A02G131000	5.30042	7.68201	7.13244	7.26171	8.54044	7.94536	8.75111	7.77079	8.19328	8.61182	8.01177	8.96132	8.51801	9.07602	8.49594	8.50684	8.94873	8.65216	9.1025	9.09915	6.84414	8.25192	8.44455	8.6492	8.95063	8.95063
TraesCS1A02G131100	0	0.25277	0	0	0.268636	0.252139	0	0	0	0	0	0.548448	0	0	0.225932	0	0	0	0	0	0.0631924	0.130194	0.137112	0.0564829	0	0.137112
TraesCS1A02G131200	5.92816	6.81522	7.11509	6.83525	6.76571	6.01425	6.185	6.07993	6.82671	6.99141	6.56227	6.88208	6.39258	7.61698	6.82421	7.13972	6.87847	6.92794	6.8957	6.67041	6.67343	6.26122	6.81562	6.99337	6.84313	6.99337
TraesCS1A02G131300	1.83256	2.0929	2.11601	1.84122	2.37747	2.32201	2.16584	2.14034	2.54468	2.41497	2.44623	2.50222	2.57988	2.37562	2.35267	2.73961	2.62351	2.89064	2.8337	2.38346	1.97067	2.25142	2.47703	2.51194	2.68283	2.68283
TraesCS1A02G131500	16.0266	14.5958	15.88	14.0564	16.1926	15.2319	16.1799	15.2289	16.8732	17.0943	15.7745	15.5055	15.7709	15.5246	17.6559	14.9623	17.478	16.2184	15.0326	17.6892	15.1397	15.7083	16.3119	15.9784	16.6046	16.6046
TraesCS1A02G131600	1.35513	2.16898	2.16751	2.11003	2.24219	2.23003	2.13279	2.21406	2.53902	2.64774	2.44958	2.3611	2.59482	2.82328	2.47463	2.72654	3.11002	2.69358	2.89753	3.14615	1.95041	2.20477	2.49936	2.65482	2.96182	2.96182
TraesCS1A02G131700	0.0393219	0	0	0	0	0	0	0	0	0	0	0	0	0	0	0	0	0	0	0	0.00983049	0	0	0	0	0
TraesCS1A02G131900	1.85077	1.69549	1.5177	1.68253	1.93166	2.31365	2.15718	1.9359	2.03914	2.35141	2.31059	2.11899	2.72646	2.21034	2.43688	2.44811	2.74105	2.91371	2.46186	3.56281	1.68662	2.08459	2.20503	2.45545	2.91986	2.91986
TraesCS1A02G132000	10.4152	11.5824	11.4296	9.95035	12.425	11.1738	10.904	12.3833	16.3497	14.4651	15.5449	14.1582	13.2455	12.6319	14.5325	14.4363	14.4589	16.0911	17.1969	16.1222	10.8444	11.7215	15.1295	13.7116	15.9673	15.9673
TraesCS1A02G132400	628.846	629.564	591.95	591.501	637.342	611.909	655.689	599.914	773.466	760.952	790.433	719.348	735.712	806.206	806.281	758.663	836.905	864.038	776.62	807.195	610.465	626.214	761.05	776.715	821.19	821.19
TraesCS1A02G132600	2.43608	3.44775	3.56053	3.19784	3.49837	3.27576	3.42499	3.36853	3.74385	3.81971	3.83359	3.54998	3.55294	3.40768	3.76495	3.78158	3.75829	3.88127	4.49756	4.2209	3.16055	3.39191	3.73678	3.62679	4.08951	4.08951
TraesCS1A02G132800	0.00305924	0	0.00188738	0.000793909	0.00287723	0.00270054	0.00104	0.00284114	0	0	0.00088349	0	0	0	0	0	0	0	0	0.00101734	0.00143513	0.00236473	0.000220873	0	0.000254334	0.00236473
TraesCS1A02G133000	0.232508	0	0.0573779	0.0482709	0.116627	0.109465	0.252935	0.0575819	0.122204	0.109333	0.0537176	0.238105	0.217323	0.0634135	0.14713	0.287883	0.175076	0.120272	0.352078	0.618556	0.0845393	0.134152	0.13084	0.178937	0.316496	0.316496
TraesCS1A02G133100	29.4373	42.9911	32.5076	33.2834	27.3055	28.8762	31.9149	30.2973	32.3242	32.0266	32.8916	30.4693	28.9362	32.4137	34.4472	29.8212	29.7674	30.7813	32.5769	30.4013	34.5549	29.5985	31.9279	31.4046	30.8817	31.9279
TraesCS1A02G133300	4.52697	6.25724	7.02212	5.50478	6.56891	7.00281	5.6282	5.60563	7.30794	9.19916	9.78653	7.20226	8.08481	8.4663	8.79855	8.56782	9.00887	9.95223	10.4924	13.0756	5.82778	6.20139	8.37397	8.47937	10.6323	10.6323
TraesCS1A02G133400	8.52622	11.3302	11.8738	11.5788	11.0812	9.90137	10.8343	10.1478	13.4466	12.2493	12.5746	10.8216	12.1015	11.6271	11.8296	11.3768	11.6093	12.6184	12.2103	11.9745	10.8273	10.4912	12.273	11.7337	12.1031	12.273
TraesCS1A02G133500	1.13112	1.82637	1.43765	1.41693	1.46642	1.72172	1.57859	1.55861	1.67624	1.69465	1.6898	1.91062	2.03202	2.04119	2.17063	2.01126	2.28941	2.01817	2.2675	2.39265	1.45302	1.58134	1.74283	2.06377	2.24193	2.24193
TraesCS1A02G133700	14.8976	22.1367	21.951	19.8917	19.5465	17.495	18.519	18.5551	22.6279	21.2364	20.7595	18.7788	19.4162	19.6125	20.5773	19.772	20.528	20.8933	21.8274	20.6982	19.7193	18.5289	20.8507	19.8445	20.9867	20.9867
TraesCS1A02G133800	4.30156	5.89827	6.1388	5.39752	5.58683	5.56366	5.52794	5.45822	6.28879	6.58501	6.26593	6.11148	5.78516	6.73619	5.65839	6.56974	5.78399	6.83119	7.17068	6.69645	5.43404	5.53416	6.3128	6.18737	6.62058	6.62058
TraesCS1A02G133900	3.86654	4.18558	3.63287	3.43676	4.40382	3.96638	3.82676	4.26074	5.70201	5.18486	4.63044	5.16142	5.31878	4.85349	5.08799	5.09484	5.84667	5.5048	5.34593	5.34766	3.78044	4.11443	5.16968	5.08878	5.51126	5.51126
TraesCS1A02G134000	1.58456	0.854714	1.00552	1.83283	1.81673	1.27888	1.90846	2.01819	8.74473	4.84324	4.54997	3.94086	5.50112	5.43297	3.53334	5.045	6.70442	4.74232	4.50507	3.97462	1.31941	1.75556	5.5197	4.87811	4.98161	5.5197
TraesCS1A02G134100	0.151987	0.160783	0.161668	0.148702	0.232216	0.363944	0.339705	0.365586	0.160684	0.234123	0.264366	0.223628	0.197986	0.121498	0.136342	0.175206	0.103044	0.0813304	0.117152	0.111542	0.155785	0.325363	0.2207	0.157758	0.103267	0.325363
TraesCS1A02G134200	0	0	0	0	0	0	0	0	0	0	0	0	0	0	0.104907	0	0	0	0	0	0	0	0	0.0262267	0	0.0262267
TraesCS1A02G134300	36.5817	39.9695	40.6706	40.8166	38.1753	37.202	36.6447	33.4083	34.0857	35.0108	35.3849	36.7932	35.752	33.7437	36.5558	37.4591	37.4544	39.6941	39.0905	37.3955	39.5096	36.3576	35.3186	35.8776	38.4086	38.4086
TraesCS1A02G134500	1.91932	2.15063	2.08711	2.13568	2.16442	2.38905	2.31889	2.41939	2.55823	2.36995	2.51224	2.40387	2.58124	2.51378	2.36645	2.46191	2.44337	2.41063	2.77044	3.00304	2.07318	2.32294	2.46107	2.48085	2.65687	2.65687
TraesCS1A02G134600	1.27703	1.60599	1.69615	1.57611	1.6048	1.40733	1.44158	1.53096	1.4963	1.71162	1.65686	1.47853	1.59657	1.60466	1.57273	1.52074	1.65369	1.7321	1.71557	1.8754	1.53882	1.49617	1.58583	1.57368	1.74419	1.74419
TraesCS1A02G134800	5.62789	7.31654	7.40159	6.68158	9.00135	8.7659	7.42376	7.67827	7.66059	8.55728	8.48659	10.2239	9.33155	9.88053	9.59631	10.4315	9.85423	9.54415	9.73223	10.9378	6.7569	8.21732	8.73209	9.80997	10.0171	10.0171
TraesCS1A02G135000	0	0	0	0	0	0	0	0	0	0	0	0	0.106671	0	0	0	0	0	0.0987516	0	0	0	0	0.0266679	0.0246879	0.0266679
TraesCS1A02G135100	5.4841	6.89557	7.11301	6.61727	8.07809	7.31636	7.33294	6.91168	9.57056	9.33705	8.68874	8.19145	8.21772	10.074	8.94921	8.399	9.20978	9.58487	10.1083	9.6967	6.52749	7.40977	8.94695	8.90999	9.6499	9.6499
TraesCS1A02G135300	9.20632	14.3755	13.9309	13.6125	12.9447	13.1571	13.1666	13.3353	16.3019	16.5535	14.9336	15.7767	15.191	15.721	15.2197	16.2736	16.9617	16.304	18.2249	16.5129	12.7813	13.1509	15.8914	15.6013	17.0009	17.0009
TraesCS1A02G135600	1.10719	1.5352	1.49522	1.58892	1.8683	1.81963	1.73801	1.72482	2.08503	2.13834	2.05996	2.00513	2.07155	2.0317	1.913	2.0658	2.18352	2.29619	2.24335	2.35846	1.43163	1.78769	2.07212	2.02051	2.27038	2.27038
TraesCS1A02G135700	3.61432	4.75025	4.10643	3.91899	4.9699	4.46464	5.06079	5.82703	5.66603	6.23667	6.32476	5.39393	5.82206	5.91697	5.99143	5.6825	6.11898	6.44413	5.96071	5.367	4.0975	5.08059	5.90535	5.85324	5.9727	5.9727
TraesCS1A02G135800	6.46115	4.55566	5.34731	6.05264	6.32376	6.49186	5.5716	6.82985	8.07566	8.24403	9.01113	9.38035	10.679	9.56311	9.80595	9.56091	7.91086	11.5143	8.01117	12.9965	5.60419	6.30427	8.67779	9.90224	10.1082	10.1082
TraesCS1A02G135900	0	0	0.0840941	0	0.0427325	0	0.0463382	0	0	0	0	0	0	0	0	0	0	0	0	0.0453283	0.0210235	0.0222677	0	0	0.0113321	0.0222677
TraesCS1A02G136000	6.64859	9.51603	9.90259	9.55598	10.7054	10.4184	10.3515	8.91478	11.4499	9.71214	10.1343	9.39207	9.26177	10.0054	9.43921	9.98558	9.62753	10.4549	9.57409	10.466	8.9058	10.0975	10.1721	9.67299	10.0306	10.1721
TraesCS1A02G136100	8.96814	9.37545	7.89377	8.91514	8.02245	6.739	7.86519	7.34306	7.25459	8.1389	7.76139	7.14229	7.26976	7.13066	7.6406	7.37855	8.43198	9.06649	6.66682	7.69377	8.78812	7.49242	7.57429	7.35489	7.96477	7.96477
TraesCS1A02G136200	1.19293	2.03317	1.90371	1.80243	2.28712	2.15915	2.20253	2.33721	2.76224	2.84528	2.54478	2.94551	2.9331	2.9065	2.70078	2.51752	2.94097	3.10594	2.87877	2.88799	1.73306	2.2465	2.77445	2.76448	2.95342	2.95342
TraesCS1A02G136400	0.559415	0.595226	0.513454	0.531798	0.728585	0.74391	0.693973	0.799654	0.714424	0.782244	0.7732	0.79148	0.901277	0.928821	0.805287	0.770417	0.761177	0.901118	0.74307	0.827673	0.549973	0.741531	0.765337	0.85145	0.808259	0.85145
TraesCS1A02G136500	3.76096	4.67596	3.51939	3.64203	4.65295	4.66431	4.53071	4.71961	5.5388	6.37975	5.19015	6.65609	5.45582	6.26465	5.88324	5.90678	6.74729	6.2999	6.44312	6.11074	3.89959	4.6419	5.9412	5.87762	6.40026	6.40026
TraesCS1A02G136600	2.57016	3.98518	4.04543	3.1126	4.256	4.3049	3.60696	3.40697	4.06987	4.18352	4.89121	4.09144	4.56205	4.87537	4.84787	4.18183	4.15594	5.28385	4.68666	4.16389	3.42834	3.89371	4.30901	4.61678	4.57258	4.61678
TraesCS1A02G136700	0	0.0831023	0.173804	0.0243696	0.206077	0	0.127695	0.0581406	0.061695	0.220788	0.352552	0.180312	0.0822868	0.28813	0.173317	0.145338	0.206238	0.0607193	0.10157	0.343507	0.070319	0.0979781	0.203837	0.172268	0.178008	0.203837
TraesCS1A02G136800	5.25127	5.46983	5.3944	4.7599	5.97071	5.82585	5.70577	5.64692	4.88615	5.937	6.51602	5.77328	6.25279	4.95107	5.80328	5.66195	5.39202	5.81614	5.95161	5.99919	5.21885	5.78731	5.77811	5.66727	5.78974	5.78974
TraesCS1A02G136900	3.91584	4.48405	4.24335	5.32477	5.52655	5.11914	4.51922	4.49103	4.59471	4.68832	4.4901	4.77216	5.67246	4.67	5.12043	4.36538	5.00498	4.63416	5.72017	5.47785	4.492	4.91399	4.63632	4.95707	5.20929	5.20929
TraesCS1A02G137000	26.7158	33.1288	33.7469	31.696	32.11	34.4925	34.6936	34.2595	39.5657	42.5435	37.8671	34.6891	37.9442	42.7741	40.0485	37.2665	39.7626	41.913	41.0578	40.4754	31.3219	33.8889	38.6663	39.5083	40.8022	40.8022
TraesCS1A02G137100	0	0	0.604176	1.01656	0.921038	0	0.332918	0.606323	0.321695	1.15125	0	0.940196	1.14418	1.00159	0.258208	0.303134	0.614505	0.949823	0.264807	0	0.405185	0.46507	0.603286	0.676778	0.457284	0.676778
TraesCS1A02G137200	1.97719	2.17948	2.19888	2.41024	2.18579	2.05922	2.44982	2.71407	2.90563	3.08894	3.11796	2.67251	3.00157	3.03329	3.40912	2.80241	3.47714	3.34751	3.34853	3.4865	2.19145	2.35223	2.94626	3.0616	3.41492	3.41492
TraesCS1A02G137300	2.03695	2.49592	1.93336	3.41565	2.65259	0.92211	1.59801	1.84322	1.02942	0.736801	0.995515	0.601726	1.83069	1.49571	2.39617	2.42507	2.16306	1.72235	2.03372	2.08424	2.47047	1.75398	0.840867	2.03691	2.00084	2.03691
TraesCS1A02G137400	0.608643	0.774065	0.917386	0.741513	0.786092	0.652026	0.718611	0.694998	0.842841	0.801199	0.770451	0.881754	0.936796	1.01886	0.895599	0.879949	0.850739	0.904922	0.776577	0.974433	0.760402	0.712932	0.824061	0.9328	0.876668	0.9328
TraesCS1A02G137500	1.22073	1.14031	0.905544	0.96547	0.947642	1.00063	1.07701	1.02573	0.964318	0.8115	0.990471	0.967353	1.01875	0.842255	1.18017	1.1336	1.03957	1.18399	1.11602	1.16952	1.05801	1.01275	0.933411	1.04369	1.12727	1.12727
TraesCS1A02G137600	0.849516	2.11613	1.92172	1.86166	2.54488	2.0553	2.43873	1.34414	1.48832	2.33025	2.50787	2.59781	2.09536	1.80206	2.3892	1.8115	2.13226	2.62441	3.06283	2.26002	1.68725	2.09576	2.23106	2.02453	2.51988	2.51988
TraesCS1A02G137700	6.68893	7.66065	7.69659	7.29097	7.70341	6.88767	7.44285	7.11108	7.2302	7.273	7.33172	7.23939	6.9902	7.6923	7.50744	7.13746	7.17962	7.60531	8.09295	7.35809	7.33429	7.28625	7.26858	7.33185	7.55899	7.55899
TraesCS1A02G137800	6.32146	8.70923	8.70421	8.58024	9.22694	8.62147	9.0449	8.76376	10.0716	9.58126	9.41113	9.55831	9.76151	9.73684	10.3712	10.2916	10.3568	10.5612	11.0862	10.8237	8.07879	8.91427	9.65557	10.0403	10.707	10.707
TraesCS1A02G137900	11.5989	15.5581	16.0428	14.06	15.498	14.2318	15.4204	14.404	16.2063	15.6578	15.2895	15.8418	15.7469	16.0109	15.7469	15.7365	18.1615	18.3906	18.85	17.2392	14.315	14.8886	15.7488	15.8103	18.1603	18.1603
TraesCS1A02G138000	0.895254	1.00482	0.978913	0.82354	0.730181	1.01944	1.05902	0.937328	1.31023	1.18935	1.30323	1.17396	1.29259	1.09181	1.14377	1.18056	1.61679	1.66601	1.21237	1.41353	0.925631	0.936494	1.24419	1.17718	1.47717	1.47717
TraesCS1A02G138100	0.401577	0.255142	0.495502	0.256526	1.12337	0.908952	1.00813	0.841521	1.1365	0.835231	0.820732	1.10719	0.938372	1.13737	0.879632	1.07093	0.426438	0.719055	0.300705	0.698529	0.352187	0.970493	0.974915	1.00658	0.536182	1.00658
TraesCS1A02G138200	2.21817	2.49393	2.38372	2.6075	2.71916	2.99463	2.70147	2.76828	2.9735	3.07883	3.00526	2.66737	2.85049	2.91285	2.76476	3.12867	3.08058	3.17437	3.00237	3.02011	2.42583	2.79589	2.93124	2.91419	3.06936	3.06936
TraesCS1A02G138300	1.44046	2.14418	1.69534	1.35724	2.02867	2.32142	2.35052	2.33252	2.73718	2.21442	3.66077	3.14885	3.39185	2.90117	3.41235	3.23778	3.89363	3.26706	3.81117	4.33327	1.65931	2.25828	2.94031	3.23579	3.82628	3.82628
TraesCS1A02G138400	9.12705	12.3476	12.9365	11.9654	13.7024	12.9998	12.6251	12.3248	14.1767	15.3197	13.1565	14.1259	14.3638	14.3643	14.5945	13.7484	15.9348	16.2419	17.4461	14.7702	11.5941	12.913	14.1947	14.2678	16.0983	16.0983
TraesCS1A02G138500	3.39456	4.01564	3.91465	3.727	4.14219	4.26687	4.20764	4.42434	4.51755	4.82963	4.29333	4.53475	4.47962	4.28488	4.54856	4.75264	4.36389	4.38983	4.96608	4.9206	3.76296	4.26026	4.54382	4.51643	4.6601	4.6601
TraesCS1A02G138600	12.4329	13.3364	12.7044	13.589	15.9598	15.2804	14.6747	15.1269	17.4453	16.9457	16.0971	17.3323	16.2989	16.2683	16.7621	17.9819	17.3713	17.4497	18.7061	17.5986	13.0157	15.2605	16.9551	16.8278	17.7814	17.7814
TraesCS1A02G138800	74.3298	79.919	78.5943	72.3758	65.3902	62.9034	62.3122	65.342	63.4884	61.7488	61.7772	57.2399	57.181	64.7801	64.9861	62.1196	64.3111	66.3588	69.4006	66.8284	76.3047	63.987	61.0636	62.2667	66.7247	66.7247
TraesCS1A02G139100	2.52145	2.57469	2.71991	2.65296	3.08882	2.76397	2.78771	2.69774	3.01356	3.15761	3.17804	2.94462	3.29442	3.17431	3.32272	3.18138	3.51716	3.46909	3.37798	3.44974	2.61725	2.83456	3.07346	3.24321	3.45349	3.45349
TraesCS1A02G139200	1.42538	1.65336	1.90781	1.45454	0.87857	0.796183	0.459926	0.747888	0.666632	0.255608	0.362803	0.556662	0.310491	0.395343	0.407672	0.568342	0.424468	0.40615	0.627138	0.257087	1.61027	0.720642	0.460426	0.420462	0.428711	0.720642
TraesCS1A02G139300	7.22946	7.35141	7.95816	7.20939	7.06926	6.90285	6.91465	7.23205	7.55677	7.71579	7.47863	7.37228	7.69685	7.29986	7.69314	7.1811	6.43255	7.27969	7.36261	7.54191	7.4371	7.0297	7.53087	7.46774	7.15419	7.53087
TraesCS1A02G139400	1.67598	2.14872	1.99638	2.08723	2.44311	2.25105	2.17888	2.37654	2.30776	2.81765	2.48774	2.68818	2.76644	2.68722	3.04091	3.03672	3.1928	3.13995	3.17174	2.77556	1.97708	2.3124	2.57533	2.88282	3.07001	3.07001
TraesCS1A02G139500	7.19175	7.92102	8.64334	8.35007	9.75051	8.58834	9.23968	9.12221	9.20434	9.29171	9.53501	8.99685	9.50743	10.062	8.8654	9.29484	9.14274	8.93799	9.63498	9.48867	8.02654	9.17519	9.25698	9.43242	9.30109	9.43242
TraesCS1A02G139600	21.2979	24.87	21.9641	24.5283	26.7471	22.9539	25.3625	22.4714	28.3161	28.8893	27.478	24.9643	27.0554	25.0049	28.1107	27.1114	31.1964	29.8239	26.6142	29.5034	23.1651	24.3837	27.4119	26.8206	29.2845	29.2845
TraesCS1A02G139700	2.06593	2.16989	2.34635	2.33949	2.37479	2.29343	2.27722	2.28686	2.11819	2.49307	2.45883	2.26391	2.24917	2.44377	2.67404	2.58702	2.23915	2.34781	2.16682	2.67519	2.23042	2.30808	2.3335	2.4885	2.35724	2.4885
TraesCS1A02G139900	36.9495	40.4878	44.414	38.5912	33.7395	33.7003	26.5746	25.3249	26.037	18.3793	19.0053	17.9188	20.3904	18.965	20.2275	20.5394	17.2822	16.4566	16.7627	18.3782	40.1106	29.8348	20.3351	20.0306	17.2199	29.8348
TraesCS1A02G140300	0	0	0	0	0	0	0	0	0	0	0	0	0	0	0	0	0	0	0.49846	0	0	0	0	0	0.124615	0.124615
TraesCS1A02G140500	1.15212	1.35943	0.284318	2.15272	0.577906	0.542417	1.25334	0	0	0.541766	1.86326	1.17985	0.269218	0.628451	1.45811	0.570605	1.44589	2.08589	0.24923	0.306506	1.23715	0.593416	0.896221	0.731597	1.02188	1.02188
TraesCS1A02G140600	0.139308	0.143828	0.322295	0.216913	0.414896	0.225452	0.331509	0.280315	0.388976	0.532247	0.402314	0.334363	0.223798	0.332451	0.27548	0.323411	0.393366	0.315267	0.376694	0.254794	0.205586	0.313043	0.414475	0.288785	0.33503	0.414475
TraesCS1A02G140700	0.574619	0.590745	0.442257	0.437026	0.670633	0.924087	0.967049	0.817209	0.76251	0.996547	0.782084	0.91035	1.01701	1.00859	1.04405	1.0989	1.18523	1.03739	1.29841	1.18057	0.511162	0.844745	0.862873	1.04214	1.1754	1.1754
TraesCS1A02G140800	0	0.172098	0	0.151403	0.365802	0.515008	0.793337	0.903035	0.958241	0.514389	0.842433	1.30694	1.02246	1.79008	2.15356	2.16708	2.19653	1.50894	1.41982	0.776046	0.0808753	0.644296	0.905501	1.7833	1.47533	1.7833
TraesCS1A02G140900	3.4987	3.99395	4.0509	3.89301	4.65033	4.52694	4.57022	4.48073	5.25058	5.2117	5.13507	5.16885	5.00469	4.84465	5.3959	5.5188	5.1953	5.29151	5.3783	5.58628	3.85914	4.55706	5.19155	5.19101	5.36284	5.36284
TraesCS1A02G141000	5.35235	3.30346	3.75932	4.95765	7.95098	7.94731	7.05427	9.07482	9.846	7.64736	9.51216	10.6461	10.5828	9.65701	10.8556	9.68572	11.6774	10.4357	9.26268	13.6915	4.3432	8.00685	9.41291	10.1953	11.2668	11.2668
TraesCS1A02G141100	0.872881	0.674792	0.445671	0.937335	0.452936	0.318841	0.450225	0.335441	0.395498	0.318458	0.17385	0.269709	0.140667	0.328367	0.34919	0.186339	0.264419	0.27247	0.0976676	0.560525	0.73267	0.389361	0.289379	0.251141	0.298771	0.389361
TraesCS1A02G141200	1.08596	1.14408	0.717833	0.966238	0.988925	0.973845	0.773513	1.04055	1.49487	1.45901	0.940856	1.0095	1.2839	1.12831	1.10441	1.37661	1.15194	1.30405	1.11866	1.18657	0.978527	0.94421	1.22606	1.22331	1.1903	1.22606
TraesCS1A02G141400	0.707626	0.827997	0.902236	0.78964	1.37542	1.20767	1.30704	1.21943	2.15404	1.89944	1.89372	2.00036	1.88088	2.09882	2.41927	2.11737	2.25715	2.34113	2.35354	2.39239	0.806875	1.27739	1.98689	2.12909	2.33605	2.33605
TraesCS1A02G141500	0	0	0	0.20726	0.0834598	0.0783346	0	0	0	0.0782404	0.153764	0.0851958	0	0	0.210577	0	0	0	0.143973	0	0.0518151	0.0404486	0.0793002	0.0526443	0.0359932	0.0793002
TraesCS1A02G141600	0.307363	0.296729	0.206865	0.203036	0.630711	0.855081	0.835914	0.4152	1.35846	1.31393	0.903784	0.85844	1.59967	2.32435	1.91551	2.62936	2.77028	2.99917	3.11292	2.04424	0.253498	0.684226	1.10865	2.11722	2.73165	2.73165
TraesCS1A02G141700	5.82136	6.33393	6.16586	6.35301	5.87877	4.97205	6.08059	5.77951	8.0282	7.73981	6.59377	6.26483	7.35519	7.05331	7.75865	6.88885	8.08153	7.26167	7.75635	7.55158	6.16854	5.67773	7.15665	7.264	7.66279	7.66279
TraesCS1A02G141900	9.43775	9.48062	9.44201	11.3414	9.11613	7.65565	7.6886	7.52781	8.1556	8.79592	9.33076	6.47593	8.19551	13.3339	9.23623	8.10613	8.00285	9.78588	8.04685	10.6878	9.92544	7.99705	8.18955	9.71794	9.13084	9.71794
TraesCS1A02G142000	10.1236	15.2899	10.7069	9.24772	11.6794	9.12383	10.069	11.3897	12.238	10.405	11.0263	12.4407	10.6114	11.6754	10.738	10.8156	11.1078	12.8674	9.76099	9.84957	11.342	10.5655	11.5275	10.9601	10.8964	11.5275
TraesCS1A02G142100	0.127603	0.100376	0.157448	0.0883053	0	0.100126	0.0578389	0.0526692	0	0.350019	0.0982693	0.0544478	0.149086	0.232013	0.134578	0.157993	0.10676	0.330032	0.184023	0.33947	0.118433	0.0526585	0.125684	0.168418	0.240071	0.240071
TraesCS1A02G142200	1.93489	2.5576	2.27663	2.33055	3.13277	3.08453	3.06961	2.82052	2.86422	2.97045	2.74913	3.06208	3.15251	3.19524	3.26762	3.05276	3.64238	3.39433	3.4836	3.71402	2.27492	3.02686	2.91147	3.16703	3.55858	3.55858
TraesCS1A02G142300	1.77813	2.16365	1.86734	1.88311	2.48392	2.52374	2.45349	2.48109	2.76591	2.59756	2.76391	2.66947	2.72672	2.3624	2.71301	2.54562	2.55149	2.77712	2.86367	2.83915	1.92306	2.48556	2.69921	2.58694	2.75786	2.75786
TraesCS1A02G142400	1.39857	2.36283	2.1571	1.22082	0.637751	0.897881	0.950901	0.983987	0.0835314	0.149467	0.0734362	0.28482	0.25996	0.303419	0.301708	0.275491	0.319124	0.493262	0.584458	0.422807	1.78483	0.86763	0.147814	0.285145	0.454913	0.86763
TraesCS1A02G142500	6.83096	7.851	9.04489	7.60929	7.83874	7.43322	7.97439	7.54092	8.12895	7.80308	8.00262	7.56871	7.83043	8.17282	8.29177	7.8195	8.8558	8.2504	9.89775	9.02211	7.83404	7.69682	7.87584	8.02863	9.00651	9.00651
TraesCS1A02G142600	9.44312	9.3114	8.77985	10.1245	11.7305	12.5495	9.94717	9.93645	12.7867	11.5702	11.9583	10.4422	12.561	12.3937	12.414	11.8568	11.6006	11.3805	12.3956	12.7085	9.41472	11.0409	11.6894	12.3064	12.0213	12.3064
TraesCS1A02G142700	0	0	0	0	0	0	0	0	0.0363204	0	0	0	0	0	0.058305	0	0.0346898	0	0	0	0	0	0.00908011	0.0145762	0.00867244	0.0145762
TraesCS1A02G142800	0.732057	1.37565	1.0371	1.3228	1.768	1.37222	1.40102	1.7794	1.6388	1.88056	1.72263	1.63124	1.83732	1.90415	1.97307	1.94709	2.09264	1.66548	1.90619	2.39835	1.1169	1.58016	1.71831	1.91541	2.01566	2.01566
TraesCS1A02G142900	36.1652	44.9635	46.7736	42.321	37.1425	36.59	36.4858	36.8307	44.3151	40.6718	39.477	33.327	41.3234	42.6312	41.0557	37.9984	38.5459	35.6639	38.336	37.2798	42.5558	36.7623	39.4477	40.7522	37.4564	40.7522
TraesCS1A02G143000	3.79262	4.25991	4.58968	4.60884	4.44728	4.05614	4.04151	4.65114	6.86416	6.03403	6.01353	5.67181	7.05148	7.60869	6.49986	6.2875	8.22645	7.43942	8.6579	7.22773	4.31276	4.29902	6.14588	6.86188	7.88787	7.88787
TraesCS1A02G143100	0.784987	0.875897	0.810665	0.469426	0.652685	0.713031	0.661347	0.559973	0.751167	0.672051	0.818089	0.720872	0.628046	0.651592	0.818894	0.612745	0.89948	0.63998	0.830595	0.896627	0.735244	0.646759	0.740545	0.677819	0.816671	0.816671
TraesCS1A02G143200	0	0	0	0.0301098	0	0	0	0	0	0	0.0335072	0.0742609	0	0	0	0	0	0	0	0	0.00752744	0	0.026942	0	0	0.026942
TraesCS1A02G143300	6.3746	7.55034	8.34589	7.65263	4.17995	3.29325	2.94457	2.19933	3.96424	3.11768	2.41712	2.42933	2.38785	5.47455	1.92453	2.22926	2.9313	2.42274	1.97372	2.52439	7.48086	3.15428	2.98209	3.00405	2.46304	3.15428
TraesCS1A02G143400	5.45214	11.2977	10.9141	9.79005	10.2003	9.98829	10.3146	9.39553	10.3442	11.4357	10.084	9.67128	10.7052	11.0451	11.2047	10.0084	10.5019	10.4892	11.4635	11.0941	9.36349	9.97468	10.3838	10.7408	10.8872	10.8872
TraesCS1A02G143500	17.1903	21.8534	22.8526	19.7595	19.8215	18.9801	19.54	19.1115	22.8907	21.1054	21.5997	17.2816	17.4314	19.2327	20.4873	20.2959	18.9241	18.468	19.3992	18.7602	20.414	19.3633	20.7193	19.3618	18.8879	20.7193
TraesCS1A02G143600	3.01422	2.76124	2.99734	2.75924	3.36518	3.5627	3.38971	2.80326	4.07759	3.66308	3.81986	3.37005	3.00161	3.64216	3.78257	3.29117	4.34143	3.4539	3.4253	2.90981	2.88301	3.28021	3.73265	3.42938	3.53261	3.73265
TraesCS1A02G143700	55.5974	52.596	55.7009	54.4737	59.2005	52.9418	60.1181	57.906	50.3176	52.0207	49.1516	56.2302	56.1515	54.8735	57.6106	59.8073	63.9254	62.0464	68.4627	59.4008	54.592	57.5416	51.93	57.1107	63.4588	63.4588
TraesCS1A02G143800	12.6846	12.3668	11.0753	11.3539	15.6706	13.7277	14.9099	14.8417	12.9948	13.9008	15.6463	15.3429	15.7935	16.2349	15.4186	15.1399	15.5479	14.3184	15.6673	16.2293	11.8701	14.7875	14.4712	15.6467	15.4407	15.6467
TraesCS1A02G143900	39.779	40.4371	42.9382	43.6346	41.548	36.7955	37.2868	38.3085	36.1901	33.7883	36.2542	33.4614	32.4882	37.0879	34.493	32.7933	32.499	31.8326	33.1101	32.5807	41.6972	38.4847	34.9235	34.2156	32.5056	38.4847
TraesCS1A02G144000	3.21466	4.18572	4.23097	3.90484	4.66063	4.85236	4.44037	4.3787	5.13548	5.25759	5.36177	4.62763	5.40978	5.82196	5.50192	4.97184	6.29216	6.5348	7.00894	6.38411	3.88405	4.58301	5.09562	5.42638	6.555	6.555
TraesCS1A02G144200	0.147554	0.0870525	0.242754	0.331864	0.154195	0.260506	0.234088	0.182713	0.193883	0.231283	0.113634	0	0.0574655	0.0335362	0.233429	0.274044	0.216041	0.34983	0.0797984	0.130849	0.202306	0.207875	0.1347	0.149619	0.19413	0.207875
TraesCS1A02G144400	0.115051	0.20363	0	0.238857	0	0.0677074	0	0	0.302348	0	0	0	0	0.23534	0.0606698	0.142452	0.216581	0.0743917	0.186661	0.0765193	0.139384	0.0169268	0.0755871	0.109615	0.138538	0.138538
TraesCS1A02G144500	0.408358	0.963675	0.391898	0.235497	0.398287	0.160212	0.0616991	0.168553	0	0	0.0524139	0	0.106024	0	0.0478532	0.0561792	0.0569425	0.0586763	0	0	0.499857	0.197188	0.0131035	0.0525142	0.0289047	0.197188
TraesCS1A02G144600	0	0	0	0	0	0	0	0	0	0	0	0	0	0	0	0	0	0.110296	0	0	0	0	0	0	0.0275739	0.0275739
TraesCS1A02G144700	3.61847	4.13095	3.47906	4.17078	5.2742	5.61404	5.39972	5.70266	5.89692	7.65134	6.59567	7.30888	7.43961	7.81821	7.01298	6.95312	7.81426	7.29256	5.81986	7.81366	3.84982	5.49766	6.8632	7.30598	7.18509	7.30598
TraesCS1A02G144800	4.14567	6.6471	4.78528	4.51163	5.05195	5.82385	5.31911	5.24733	5.51321	5.7579	5.69657	4.97515	5.3905	5.73316	6.23224	5.81603	5.444	5.10175	5.54174	5.81467	5.02242	5.36056	5.48571	5.79298	5.47554	5.79298
TraesCS1A02G145000	163.916	177.961	171.212	174.371	130.298	136.482	141.775	147.16	115.128	118.342	117.477	108.716	109.39	127.178	117.745	112.808	116.983	113.293	123.986	119.715	171.865	138.929	114.916	116.78	118.494	138.929
TraesCS1A02G145100	0.0306488	0.0180819	0.0189086	0.0795373	0	0.108221	0	0.0569275	0.0402718	0.0360303	0	0	0.0179044	0.104488	0.0646481	0	0.0576957	0.0198175	0.0497253	0.0611527	0.0367942	0.0412871	0.0190755	0.0467602	0.0470978	0.0470978
TraesCS1A02G145300	0	0	0	0	0	0	0	0	0	0	0	0	0	0	0	0.0595283	0	0	0.0520019	0	0	0	0	0.0148821	0.0130005	0.0148821
TraesCS1A02G145500	7.5051	9.09341	9.43266	9.22322	9.48921	9.83728	9.86818	9.98462	11.4711	10.7005	10.2281	10.3019	11.1239	10.8055	11.5132	12.0572	11.4621	13.4955	13.4846	12.1283	8.8136	9.79482	10.6754	11.375	12.6426	12.6426
TraesCS1A02G145600	1.52459	0.782139	1.06327	1.10093	2.8262	1.79444	2.43371	1.80578	4.26784	2.25983	1.76117	3.13954	1.85871	3.07338	2.09729	2.38013	2.74522	1.88587	2.79616	2.90971	1.11773	2.21503	2.8571	2.35238	2.58424	2.8571
TraesCS1A02G145800	2.15253	2.42544	2.63205	2.37533	4.7663	4.31383	5.48491	5.45091	6.01347	6.72514	6.47399	6.15627	6.59319	8.38298	7.48547	7.65938	7.9338	7.49827	7.44606	7.17102	2.39634	5.00399	6.34222	7.53025	7.51229	7.53025
TraesCS1A02G145900	17.1104	9.83577	13.2629	14.118	12.9289	18.0733	18.196	14.1249	16.7179	18.0516	18.4985	21.622	20.5037	20.6408	20.3592	20.3706	18.9956	16.1698	20.8795	23.9271	13.5818	15.8308	18.7225	20.4686	19.993	20.4686
TraesCS1A02G146000	0.0982814	0.115966	0.0808455	0	0.0410817	0	0	0.0405664	0.0430464	0.0385126	0.0378441	0.0419363	0.076552	0.134024	0.0345511	0.0405627	0.0822276	0.169463	0.106302	0.0435773	0.0737732	0.020412	0.0403348	0.0714226	0.100393	0.100393
TraesCS1A02G146200	3.35761	4.15308	3.89125	3.94139	4.08585	3.71799	3.60565	3.96336	3.91016	3.85493	3.75176	3.90974	3.70292	3.41621	3.99894	3.66513	3.83306	4.28794	4.55369	4.06274	3.83583	3.84321	3.85665	3.6958	4.18436	4.18436
TraesCS1A02G146400	2.75213	3.2295	3.37717	3.45332	3.96317	3.91558	4.23589	3.27682	3.53675	5.13746	4.55917	4.47146	5.24724	3.79427	4.54521	4.86797	4.78229	5.20168	4.35062	5.49124	3.20303	3.84787	4.42621	4.61367	4.95646	4.95646
TraesCS1A02G146500	0	0	0	0.0632528	0	0	0	0	0	0.0716335	0	0	0.0711933	0	0	0	0	0	0	0	0.0158132	0	0.0179084	0.0177983	0	0.0179084
TraesCS1A02G146600	6.43041	7.21164	7.34486	8.03901	7.76418	6.95934	7.39059	8.45566	8.60636	8.68287	8.04919	7.7218	7.93171	7.54734	7.8947	8.03583	7.84519	7.31171	9.56074	8.5536	7.25648	7.64244	8.26506	7.8524	8.31781	8.31781
TraesCS1A02G146700	0	0.0346037	0	0	0	0	0	0	0	0	0	0	0	0	0	0	0	0	0	0	0.00865094	0	0	0	0	0
TraesCS1A02G146800	10.2973	10.2172	14.8715	11.4179	13.7933	16.5271	15.2754	14.1999	19.6806	16.92	17.3021	21.1203	16.5426	14.8401	14.1922	17.0962	16.7411	18.4614	15.8206	16.8103	11.701	14.9489	18.7557	15.6678	16.9584	18.7557
TraesCS1A02G146900	1.71711	2.16744	2.05303	1.85153	2.58725	2.0837	2.13585	1.82957	2.29122	2.70712	2.21421	2.8285	2.61273	3.08582	2.51289	2.75234	2.55586	2.63368	2.53392	2.95689	1.94727	2.15909	2.51026	2.74094	2.67009	2.74094
TraesCS1A02G147000	692.424	648.52	618.423	619.168	575.604	582.355	568.029	575.775	532.192	541.507	574.151	529.382	537.812	531.088	543.881	532.825	491.29	505.901	479.049	523.294	644.634	575.441	544.308	536.402	499.883	575.441
TraesCS1A02G147100	0	0	0	0	0	0	0	0	0.0293562	0	0	0	0	0	0.0235627	0.0553248	0.0280382	0	0.0241649	0	0	0	0.00733905	0.0197219	0.0130508	0.0197219
TraesCS1A02G147200	0	0	0	0	0	0	0	0	0	0	0	0	0	0	0	0.0182369	0	0	0	0	0	0	0	0.00455922	0	0.00455922
TraesCS1A02G147300	0.535034	0.420872	0.550144	0.416543	0.279556	0.367345	0.848806	0.552099	1.64038	0.681392	0.412039	0.513668	1.25022	1.76324	1.50474	1.98737	2.46201	1.78742	2.55593	1.77923	0.480648	0.511952	0.811871	1.62639	2.14615	2.14615
TraesCS1A02G147400	3.09069	3.35659	2.91626	2.87524	4.9486	3.965	4.69721	4.60844	6.08461	5.68262	5.21336	6.18779	5.94759	5.68768	5.63948	6.21022	5.6638	6.62456	6.65116	6.42993	3.05969	4.55481	5.7921	5.87124	6.34236	6.34236
TraesCS1A02G147500	9.10776	10.9848	11.1549	12.8075	13.9811	13.6242	13.6051	14.4168	19.7196	17.0361	15.9371	18.005	18.3468	17.6206	16.9162	18.9429	18.4965	19.0597	20.6727	18.8886	11.0138	13.9068	17.6745	17.9566	19.2794	19.2794
TraesCS1A02G147600	5.5846	6.95332	5.36889	6.22385	5.54234	5.80687	7.31449	6.91527	7.42806	6.96793	7.20317	7.36807	7.28538	6.72791	7.3352	7.63579	7.78253	7.66504	7.33739	8.65901	6.03267	6.39474	7.24181	7.24607	7.86099	7.86099
TraesCS1A02G147700	33.1663	35.2474	33.9638	35.8334	28.5759	30.1671	26.9987	26.7088	25.5549	22.1738	25.4898	21.6034	21.5103	22.2142	21.1303	24.248	23.4449	20.7158	23.0369	20.2279	34.5527	28.1126	23.7055	22.2757	21.8564	28.1126
TraesCS1A02G148000	36.4045	43.3876	40.7299	39.5925	39.1501	37.2904	36.7567	38.94	37.9489	41.5858	41.3277	36.6127	38.5158	42.8123	37.6948	37.3155	38.5235	38.7032	38.6865	40.4486	40.0286	38.0343	39.3688	39.0846	39.0904	39.3688
TraesCS1A02G148100	0	0	0.0366564	0.0308383	0	0	0	0	0	0	0	0	0.0173548	0	0	0	0	0	0	0	0.0168737	0	0	0.0043387	0	0.0043387
TraesCS1A02G148300	0.0371887	0.219402	0.13766	0.0772073	0.139905	0.043771	0.0505698	0.0920997	0.244325	0.437184	0.171838	0.523654	0.173799	0.101427	0.196107	0.552548	0.280027	0.336646	0.241343	0.197871	0.117865	0.0815863	0.34425	0.25597	0.263972	0.34425
TraesCS1A02G148400	263.702	246.936	238.126	237.126	212.037	212.66	207.776	212.98	201.183	192.253	212.129	190.953	184.378	191.033	181.257	175.001	163.112	168.426	152.149	167.587	246.472	211.363	199.13	182.917	162.818	211.363
TraesCS1A02G148600	0	0	0.845846	0	0	0	0	0	0	0	0	0	0	0	0	0	0	0	0	0	0.211462	0	0	0	0	0
TraesCS1A02G149000	0.255735	0.573328	0.483842	0.522081	0.652076	0.662199	0.556405	0.749453	0.918481	0.941999	0.994577	0.851145	0.776856	1.04622	1.11481	1.2349	1.08051	1.03624	0.949683	0.975165	0.458747	0.655033	0.926551	1.0432	1.0104	1.0432
TraesCS1A02G149100	4.13329	4.87702	4.08645	4.33115	5.33031	4.89556	4.91129	4.74679	5.49956	5.80936	5.01566	5.25759	5.6975	4.72967	5.47307	5.4567	5.79265	6.40743	6.76939	5.84489	4.35698	4.97099	5.39554	5.33923	6.20359	6.20359
TraesCS1A02G149200	56.1556	58.2222	54.0826	52.3141	51.0302	49.0833	50.7958	53.1371	55.4139	50.2888	56.2238	49.3092	49.3515	50.4207	53.3167	46.8895	48.1453	48.8868	48.5958	49.033	55.1936	51.0116	52.8089	49.9946	48.6652	52.8089
TraesCS1A02G149300	2.45927	2.47439	2.89332	2.37473	1.57782	1.00973	0.622167	0.75541	0.0500995	0.0896456	0.0880894	0.0976148	0.400926	0.467952	0.261379	0.37767	0.382801	0.271189	0.3093	0.304304	2.55043	0.991282	0.0813623	0.376982	0.316899	0.991282
TraesCS1A02G149500	0.0220186	0.0259806	0.108674	0	0	0	0	0	0	0	0	0	0	0	0	0	0	0	0	0	0.0391683	0	0	0	0	0
TraesCS1A02G149600	0.0616191	0.21812	0.152062	0.255854	0	0.0725255	0.167581	0.228904	0.161932	0.0724383	0.0711809	0.157756	0.143986	0.252087	0	0.0762943	0.154662	0.318742	0.0666481	0.327858	0.171914	0.117253	0.115827	0.118092	0.216977	0.216977
TraesCS1A02G149700	5.76753	6.747	8.80412	7.56068	6.38527	7.58358	6.22941	7.63151	10.1334	7.8263	6.39601	7.04544	6.7193	7.55048	7.02126	7.42678	8.78919	7.67165	8.71572	8.2856	7.21984	6.95744	7.85029	7.17945	8.36554	8.36554
TraesCS1A02G149800	0.953544	1.29822	1.26707	1.42128	1.31839	1.35254	1.56262	1.51378	1.31719	1.63834	2.00531	1.37711	1.79967	2.13388	1.71478	1.84664	2.17857	2.02358	2.32719	2.13024	1.23503	1.43683	1.58449	1.87374	2.16489	2.16489
TraesCS1A02G150000	0.650289	0.447592	0.936115	0.281262	0.679554	0.892952	1.17903	0.738133	0.925668	1.083	0.500798	0.554951	0.696456	0.443393	0.85729	0.469678	1.02013	1.26143	0.468907	0.576667	0.578814	0.872417	0.766103	0.616704	0.831781	0.872417
TraesCS1A02G150100	0.415229	0.598821	0.22771	0.335243	0.462844	0.543026	0.313686	0.399908	0.424356	1.08475	0.799437	0.472471	0.323424	0.754987	0.194633	0.342747	0.752708	0.0596636	0.349314	0.18411	0.394251	0.429866	0.695253	0.403948	0.336449	0.695253
TraesCS1A02G150200	0.945636	1.14708	0.850572	1.18344	1.27449	0.998589	0.865272	1.23662	1.32383	1.35063	1.55179	1.54989	1.64178	1.33775	1.14646	1.53195	1.66368	1.45147	1.73974	1.68107	1.03168	1.09374	1.44403	1.41448	1.63399	1.63399
TraesCS1A02G150300	34.215	34.6451	29.3426	36.0205	33.7768	37.4148	40.2566	31.5503	45.9142	44.2162	40.9258	34.1688	49.3313	44.6729	42.4832	48.0722	38.3712	41.4224	45.6687	47.1259	33.5558	35.7496	41.3063	46.1399	43.147	46.1399
TraesCS1A02G150400	0.123284	0.0181835	0.0570447	0.223956	0.0579747	0.0906908	0.125733	0.114495	0.182242	0.144931	0.124613	0.138088	0.10803	0.210151	0.0975172	0.343453	0.464159	0.577937	0.466711	0.286983	0.105617	0.0972234	0.147468	0.189788	0.448948	0.448948
TraesCS1A02G150500	5.86326	5.53463	5.71534	7.72964	7.57313	7.45312	4.70404	5.22743	4.85363	6.20347	6.09578	6.45472	5.00078	4.23768	4.45229	5.15435	3.97347	3.86699	3.17089	4.28955	6.21072	6.23943	5.9019	4.71128	3.82523	6.23943
TraesCS1A02G150600	36.3452	41.2561	39.257	37.7763	39.683	35.2377	36.4712	38.0135	46.7376	44.3863	43.2932	39.039	39.4376	40.4037	41.7347	39.1816	39.6945	39.7597	38.0363	41.3507	38.6587	37.3513	43.364	40.1894	39.7103	43.364
TraesCS1A02G150700	0	0	0	0	0	0	0	0	0	0	0	0.0285139	0	0	0.0234925	0	0	0	0	0	0	0	0.00712848	0.00587312	0	0.00712848
TraesCS1A02G150800	0.0159731	0	0	0.0331617	0	0	0	0	0	0.0375554	0.0369035	0	0.0746493	0.0217822	0.0842308	0.0791091	0	0.185907	0.0345535	0.0212471	0.0122837	0	0.0186147	0.0649429	0.0604269	0.0649429
TraesCS1A02G150900	11.5036	14.5568	12.8234	12.7662	7.67238	6.90155	8.25682	9.30537	2.88928	3.42849	3.03029	3.0123	4.78662	4.96607	5.20774	5.03438	7.4363	6.89446	8.02796	6.45533	12.9125	8.03403	3.09009	4.9987	7.20351	8.03403
TraesCS1A02G151000	8.1186	8.63787	8.64754	7.16696	6.78717	6.32954	6.60501	6.35834	6.24558	6.97452	6.45266	6.35098	6.9722	8.23242	6.58642	7.131	7.40205	6.77495	6.94239	7.52251	8.14274	6.52001	6.50594	7.23051	7.16047	7.23051
TraesCS1A02G151100	3.09068	4.40252	4.22682	4.00119	3.86836	4.07342	3.79527	3.69615	4.0688	4.48298	4.18116	4.07669	4.29753	4.75957	4.24493	3.99409	4.83001	4.50596	5.14149	4.68172	3.9303	3.8583	4.20241	4.32403	4.7898	4.7898
TraesCS1A02G151200	6.18953	7.73712	7.71281	6.95514	6.73705	7.21293	6.97218	6.29842	6.44189	7.37236	5.87574	6.38035	6.20533	7.27057	7.88511	6.77839	7.07558	7.66085	7.99826	7.55388	7.14865	6.80514	6.51759	7.03485	7.57214	7.57214
TraesCS1A02G151400	4.36999	6.99786	6.66604	5.83233	9.30394	8.42172	8.26057	6.48161	10.443	10.2746	10.3181	11.1572	9.90285	8.546	8.86317	10.4053	9.55226	11.0541	10.7778	10.3801	5.96656	8.11696	10.5482	9.42933	10.4411	10.5482
TraesCS1A02G151500	11.1179	14.6951	14.1799	11.8738	11.4618	10.7579	10.0304	10.1267	12.4314	11.3734	11.6082	12.1108	12.1778	13.0474	11.6128	11.0523	12.9465	11.82	12.6612	10.8783	12.9667	10.5942	11.8809	11.9726	12.0765	12.0765
TraesCS1A02G151600	0.470873	0.416701	0.813407	0.537667	0.560953	0.277108	0.38418	0.58307	0.247486	0.33213	0.217576	0.512345	0.330089	0.577909	0.794576	0.34981	0.443203	0.669824	0.458372	0.250538	0.559662	0.451328	0.327384	0.513096	0.455484	0.513096
TraesCS1A02G151700	2.93791	3.13641	2.76195	2.32357	3.50872	4.11656	4.94621	5.37029	6.4339	7.23644	6.94921	6.62614	6.70162	4.00638	4.72151	6.06268	5.96947	8.6841	6.05273	6.69934	2.78996	4.48545	6.81143	5.37304	6.85141	6.85141
TraesCS1A02G152000	6.37877	7.74117	7.13332	7.63289	7.73835	8.3335	8.23231	8.22041	9.218	8.49149	8.01392	7.96583	8.89467	9.47813	9.3033	9.603	9.71717	9.97944	9.80807	9.53905	7.22154	8.13114	8.42231	9.31978	9.76093	9.76093
TraesCS1A02G152100	7.38744	8.02629	6.82894	8.2253	6.11478	7.71932	8.75257	9.69111	15.9539	13.5857	15.2087	15.1056	13.7017	13.3324	11.9311	12.9203	12.5451	11.8235	12.658	11.6103	7.617	8.06944	14.9635	12.9714	12.1592	14.9635
TraesCS1A02G152200	5.29006	7.43382	7.21055	7.23115	7.2155	7.3008	6.70512	6.51348	8.28811	8.09248	7.47661	7.97858	7.85917	8.21391	7.89137	7.45785	8.23528	7.87643	8.36823	8.3107	6.79139	6.93372	7.95895	7.85558	8.19766	8.19766
TraesCS1A02G152300	1.83879	1.84339	1.62061	1.66477	2.18449	2.27815	1.78601	1.88317	2.85211	3.2831	3.22611	2.67237	2.55219	2.80918	2.91623	2.94432	2.74141	2.71761	2.96085	3.01602	1.74189	2.03295	3.00842	2.80548	2.85897	3.00842
TraesCS1A02G152500	5.5078	7.54093	7.9852	7.23513	6.82868	6.2023	6.31358	6.55244	6.57744	6.2767	6.22701	6.05599	6.4094	6.76129	6.72094	6.40211	6.69604	6.71985	6.76192	6.62931	7.06726	6.47425	6.28429	6.57344	6.70178	6.70178
TraesCS1A02G152600	0	0	0	0	0	0	0	0	0	0	0	0	0	0	0	0	0	0.0289785	0	0	0	0	0	0	0.00724463	0.00724463
TraesCS1A02G152800	0.666879	0.300864	0.387226	0.407207	0.565712	0.831086	0.50676	0.534328	0.515449	0.830087	0.634416	0.627694	0.733322	0.561695	0.620585	0.777133	0.664614	0.684851	0.615231	0.782708	0.440544	0.609471	0.651912	0.673184	0.686851	0.686851
TraesCS1A02G152900	1.17744	1.68179	1.45283	1.47955	1.69855	1.76096	1.63722	1.47992	1.91937	1.85251	1.43174	1.3939	1.65495	1.72638	1.774	1.80862	1.8332	1.90046	1.90552	1.83706	1.4479	1.64416	1.64938	1.74099	1.86906	1.86906
TraesCS1A02G153000	0.101832	0.0655392	0.0913811	0.0768771	0.0928708	0.0871677	0.113296	0.126096	0.0608202	0.0108829	0.0748577	0.0592516	0.043264	0.113618	0.107398	0.0573109	0.0697075	0.07183	0.0700907	0.0615702	0.0839073	0.104857	0.0514531	0.0803976	0.0682996	0.104857
TraesCS1A02G153100	9.80005	11.6732	10.2554	12.3781	8.16694	7.39165	8.07589	10.3302	13.366	13.7812	13.2195	13.5374	14.856	16.3034	14.2607	12.6524	16.6969	18.0275	17.7783	14.8509	11.0267	8.49118	13.476	14.5181	16.8384	16.8384
TraesCS1A02G153300	23.3344	22.3447	23.9294	20.9495	21.8745	18.3341	20.787	20.6242	21.5307	21.7014	19.5995	20.5772	21.2045	21.6946	21.1754	22.0348	21.7094	22.8801	24.6331	23.3413	22.6395	20.4049	20.8522	21.5273	23.1409	23.1409
TraesCS1A02G153400	0.0636558	0	0.0336618	0.056638	0.0912282	0.0963292	0.0123657	0.022521	0.0716933	0.0427615	0.0840384	0.0465629	0.0424988	0.0372027	0.0287722	0.0450378	0.0684745	0.0352797	0.127866	0.0725774	0.0384889	0.055611	0.061264	0.0383779	0.0760495	0.0760495
TraesCS1A02G153500	0	0	0	0	0	0	0	0	0	0.0419182	0	0	0	0	0	0	0	0	0	0	0	0	0.0104795	0	0	0.0104795
TraesCS1A02G153600	2.04771	1.30529	2.41048	2.15005	2.21365	1.9115	2.24041	2.36076	3.83494	2.8223	2.88206	3.37448	3.18995	3.75533	2.73057	3.20567	3.27876	2.86116	2.62216	2.91167	1.97838	2.18158	3.22845	3.22038	2.91844	3.22845
TraesCS1A02G153700	1.71728	4.11865	4.14574	3.66212	4.91555	4.6796	5.3557	4.73832	4.61104	5.46394	4.91628	4.22928	5.56122	4.76001	6.33901	5.03834	6.62945	5.47953	6.09723	5.09	3.41095	4.92229	4.80513	5.42464	5.82405	5.82405
TraesCS1A02G153800	0	0.0461109	0	0.162264	0.0980107	0	0	0.193563	0.462141	0.505348	0.225716	0.200099	0.365267	0.532914	0.329721	0.774179	0.735654	1.26342	0.887638	0.727751	0.0520936	0.0728933	0.348326	0.50052	0.903616	0.903616
TraesCS1A02G153900	12.0083	16.3369	14.3007	14.6704	14.8527	15.1184	14.6448	14.5039	15.5953	17.318	16.1741	15.9701	14.8062	15.7267	15.8221	15.9447	16.6039	17.3853	16.8919	17.3261	14.3291	14.7799	16.2644	15.5749	17.0518	17.0518
TraesCS1A02G154000	0.136647	0.161235	0.168607	0	0	0.321666	0.557444	0.169207	0	0.32128	0.157851	1.04952	0.319306	0.372686	0.288232	0.169191	0.685959	0.353423	0.591197	0	0.116622	0.262079	0.382163	0.287354	0.407645	0.407645
TraesCS1A02G154100	6.35242	10.2995	11.4471	9.15584	10.2583	12.4792	9.57029	13.7514	11.7097	10.745	11.8783	10.1792	10.3586	11.7164	9.68795	11.2038	10.381	11.1108	11.8139	9.30092	9.31372	11.5148	11.1281	10.7417	10.6517	11.5148
TraesCS1A02G154200	1.36612	1.34791	1.42407	1.77262	1.68358	1.55247	1.61745	1.76454	2.29023	1.91057	1.63252	2.12564	2.39417	1.84689	2.5959	2.18725	1.96571	2.51292	2.11451	2.47513	1.47768	1.65451	1.98974	2.25605	2.26707	2.26707
TraesCS1A02G154300	6.04641	7.1854	6.98723	6.68592	7.1418	6.79862	7.28886	6.43665	7.49754	7.79409	7.82108	7.07593	7.86615	7.70748	7.83008	8.08187	8.67992	8.36423	9.04713	8.17938	6.72624	6.91648	7.54716	7.8714	8.56767	8.56767
TraesCS1A02G154400	32.2494	32.4969	34.6734	31.6137	33.3601	34.4116	33.7798	31.3924	41.6395	36.7313	37.0826	36.6882	37.2365	35.335	36.3039	34.7119	36.5678	36.7019	37.1961	37.4231	32.7584	33.236	38.0354	35.8968	36.9722	38.0354
TraesCS1A02G154500	2.56784	2.74473	2.69627	2.77007	3.0938	2.98678	3.34116	3.20463	3.62548	3.33834	2.97794	2.86168	3.67078	3.55664	3.441	3.7654	3.85448	4.59692	4.56367	3.85772	2.69473	3.15659	3.20086	3.60846	4.21819	4.21819
TraesCS1A02G154600	7.01177	7.28768	7.58409	7.80508	9.42886	8.21771	8.84497	8.90418	10.311	11.5401	10.7193	10.3507	10.2142	10.2128	10.0383	11.0091	9.06177	10.1866	10.8758	10.2794	7.42215	8.84893	10.7303	10.3686	10.1009	10.7303
TraesCS1A02G154700	3.40657	5.67465	5.00867	5.39638	4.98981	5.16184	5.13836	5.21789	5.56697	6.14503	5.50265	5.74588	5.3447	6.02741	6.3281	5.7987	6.17208	6.1527	6.2731	5.90218	4.87157	5.12697	5.74013	5.87473	6.12501	6.12501
TraesCS1A02G154900	55.3952	56.4457	62.9897	61.5429	90.5046	96.2433	81.2363	79.6838	47.4164	51.9729	49.8049	57.8024	24.2374	26.9496	35.2292	31.7676	17.3563	11.5323	13.6099	17.0894	59.0934	86.917	51.7492	29.546	14.897	86.917
TraesCS1A02G155000	1.83151	2.22623	2.13496	2.09227	2.37751	2.44816	2.87849	2.37048	2.70889	3.02948	2.58351	2.99247	3.12914	2.28423	3.02847	3.36167	3.15324	3.07072	2.5285	3.09733	2.07124	2.51866	2.82859	2.95088	2.96244	2.96244
TraesCS1A02G155200	387.733	399.043	394.355	382.811	334.945	314.768	313.291	330.208	301.419	303.953	302.172	264.872	287.75	324.837	304.073	293.62	295.147	297.082	312.492	314.601	390.985	323.303	293.104	302.57	304.83	323.303
TraesCS1A02G155300	0.187919	0	0.0579678	0.146301	0	0	0.0638838	0	0	0	0.0542698	0	0	0	0	0	0	0	0	0	0.098047	0.0159709	0.0135675	0	0	0.0159709
TraesCS1A02G155500	2.54555	3.37246	3.58176	3.66227	4.70419	4.31019	3.70439	3.87099	6.57222	4.98751	5.72635	6.00255	4.80033	4.32393	4.80418	6.3589	5.66065	5.48649	5.4583	5.99982	3.29051	4.14744	5.82216	5.07183	5.65132	5.82216
TraesCS1A02G155600	2.8366	4.31589	5.71062	6.58644	8.33113	7.90738	8.12054	7.67203	3.04063	3.68568	7.15717	8.21776	6.27948	8.55081	8.26639	10.1668	3.46621	3.86135	5.57104	6.15626	4.86239	8.00777	5.52531	8.31587	4.76371	8.31587
TraesCS1A02G155800	0.147687	0.522784	0	0.153306	0.3704	0.173827	0.60248	0.54863	0.388113	0.694472	1.02362	0.567156	1.55296	1.00699	0.311518	0.54858	0.556033	0.572963	0.63896	0.19645	0.205944	0.423834	0.668341	0.855012	0.491101	0.855012
TraesCS1A02G156000	1.94537	3.83663	3.39482	3.23102	4.11231	3.72894	4.0814	4.19838	4.34549	5.78271	5.36129	4.44687	5.16272	3.78981	5.09995	5.36793	4.88282	4.8518	5.56095	5.43416	3.10196	4.03026	4.98409	4.8551	5.18243	5.18243
TraesCS1A02G156100	7.7468	7.63963	7.90485	7.35766	3.36162	3.77018	2.93475	3.51637	1.07463	1.70923	1.18094	1.10507	1.03516	2.0137	1.43758	1.51893	2.65148	2.70284	3.61208	1.93401	7.66223	3.39573	1.26747	1.50134	2.7251	3.39573
TraesCS1A02G156200	3.87504	7.31569	8.26493	8.15986	9.02444	8.33994	7.67818	6.23787	11.2017	10.2172	9.59217	11.2672	10.3484	10.7951	11.2096	10.1442	12.3662	12.4564	13.2924	13.4753	6.90388	7.82011	10.5696	10.6243	12.8976	12.8976
TraesCS1A02G156300	3.28031	2.5875	2.54928	2.55854	3.29536	3.00767	3.15447	2.73787	3.42915	3.13189	3.1822	3.8279	4.34077	3.2623	3.15379	3.32105	3.50264	3.51554	3.45002	3.73661	2.74391	3.04885	3.39279	3.51947	3.5512	3.5512
TraesCS1A02G156400	0.28884	0.0908834	0.190078	0.259852	0.193177	0.135985	0.0523691	0.0476884	0.126509	0.181096	0.044488	0.073948	0.112489	0.105036	0.0609254	0.071526	0.193327	0.199214	0.24993	0.0256139	0.207413	0.107305	0.10651	0.0874942	0.167021	0.167021
TraesCS1A02G156500	2.09572	2.87166	3.29871	2.57099	2.85154	2.81386	2.30657	2.73967	3.02828	2.60096	2.56291	2.78498	2.53472	2.57294	2.89733	2.81551	3.14685	2.85323	3.35693	2.66505	2.70927	2.67791	2.74428	2.70512	3.00552	3.00552
TraesCS1A02G156600	5.66059	7.03469	6.53307	6.43451	7.26034	7.72647	7.25835	7.5424	7.52272	7.46416	8.17993	7.54912	9.27916	7.9834	7.94485	8.20793	10.6694	11.1891	11.7795	10.7648	6.41571	7.44689	7.67898	8.35384	11.1007	11.1007
TraesCS1A02G156700	0	0	0	0.451806	0.2729	0	0	0	0.285951	0	0	0	0.508524	0.296769	0	0	0	0	0	0	0.112951	0.068225	0.0714878	0.201323	0	0.201323
TraesCS1A02G157500	17.1712	21.0573	23.7244	23.0708	27.6048	26.3807	26.5298	22.2344	28.9971	27.2347	25.5743	25.6675	26.994	28.5209	28.2819	27.4989	27.9809	29.2388	31.407	28.8015	21.2559	25.6874	26.8684	27.8239	29.357	29.357
TraesCS1A02G157600	0.190773	0.255114	0.298165	0.343255	0.382769	0.419141	0.501539	0.251979	0.902418	0.777469	0.896199	0.862864	1.04016	1.31811	1.12672	1.16529	1.59612	1.38156	1.60948	1.16731	0.271827	0.388857	0.859737	1.16257	1.43862	1.43862
TraesCS1A02G157700	9.59015	9.73477	11.0344	9.98628	10.1382	10.6674	10.5227	10.999	14.7773	13.097	13.4435	14.1842	13.0165	14.2687	11.464	12.452	12.6212	12.5382	12.506	11.3748	10.0864	10.5818	13.8755	12.8003	12.2601	13.8755
TraesCS1A02G157900	6.90976	3.98728	5.66318	6.70146	5.56576	7.30168	9.12167	9.11827	16.4354	14.8823	11.2447	12.3961	17.3247	15.9567	14.5217	14.1133	14.305	12.2621	13.2017	16.7723	5.81542	7.77685	13.7396	15.4791	14.1353	15.4791
TraesCS1A02G158100	0	0	0	0	0	0	0.443891	0	0	0	0.377089	0	0	0	0	0	0	0	0	0	0	0.110973	0.0942723	0	0	0.110973
TraesCS1A02G158200	9.80377	13.4293	17.3804	18.014	8.90253	8.62109	8.27461	7.11641	3.55363	5.16644	4.55606	3.60623	4.73972	4.45641	7.24962	4.74384	4.38403	3.20598	4.38782	2.99788	14.6569	8.22866	4.22059	5.2974	3.74392	8.22866
TraesCS1A02G158300	30.9863	25.6674	23.8177	27.3885	27.316	27.0101	23.648	26.6033	24.7746	22.9029	24.1622	25.4744	24.5078	21.1073	25.0851	24.1591	24.1873	22.0257	20.9753	26.2328	26.9649	26.1444	24.3285	23.7148	23.3553	26.1444
TraesCS1A02G158400	3.30558	3.56898	3.07904	3.21829	4.07748	3.76352	3.31983	3.304	4.40023	3.5812	4.06811	3.77511	4.88443	4.08056	4.16984	4.19985	4.56872	4.70783	4.59189	4.52634	3.29297	3.61621	3.95616	4.33367	4.5987	4.5987
TraesCS1A02G158500	16.7437	19.0197	20.0659	18.5422	19.7894	19.4011	18.5933	18.784	17.6075	19.0566	19.6425	18.9021	19.2435	20.5622	19.3603	17.9286	16.7843	18.1366	19.7988	17.8939	18.5929	19.142	18.8022	19.2736	18.1534	19.2736
TraesCS1A02G158600	4.92484	6.15573	5.76772	6.97514	4.29164	5.89476	3.34844	5.16805	5.70336	4.95547	5.44799	5.28914	5.90027	6.94357	5.67821	6.71785	5.97108	5.937	6.09419	6.43989	5.95586	4.67572	5.34899	6.30997	6.11054	6.30997
TraesCS1A02G158700	39.1571	50.8339	51.3266	46.577	43.7586	41.4288	39.7896	40.4664	41.507	40.4271	38.1665	34.117	36.6444	41.0989	40.7756	39.669	43.7363	40.8651	46.5493	40.0742	46.9737	41.3608	38.5544	39.547	42.8062	42.8062
TraesCS1A02G158800	1.60967	2.13307	1.94337	2.03594	2.32907	1.97036	2.16191	1.94415	2.3949	1.91559	2.4888	2.09856	2.29153	2.49226	2.22523	2.21379	2.39926	2.51075	2.57674	2.21362	1.93051	2.10137	2.22446	2.3057	2.42509	2.42509
TraesCS1A02G158900	4.80137	4.76891	5.22444	5.07868	5.89392	5.23392	5.84027	5.26809	5.69663	5.21572	5.64004	5.89981	5.97661	5.92594	6.23895	5.80691	5.94937	6.4711	6.29981	6.48101	4.96835	5.55905	5.61305	5.9871	6.30032	6.30032
TraesCS1A02G159100	1424.91	1413.94	1312.47	1331.08	1050.19	1055.85	1048.69	1134.63	971.805	935.936	984.58	938.455	928.183	824.2	905.133	882.726	826.372	820.506	766.587	842.452	1370.6	1072.34	957.694	885.06	813.979	1072.34
TraesCS1A02G159200	0.317875	0.133955	0.252143	0.3064	0.170836	0.267241	0.1235	0.140577	0.566851	0.240228	0.262287	0.465038	0.344864	0.588295	0.383142	0.562258	0.370433	0.411074	0.613961	0.362426	0.252593	0.175539	0.383601	0.46964	0.439474	0.46964
TraesCS1A02G159300	178.541	172.55	175.457	170.004	162.981	170.965	163.633	164.723	171.382	165.131	166.196	149.609	159.87	176.449	160.678	159.565	156.882	152.409	152.181	175.874	174.138	165.576	163.079	164.141	159.337	165.576
TraesCS1A02G159400	4.40851	4.00969	3.77751	5.4025	6.2961	5.80136	4.87074	4.24584	6.67766	5.07459	5.7999	4.89868	6.22378	5.76131	5.03692	5.42053	6.68522	6.77001	6.72198	5.74193	4.39955	5.30351	5.61271	5.61064	6.47979	6.47979
TraesCS1A02G159500	1.59389	1.43132	1.34013	1.80095	2.06949	2.09182	1.93723	1.71168	2.05726	2.15564	2.4441	2.47366	2.38959	2.7506	2.49919	2.82925	2.61986	3.22862	2.95974	2.36407	1.54157	1.95256	2.28266	2.61716	2.79307	2.79307
TraesCS1A02G159600	22.0286	26.5064	32.7899	26.0322	15.4152	16.8763	12.2343	12.7123	14.3356	15.5868	12.7563	9.9895	14.8935	18.3133	16.4207	15.455	18.6601	22.731	17.5164	20.6096	26.8393	14.3095	13.1671	16.2706	19.8793	19.8793
TraesCS1A02G159700	120.979	116.244	116.575	123.536	118.599	109.345	116.683	110.89	156.892	150.559	141.003	146.792	141.231	110.566	124.474	130.518	156.153	129.695	122.114	120.43	119.333	113.879	148.812	126.697	132.098	148.812
TraesCS1A02G159800	5.55532	5.29437	4.21825	3.99232	6.43052	5.02969	9.00695	7.40817	3.64978	5.27483	7.65148	4.92321	5.99133	3.49647	6.76035	5.02651	4.29036	8.01305	4.62209	3.979	4.76507	6.96883	5.37482	5.31867	5.22612	6.96883
TraesCS1A02G160000	1.54433	2.30814	1.94788	2.52932	3.31374	1.81768	2.47334	2.29477	3.29184	4.23615	3.29044	3.51446	3.12752	2.94837	3.47465	3.73928	3.79009	4.08301	4.04601	3.69763	2.08242	2.47488	3.58322	3.32246	3.90419	3.90419
TraesCS1A02G160100	4.4497	4.42858	5.68141	6.22561	5.72551	6.0115	5.1037	6.51612	6.66027	7.41437	6.79399	6.58756	6.73591	6.38457	5.54989	8.04859	6.70116	6.65502	6.52875	6.43359	5.19633	5.83921	6.86405	6.67974	6.57963	6.86405
TraesCS1A02G160200	4.92051	5.43531	4.97335	3.91229	4.33237	4.80565	5.23178	3.62984	7.42836	8.43055	7.55858	6.76774	9.08207	7.70937	8.6675	8.2312	10.2153	9.61246	8.8041	9.81774	4.81037	4.49991	7.54631	8.42253	9.6124	9.6124
TraesCS1A02G160300	0	0.125513	0.0875014	0.11042	0	0.0834668	0.192863	0.0439062	0.0465903	0.0416833	0.0409597	0.0907776	0.0828543	0.0483528	0.186978	0.0439021	0.0889972	0.137561	0	0.0943298	0.0808586	0.080059	0.0550027	0.0905218	0.0802219	0.0905218
TraesCS1A02G160400	43.3601	46.8877	44.2178	45.0676	35.9929	38.768	41.0004	45.6172	42.8404	41.2766	41.2683	38.0971	35.423	35.4928	37.7949	34.434	39.9378	36.9015	34.6617	33.5829	44.8833	40.3446	40.8706	35.7862	36.271	40.8706
TraesCS1A02G160500	6.84029	8.02547	8.34469	8.35358	8.94648	8.81603	8.82805	8.77677	9.40484	10.0244	9.57326	9.70708	9.59211	9.24357	9.62162	10.0502	9.54583	10.0766	10.5371	10.1487	7.89101	8.84183	9.67739	9.62688	10.0771	10.0771
TraesCS1A02G160600	5.19248	6.59096	6.48461	6.37004	5.65307	6.35229	5.50958	6.30307	6.1095	6.11344	6.00732	6.07279	6.28729	6.00803	6.14838	6.31223	6.23014	5.81957	6.66293	6.50926	6.15952	5.9545	6.07576	6.18898	6.30548	6.30548
TraesCS1A02G160700	3.58124	4.94449	4.09379	4.37553	4.83158	4.72867	4.43322	4.5467	4.73811	5.04237	5.21162	5.00585	4.81902	5.1868	5.00993	5.09673	5.56892	5.87689	5.42293	5.66167	4.24876	4.63504	4.99949	5.02812	5.6326	5.6326
TraesCS1A02G160800	4.44943	5.2188	5.52278	4.92113	5.81209	5.67338	5.25809	5.50962	6.33365	6.44494	6.48603	6.37372	5.53891	6.42877	5.19541	6.52567	6.81376	5.65123	6.27352	6.23561	5.02804	5.56329	6.40958	5.92219	6.24353	6.40958
TraesCS1A02G160900	0.822481	1.4281	1.03135	1.15225	1.40035	1.41667	1.33665	1.23374	1.18616	1.30491	1.35951	1.26684	1.32815	1.59578	1.51625	1.58136	2.32455	2.3348	2.46631	2.28594	1.10855	1.34685	1.27936	1.50538	2.3529	2.3529
TraesCS1A02G161000	0	0	0	0	0	0	0	0	0	0	0	0.0194859	0	0	0	0	0.0191038	0.0196855	0.131717	0.0404969	0	0	0.00487148	0	0.0527509	0.0527509
TraesCS1A02G161200	0.282062	0.237726	0.223736	0.209139	0.404237	0.545407	0.602726	0.374219	1.50897	1.16056	1.60588	0.954243	1.95376	2.82988	1.55114	2.0206	2.42732	1.40694	1.67795	1.55437	0.238166	0.481647	1.30741	2.08884	1.76665	2.08884
TraesCS1A02G161300	23.7897	21.932	21.9318	22.3604	23.6485	23.4081	20.6699	22.8486	19.7951	20.9592	21.1274	20.2904	20.2605	18.8073	18.5746	20.8	19.0764	22.2501	20.0165	18.7777	22.5035	22.6438	20.543	19.6106	20.0302	22.6438
TraesCS1A02G161400	0.0554136	0	0.0683743	0.115044	0.0347444	0	0	0.0686173	0	0	0.0960187	0.0354671	0	0.0755665	0	0	0	0	0.0599361	0	0.0597079	0.0258404	0.0328715	0.0188916	0.014984	0.0328715
TraesCS1A02G161600	0	0	0	0	0	0	0	0	0	0.0243836	0	0	0	0	0.0437508	0	0.0520609	0.026823	0.044869	0.0827705	0	0	0.00609589	0.0109377	0.0516308	0.0516308
TraesCS1A02G161800	0.221133	0.173949	0.136427	0.0765155	0.277302	0.0433788	0.3007	0.319461	0.387418	0.346614	0.212873	0.0943566	0.344484	0.452333	0.34983	0.410697	0.647542	0.667259	0.956722	0.539269	0.152006	0.23521	0.260315	0.389336	0.702698	0.702698
TraesCS1A02G161900	29.9363	22.3533	22.8129	27.2894	37.7943	37.6197	35.9552	35.3758	24.7594	29.8333	29.9591	38.775	31.9581	32.051	32.8547	30.8569	32.8654	32.687	27.339	35.7779	25.598	36.6863	30.8317	31.9302	32.1673	36.6863
TraesCS1A02G162000	0	0	0	0	0	0.066544	0	0	0	0	0	0	0	0	0	0	0	0	0	0	0	0.016636	0	0	0	0.016636
TraesCS1A02G162100	1.83386	0.927358	1.93952	2.17557	3.17572	2.26122	3.20619	3.35216	8.14688	7.18616	8.57457	8.04856	6.63186	5.7161	6.17067	8.10931	5.04129	5.87237	4.81713	7.08575	1.71908	2.99882	7.98904	6.65699	5.70413	7.98904
TraesCS1A02G162200	12.1369	14.2754	14.3101	13.1787	13.9394	13.4462	14.2511	13.7884	16.8589	16.3969	15.4668	14.5006	14.6305	17.8119	14.9947	15.7669	15.2558	16.3432	15.628	18.015	13.4753	13.8563	15.8058	15.801	16.3105	16.3105
TraesCS1A02G162300	2.25155	2.6315	2.81766	2.56982	2.72978	2.21048	2.40872	2.70875	2.53784	3.03576	2.95841	2.58167	3.10438	2.63384	3.24118	2.82741	2.70513	2.78749	3.16243	3.05174	2.56763	2.51443	2.77842	2.9517	2.9267	2.9517
TraesCS1A02G162400	8.09574	9.31266	9.425	8.84328	8.3468	7.57508	7.39288	8.03238	9.07979	9.27828	8.92157	8.32529	10.1513	9.49256	8.78831	8.87046	10.7126	9.26473	9.36099	9.30441	8.91917	7.83679	8.90123	9.32566	9.66069	9.66069
TraesCS1A02G162500	0	0.0858969	0.269473	0.30227	0	0.0856828	0.197983	0.180287	0	0.427899	0.0840942	0	0.085054	0.099273	0	0	0	0.282425	0	0	0.16441	0.115988	0.127998	0.0460817	0.0706063	0.127998
TraesCS1A02G162600	4.33994	6.84333	7.44832	7.53573	7.81712	9.241	6.81357	8.79387	7.98359	8.11674	7.38335	7.67669	9.08099	7.96279	8.23887	7.22985	7.17953	7.09201	9.38827	8.34445	6.54183	8.16639	7.79009	8.12812	8.00107	8.16639
TraesCS1A02G162700	0	0	0	0	0	0	0	0	0	0	0	0	0	0	0	0	0	0	1.31232	0	0	0	0	0	0.32808	0.32808
TraesCS1A02G162800	6.09394	7.52234	7.56882	6.66641	8.60755	7.85828	8.6691	8.1596	9.93432	9.69099	9.35257	8.64086	9.71751	10.0818	9.79592	9.43574	9.57234	10.7991	10.1984	9.15715	6.96288	8.32363	9.40468	9.75775	9.93174	9.93174
TraesCS1A02G163100	0.47541	0.597738	0.48563	0.590579	0.601053	0.96317	0.916716	0.714146	1.15207	1.14067	1.00383	1.03756	1.1883	1.04686	1.36445	1.12902	1.14436	1.3707	1.16751	1.20774	0.537339	0.798771	1.08353	1.18216	1.22258	1.22258
TraesCS1A02G163200	36.5735	32.3318	30.6071	30.7193	32.6975	33.8468	29.7301	32.1802	30.6608	28.686	31.0868	31.5684	30.498	28.556	30.5721	29.2131	28.8498	29.6537	28.2649	28.8903	32.5579	32.1137	30.5005	29.7098	28.9147	32.1137
TraesCS1A02G163400	7.30226	9.93033	9.85636	9.61321	9.80377	9.84746	9.95957	9.4634	11.1016	11.2416	11.4584	10.1903	9.47392	10.2048	10.3977	9.06175	9.72879	10.0676	9.78525	10.5671	9.17554	9.76855	10.998	9.78456	10.0372	10.998
TraesCS1A02G163500	1.12757	1.51189	1.83398	2.28774	2.24951	1.38747	1.3939	1.14238	3.09789	2.59086	2.7235	1.64022	1.79647	1.67744	2.43246	2.41147	1.92966	1.78957	2.38376	2.18163	1.6903	1.54332	2.51312	2.07946	2.07116	2.51312
TraesCS1A02G163600	0.105179	0.137894	0.173039	0.145574	0.0879298	0.11004	0.127132	0.173654	0.199626	0.1786	0.1755	0.209437	0.163849	0.223114	0.271157	0.217047	0.263995	0.136017	0.139043	0.186542	0.140421	0.124689	0.190791	0.218792	0.181399	0.218792
TraesCS1A02G163700	2.51802	1.98818	2.63974	2.41729	3.46624	3.00826	3.14085	2.81323	4.82609	4.34005	4.52715	4.50775	5.04334	6.73846	5.91031	6.9621	10.1217	10.1116	11.5698	9.56975	2.39081	3.10714	4.55026	6.16355	10.3432	10.3432
TraesCS1A02G163900	19.5796	23.9813	23.1359	22.292	20.1389	22.4675	21.1018	20.5569	22.3917	22.2217	21.5427	21.5543	20.1475	23.9773	21.7921	17.7054	20.7918	19.6522	21.6535	22.0376	22.2472	21.0663	21.9276	20.9056	21.0338	21.9276
TraesCS1A02G164000	12.7911	14.9735	14.714	14.9112	15.678	14.0016	13.5065	14.9093	18.5903	17.7864	15.86	16.8727	17.188	18.5061	16.3223	17.1781	18.1905	16.6347	17.3328	17.629	14.3475	14.5238	17.2774	17.2986	17.4468	17.4468
TraesCS1A02G164200	30.2307	38.0506	37.0267	37.9228	38.5549	38.7908	39.4813	39.6734	41.1848	45.3515	42.4108	41.9213	43.3987	43.4068	41.6255	44.0622	44.5561	46.7404	48.287	46.4856	35.8077	39.1251	42.7171	43.1233	46.5173	46.5173
TraesCS1A02G164300	0.633105	0.564419	0.763822	0.92007	1.14677	1.32473	1.05222	1.21949	1.92258	1.50507	1.65772	1.54882	1.90677	2.07205	1.78056	1.77681	1.43017	1.94676	1.84129	1.572	0.720354	1.1858	1.65855	1.88405	1.69755	1.88405
TraesCS1A02G164400	23.2137	22.8156	22.0452	22.6237	25.9639	26.3977	24.0193	25.1675	25.0411	29.0473	27.8697	29.1316	28.6023	27.9928	28.4382	29.2443	27.4789	27.8568	28.3427	28.7209	22.6745	25.3871	27.7724	28.5694	28.0998	28.5694
TraesCS1A02G164500	1.08502	1.5954	1.60656	1.17829	1.40249	1.13954	1.22574	1.57093	1.60116	1.4914	1.29196	1.23935	1.48223	1.47963	1.30277	1.57078	1.25694	1.35997	1.17358	1.24344	1.36632	1.33468	1.40597	1.45885	1.25848	1.45885
TraesCS1A02G164600	4.85178	4.83323	5.2505	4.95381	3.84	4.61055	3.92066	4.55512	4.88585	3.62323	3.5833	3.30898	3.81006	4.6097	4.04744	4.03768	4.81622	3.93429	4.08636	4.12616	4.97233	4.23158	3.85034	4.12622	4.24076	4.24076
TraesCS1A02G164700	3.01139	4.14914	3.78496	3.18421	4.50341	4.16082	4.57819	4.30796	5.65271	5.69501	5.03437	5.052	6.05337	5.48394	4.83303	6.25291	5.86839	4.98279	6.77733	5.72242	3.53243	4.38759	5.35852	5.65581	5.83773	5.83773
TraesCS1A02G164800	7.11136	7.60781	8.7412	8.30993	7.01524	7.06273	6.64937	5.41767	10.3053	8.8377	8.77817	8.86042	9.74878	11.5817	10.0286	9.54295	12.1035	11.9991	12.0138	11.3873	7.94258	6.53625	9.19539	10.2255	11.8759	11.8759
TraesCS1A02G164900	0.903352	0.433022	0.522486	0.527468	0.106201	0.166132	0.0383873	0.419474	0.222559	0.331864	0.228272	0.252956	0.26386	0.500453	0.684773	0.314577	0.885696	0.511092	0.58014	0.751013	0.596582	0.182548	0.258913	0.440916	0.681985	0.681985
TraesCS1A02G165300	3.83063	4.03358	4.69665	4.45454	5.47248	4.30889	4.7474	4.35309	5.00149	3.93319	5.26524	5.4001	4.47555	5.28988	5.1395	5.37332	4.77694	5.07916	4.56283	4.83742	4.25385	4.72046	4.90001	5.06956	4.81409	5.06956
TraesCS1A02G165400	0.101183	0	0	0	0	0	0	0	0	0	0.175326	0.0647614	0.0591088	0	0.16007	0.187921	0	0	0.0547203	0	0.0252957	0	0.0600217	0.101775	0.0136801	0.101775
TraesCS1A02G165600	0.417723	0.633712	0.625871	0.433615	0.336745	0.421421	0.405733	0.406415	0.392055	0.420915	0.379141	0.229166	0.383468	0.447575	0.220277	0.480264	0.262117	0.501611	0.161362	0.277823	0.52773	0.392578	0.355319	0.382896	0.300728	0.392578
TraesCS1A02G165700	1.20056	1.23276	1.35697	1.28429	1.6779	1.59643	1.79455	1.60011	2.14349	1.87463	1.85268	1.95916	2.19505	1.84965	2.12642	2.23541	1.77122	2.13329	2.25015	2.30402	1.26865	1.66725	1.95749	2.10163	2.11467	2.11467
TraesCS1A02G165800	15.0612	21.5409	19.7327	17.643	16.2884	16.4592	17.005	17.5083	15.1604	15.3986	15.0364	15.0849	15.8905	16.4434	16.9819	16.1957	16.7021	16.7267	18.7883	18.5649	18.4944	16.8152	15.17	16.3779	17.6955	17.6955
TraesCS1A02G165900	5.12533	4.83806	4.32146	3.99025	6.21294	5.02708	5.63368	4.49548	7.9131	5.67377	7.20346	5.2487	7.78469	6.81458	6.66674	6.66328	7.12902	7.06992	7.16051	7.44255	4.56877	5.3423	6.50976	6.98232	7.2005	7.2005
TraesCS1A02G166100	0.218781	0.688394	0.269951	0.757015	0	0.0858347	0	0.180607	0.0958241	0	0.0842433	0	0.255614	0	0.153826	0	0	0	0.157757	0	0.483535	0.0666104	0.0450169	0.10236	0.0394393	0.10236
TraesCS1A02G166400	0	0	0	0	0	0.0365226	0	0	0.0407731	0.0364788	0.107537	0	0	0.0846311	0	0.115262	0	0	0	0.0412759	0	0.00913066	0.0461971	0.0499732	0.010319	0.0499732
TraesCS1A02G166600	0	0	0	0.0797304	0	0.0904029	0	0	0	0	0	0	0	0	0	0	0	0	0	0.102169	0.0199326	0.0226007	0	0	0.0255421	0.0255421
TraesCS1A02G166900	1.26017	1.77791	1.74357	1.87642	1.80602	1.71543	1.68342	1.70091	1.81786	1.85542	1.65514	1.72362	1.9247	2.0615	1.68798	1.63663	1.81671	1.75722	1.73912	2.0371	1.66452	1.72644	1.76301	1.8277	1.83754	1.83754
TraesCS1A02G167000	0	0.326813	0.341756	0.431269	0.347327	0	0	0	0.181969	0.162803	0.319954	0.531828	0.323606	0.377705	0.292114	0.342939	0.695197	0	0	0.552639	0.27496	0.0868319	0.299139	0.334091	0.311959	0.334091
TraesCS1A02G167200	45.5823	47.152	43.9418	40.7578	36.3234	34.0928	35.0366	31.4986	29.2192	28.4569	30.38	28.1506	30.6309	26.1284	27.8231	24.5361	28.2678	31.41	28.7117	26.7962	44.3585	34.2378	29.0517	27.2796	28.7964	34.2378
TraesCS1A02G167300	6.16521	8.6602	8.40413	9.38633	10.75	9.39881	8.94245	8.28858	9.87542	10.63	10.9202	11.7253	11.5937	11.8504	9.84617	11.632	10.0952	15.6419	10.5424	12.6527	8.15397	9.34497	10.7877	11.2306	12.2331	12.2331
TraesCS1A02G167400	35.12	37.5612	36.1865	34.5901	36.1844	36.0142	36.2497	36.2702	35.3618	36.654	36.1436	35.9375	34.3284	37.2938	35.699	37.1212	37.58	42.9043	42.2092	40.1458	35.8645	36.1796	36.0242	36.1106	40.7098	40.7098
TraesCS1A02G167600	22.6379	16.9297	15.999	17.1003	14.927	13.8853	14.3077	10.9232	13.2668	12.994	12.2773	15.3735	13.1625	10.5801	14.4596	13.9489	12.6712	13.1944	10.9207	9.18923	18.1667	13.5108	13.4779	13.0378	11.4939	13.5108
TraesCS1A02G167700	2.20672	0.433965	1.36142	0.636298	0	0	0	0	0	0	0	0	0	0	0	0	0	0	0	0	1.1596	0	0	0	0	0
TraesCS1A02G167800	0	0	0	0	0	0	0	0	0	0	0	0	0	0	0	0	0	0	0.775045	0	0	0	0	0	0.193761	0.193761
TraesCS1A02G168100	3.41986	3.87163	4.13419	4.17362	1.94142	1.35985	1.22544	1.28759	0.182173	0.380301	0.427085	0.207054	0.21598	0.409641	0.341182	0.114442	0.492985	0.328703	0.324909	0.36884	3.89983	1.45358	0.299154	0.270311	0.378859	1.45358
TraesCS1A02G168200	0	0	0.144795	0	0	0	0	0	0	0	0	0	0	0	0	0	0	0	0	0	0.0361989	0	0	0	0	0
TraesCS1A02G168400	1.0078	1.55249	0.794465	0.900844	0.982942	0.988479	1.12298	1.2306	1.02995	0.888562	1.051	1.25423	1.17747	0.992561	1.07764	1.21315	1.03641	0.868853	0.999211	1.21022	1.0639	1.08125	1.05594	1.11521	1.02867	1.11521
TraesCS1A02G168500	0	0	0	0	0	0	0	0	0	0	0	0	0	0	0	0	0	0	0.0198872	0	0	0	0	0	0.00497179	0.00497179
TraesCS1A02G168600	89.0999	90.4133	89.942	89.5516	81.702	77.8051	83.7932	89.3311	73.7932	76.5926	82.5839	84.139	79.3413	77.3362	77.1151	80.8559	81.8915	83.1541	88.1895	84.5326	89.7517	83.1579	79.2772	78.6621	84.4419	84.4419
TraesCS1A02G168700	2.63626	3.14082	3.34759	3.18822	3.33797	4.21749	3.75885	3.54965	4.77558	3.49029	4.67149	4.16097	4.6351	5.02604	4.07605	4.69018	5.29996	4.86555	5.01074	4.83447	3.07822	3.71599	4.27458	4.60684	5.00268	5.00268
TraesCS1A02G168800	12.6625	12.7511	10.7855	12.2742	14.0019	13.1068	12.1711	12.7884	13.3735	14.8507	15.4574	12.9137	13.4653	14.5734	14.1439	12.676	13.4869	12.3104	13.7931	14.0959	12.1183	13.0171	14.1488	13.7147	13.4216	14.1488
TraesCS1A02G168900	49.4143	47.8801	51.7865	50.5377	51.8828	51.2707	54.909	52.1347	47.1658	48.7941	49.7077	48.7488	48.1329	53.2878	50.5776	50.735	50.3709	50.9905	53.949	55.5046	49.9047	52.5493	48.6041	50.6833	52.7037	52.7037
TraesCS1A02G169000	10.0602	12.9357	14.5775	13.1474	14.3623	12.1748	12.4874	12.4892	22.6754	20.7117	17.283	18.3263	21.368	23.5684	19.8055	19.0036	23.9558	24.1515	22.3484	21.0679	12.6802	12.8784	19.7491	20.9364	22.8809	22.8809
TraesCS1A02G169100	28.4013	25.765	24.4978	23.5123	25.8272	24.4272	25.4108	24.5246	26.9825	26.4274	25.2664	25.0726	25.2991	25.8147	25.8632	26.0428	25.6948	25.9426	25.7221	26.6845	25.5441	25.0475	25.9372	25.7549	26.011	26.011
TraesCS1A02G169200	13.555	10.2558	9.1926	8.70024	10.64	11.2045	8.72371	9.86591	14.8198	12.894	11.714	12.7157	13.1775	12.6995	12.5499	13.196	12.5962	8.83156	11.6395	12.1122	10.4259	10.1085	13.0359	12.9057	11.2949	13.0359
TraesCS1A02G169300	1.51667	1.78958	2.04964	1.87426	2.56608	2.72018	2.58618	2.65313	4.01738	4.27348	3.58748	5.54707	5.73797	5.05575	4.01163	5.24616	5.2268	4.2963	5.15572	4.70738	1.80754	2.63139	4.35635	5.01288	4.84655	5.01288
TraesCS1A02G169400	0.459847	0.422015	0.504356	0.689495	0.192217	0.661513	0.347393	0.759222	0.604227	0.360392	0.649249	0.915669	0.776051	1.04514	0.916076	1.45504	1.53893	2.64299	2.21056	2.51468	0.518928	0.490086	0.632384	1.04808	2.22679	2.22679
TraesCS1A02G169500	1.7694	3.18661	2.41306	1.96561	1.24566	1.68068	1.35077	1.03784	2.40652	3.46679	2.29498	3.09945	3.48176	4.14849	3.89591	4.15099	5.14236	5.57994	3.76046	4.99627	2.33367	1.32874	2.81694	3.91929	4.86976	4.86976
TraesCS1A02G169600	1.86255	2.42568	2.2219	2.06178	2.72331	2.69252	2.79546	2.5456	3.12773	3.09813	3.43717	3.01739	3.12424	3.18282	3.37446	2.63149	3.19099	3.0283	3.32696	3.17658	2.14298	2.68922	3.1701	3.07825	3.18071	3.18071
TraesCS1A02G169700	0	0	0	0	0	0	0	0	0	0	0	0	0.0126595	0	0	0	0	0	0.0117196	0	0	0	0	0.00316488	0.0029299	0.00316488
TraesCS1A02G169900	0	0.0817033	0.085439	0	0	0	0	0.0857427	0.454922	0.325607	0	0.088638	0.404507	0.377705	0.292114	0	0.173799	0.0895456	0.29958	0.552639	0.0417856	0.0214357	0.217292	0.268582	0.278891	0.278891
TraesCS1A02G170000	22.197	20.5357	20.0487	19.1601	22.2511	22.725	22.2797	21.0038	47.211	33.8069	30.432	31.8517	37.8487	38.6135	32.8389	32.029	37.7539	34.068	32.5384	32.8268	20.4854	22.0649	35.8254	35.3325	34.2968	35.8254
TraesCS1A02G170100	103.823	107.433	112.19	101.486	99.9683	94.3834	105.715	105.205	105.203	101.649	100.646	105.222	100.805	113.291	100.991	108.304	111.666	110.967	111.007	108.546	106.233	101.318	103.18	105.848	110.546	110.546
TraesCS1A02G170200	3.45176	4.52963	4.69694	4.42025	4.85441	4.80311	5.94396	5.61241	6.71851	6.86417	7.11767	5.63675	6.36971	6.99466	7.26384	7.30945	6.86221	7.02944	7.6065	6.90864	4.27464	5.30347	6.58428	6.98441	7.1017	7.1017
TraesCS1A02G170300	4.84602	4.66281	5.04004	4.98022	5.33436	4.69386	5.52154	4.84845	5.14485	4.94394	5.08148	4.59449	5.13947	5.30652	5.27659	5.61111	6.32433	5.53233	6.11729	5.24045	4.88227	5.09955	4.94119	5.33342	5.8036	5.8036
TraesCS1A02G170400	6.70417	9.45634	10.2579	9.57	11.6725	10.9938	10.3041	10.6148	11.6994	12.2545	11.5373	11.7186	12.321	11.5796	11.7701	11.9456	13.4577	13.4701	13.2343	13.1884	8.99711	10.8963	11.8025	11.9041	13.3376	13.3376
TraesCS1A02G170500	21.7459	33.7149	33.0669	32.9389	33.9077	32.675	33.415	38.1378	37.4263	40.7329	36.5513	35.1135	38.0227	42.7386	39.3344	37.7619	41.6344	43.7578	45.3497	41.3285	30.3666	34.5339	37.456	39.4644	43.0176	43.0176
TraesCS1A02G170600	10.2351	10.1184	10.7517	10.2656	15.9569	13.7968	15.3755	16.0565	19.9913	21.5849	17.815	23.9021	18.9071	19.7574	18.7811	19.8226	19.3976	19.2727	19.5603	18.2601	10.3427	15.2964	20.8233	19.317	19.1227	20.8233
TraesCS1A02G170700	5.29854	4.27348	4.92405	5.98748	0.756956	0	0.182406	0.0830512	0.0440642	0	0	0.0858557	0	0	0	0	0.0420859	0	0	0.0446076	5.12089	0.255603	0.03248	0	0.0216734	0.255603
TraesCS1A02G170800	5.46348	5.87895	7.29251	6.02804	6.63578	7.72469	7.05553	7.02059	7.85613	7.51344	7.77994	8.00541	8.23005	7.7316	8.80624	8.04102	7.58967	8.70949	8.02783	9.00428	6.16575	7.10915	7.78873	8.20223	8.33282	8.33282
TraesCS1A02G170900	5.40621	6.05186	6.32858	5.11854	4.76794	5.03453	5.14332	5.5909	5.64647	4.23696	5.35296	4.74036	4.99759	4.9419	4.19796	4.75673	4.47343	4.48159	4.69079	4.76781	5.7263	5.13417	4.99419	4.72354	4.60341	5.13417
TraesCS1A02G171000	24.9722	47.0721	28.0465	25.802	42.804	51.0042	52.4083	49.5909	38.0447	34.2649	36.2601	43.4964	34.1447	31.4711	35.1434	33.8872	31.9704	24.0955	31.4842	26.9957	31.4732	48.9519	38.0165	33.6616	28.6364	48.9519
TraesCS1A02G171100	6.94554	8.86967	9.77724	9.10022	11.8195	9.77108	9.5632	9.99191	11.7992	11.4789	11.6601	11.7553	12.4949	12.1927	12.4845	12.006	13.166	13.0658	13.3484	12.4988	8.67317	10.2864	11.6734	12.2945	13.0197	13.0197
TraesCS1A02G171200	6.34614	5.76545	6.13936	5.78347	5.94055	5.22507	6.4418	6.0505	7.08592	7.9858	8.19134	6.33109	6.23103	6.86641	6.22167	6.86152	7.9643	6.85827	8.1531	8.16409	6.00861	5.91448	7.39854	6.54516	7.78494	7.78494
TraesCS1A02G171300	0.889314	1.27419	1.41083	1.12097	3.26595	1.79438	2.24585	2.4384	0.751202	1.8669	0.513657	1.30103	1.92964	1.47261	3.28273	2.67413	2.07271	2.30011	2.26732	2.36589	1.17383	2.43614	1.1082	2.33978	2.25151	2.43614
TraesCS1A02G171400	4.92068	4.78921	4.52795	4.24215	5.26414	5.10448	4.68763	5.47351	3.47026	3.26817	3.98218	4.27044	3.34553	3.41199	4.10479	4.06173	3.90758	3.09182	3.81881	3.58702	4.62	5.13244	3.74776	3.73101	3.60131	5.13244
TraesCS1A02G171500	3.02651	4.34678	4.10169	4.0687	4.10634	4.40894	4.60463	5.1607	5.59028	6.24093	4.59944	5.43023	5.78231	5.66644	5.27192	4.92986	5.71289	4.82817	6.61411	6.1047	3.88592	4.57015	5.46522	5.41263	5.81497	5.81497
TraesCS1A02G171600	4.55602	8.36239	6.24625	7.09404	7.61769	5.66033	6.19535	5.01476	7.31683	3.86821	8.18689	9.72018	7.68888	5.8678	7.74146	8.77502	7.30599	9.16506	5.20163	8.7538	6.56468	6.12203	7.27303	7.51829	7.60662	7.60662
TraesCS1A02G171700	6.95788	7.01476	6.83288	7.46259	7.71739	7.99503	7.39549	8.52034	8.69404	8.68431	7.78322	8.39935	8.50232	8.01704	8.46446	8.79218	8.87018	9.01213	9.77631	9.81171	7.06703	7.90706	8.39023	8.444	9.36758	9.36758
TraesCS1A02G171800	0	0	0.252911	0.212769	0.085678	0.321666	0.278722	0.0846033	0.359102	0	0.394628	0.0874601	0.159653	0.279515	0.0720579	0.253786	0	0	0	0.0908825	0.11642	0.192667	0.210297	0.191253	0.0227206	0.210297
TraesCS1A02G171900	0	0	0	0	0	0	0	0.0759034	0.0805437	0.216182	0.0708096	0.156933	0	0.250772	0.0646481	0.227689	0	0	0.132601	0.407685	0	0.0189758	0.131117	0.135777	0.135071	0.135777
TraesCS1A02G172100	28.2003	38.9593	39.1688	34.3104	36.6704	34.9501	34.5046	34.9771	39.048	38.7338	37.3256	34.0382	35.3972	38.4089	37.7054	36.078	39.1989	39.4938	42.3017	38.4204	35.1597	35.2755	37.2864	36.8974	39.8537	39.8537
TraesCS1A02G172300	3.96464	4.23735	4.2893	4.56282	5.04373	4.63255	4.66194	4.66029	4.83194	4.91969	4.77898	4.87895	4.77758	4.37483	5.20143	4.77843	4.38666	4.74314	5.39651	5.40107	4.26353	4.74963	4.85239	4.78307	4.98185	4.98185
TraesCS1A02G172600	0.85411	0.503899	0.592806	0.664955	0.870235	0.565473	1.23402	0.793217	2.24456	1.63163	2.34329	2.05001	1.18502	2.18388	2.25199	3.04039	2.61274	1.31163	2.65598	1.42015	0.653942	0.865737	2.06737	2.16532	2.00012	2.16532
TraesCS1A02G172700	1.0222	1.83987	1.66746	1.42079	1.93364	1.40705	1.71984	2.0381	2.07164	2.68852	1.82127	1.81861	2.04448	1.91374	1.6628	1.69469	1.67423	2.03888	1.66782	1.52104	1.48758	1.77466	2.10001	1.82893	1.72549	2.10001
TraesCS1A02G172800	3.11597	4.04431	3.84476	5.49868	6.25189	6.23472	7.20314	8.48853	8.59803	12.4545	13.3181	7.17968	9.46547	9.77313	15.4455	10.8026	10.9494	8.86502	14.1551	9.53302	4.12593	7.04457	10.3876	11.3717	10.8756	11.3717
TraesCS1A02G173000	0.133759	0.315654	0	0.55539	0	0	0	0	0	0	0.154515	0	0	0	0	0	0	0	0	0	0.251201	0	0.0386286	0	0	0.0386286
TraesCS1A02G173100	8.24513	9.62922	8.03999	9.12796	11.0005	10.1264	11.6993	11.9853	11.6374	10.858	12.4964	12.471	13.3535	13.0841	12.0318	11.3315	12.5705	11.4807	12.134	12.6785	8.76057	11.2029	11.8657	12.4502	12.2159	12.4502
TraesCS1A02G173200	6.8808	7.31107	8.06775	6.39635	6.8685	6.40642	5.53949	6.31606	6.92709	6.03653	5.97128	5.74056	5.19951	5.50856	6.02936	4.83198	6.4872	6.24203	7.18318	6.51162	7.16399	6.28262	6.16886	5.39235	6.60601	6.60601
TraesCS1A02G173400	96.6674	81.1775	78.7426	80.6395	87.3423	77.9643	77.2588	88.5808	80.5512	80.192	82.8954	92.3187	89.7141	81.5788	81.0307	91.7955	78.2865	77.5362	80.432	80.291	84.3068	82.7866	83.9893	86.0298	79.1364	86.0298
TraesCS1A02G173500	1.28307	1.36597	1.24987	1.10156	1.20976	1.30579	1.03635	1.4335	1.3817	1.62177	1.54904	1.5807	1.65689	1.57868	1.4753	1.8156	1.81606	1.65927	1.56518	1.88637	1.25012	1.24635	1.5333	1.63162	1.73172	1.73172
TraesCS1A02G173600	0.656342	0.645369	0.674878	0.170328	0.960231	0.772512	0.818129	0.880459	0.35934	0.578688	0.884555	0.840175	1.08636	0.820454	1.44212	0.880378	0.686415	0.565852	0.532431	0.50928	0.536729	0.857833	0.66569	1.05733	0.573495	1.05733
TraesCS1A02G173700	0.699151	0.862453	0.849604	0.64328	0.750541	0.816665	0.871491	0.72801	0.786435	0.952669	0.819879	0.949216	0.922061	0.90286	0.698263	0.996822	1.03031	0.801396	0.847874	0.937042	0.763622	0.791677	0.87705	0.880002	0.904155	0.904155
TraesCS1A02G174000	1.82635	2.18606	2.33556	2.1118	1.97982	1.87606	2.02243	1.92075	1.85823	1.71979	1.74926	1.65692	1.64845	1.86927	1.79911	1.82193	1.88717	1.94293	2.0808	1.95646	2.11494	1.94977	1.74605	1.78469	1.96684	1.96684
TraesCS1A02G174100	0.294054	0.520448	1.08849	0.152621	0.921861	0.605675	0.499823	0.637208	0.869353	0.950632	1.01905	0.564622	0.51534	0.801991	0.542721	0.819193	1.47613	0.855605	1.03367	0.586716	0.513903	0.666142	0.850914	0.669811	0.98803	0.98803
TraesCS1A02G174400	0.76131	1.32381	1.28546	1.2478	1.65814	1.55631	1.5801	1.73657	2.21128	2.44943	2.17547	1.48746	2.80889	1.96709	1.69036	2.87748	2.112	2.48721	2.29697	2.61164	1.15459	1.63278	2.08091	2.33596	2.37696	2.37696
TraesCS1A02G174500	23.7778	20.074	21.4363	20.4648	24.0447	22.6152	20.848	19.8272	16.963	18.2822	19.4215	17.8065	17.8659	16.6767	19.4836	18.6854	19.1905	22.5184	19.5053	19.6215	21.4382	21.8338	18.1183	18.1779	20.2089	21.8338
TraesCS1A02G174600	19.7541	27.4088	26.5432	24.8286	26.1451	23.3619	25.0234	24.7289	26.9158	27.403	26.4275	25.0447	26.6501	25.2973	27.8212	26.7523	28.2018	28.6933	32.2762	30.1973	24.6337	24.8148	26.4477	26.6302	29.8421	29.8421
TraesCS1A02G174700	0	0	0.0657394	0	0.133622	0	0	0	0	0.0626329	0	0	0.062248	0.0726545	0.224761	0.0659669	0	0.206697	0.230506	0.141739	0.0164348	0.0334055	0.0156582	0.106408	0.144735	0.144735
TraesCS1A02G174800	0.690662	0.729156	0.67279	1.01881	0.501422	0.47063	0.197721	0.810217	1.00304	0.683731	0.839827	0.558384	0.424706	0.545278	0.6134	0.270048	0.319336	0.235042	0.668395	0.580234	0.777854	0.494998	0.771246	0.463358	0.450752	0.771246
TraesCS1A02G174900	0.0744482	0.0658832	0.0918608	0.0888727	0.0933583	0.0613377	0.0607415	0.050703	0.0440204	0.048136	0.0602005	0.0333551	0.039142	0.0812189	0.0510363	0.0414805	0.0513871	0.0529518	0.0322097	0.0346603	0.0802662	0.0665351	0.046428	0.0532194	0.0428022	0.0665351
TraesCS1A02G175000	16.6084	20.0304	21.4185	20.6566	21.8252	18.3049	18.2341	18.1586	19.0876	15.6197	16.1266	17.3413	17.8844	19.2044	16.3216	16.3564	20.4399	19.4786	19.901	18.9362	19.6785	19.1307	17.0438	17.4417	19.6889	19.6889
TraesCS1A02G175100	0.504672	0	0.311355	0	0	0	0	0	0	0	0	0	0	0	0	0	0	0	0	0	0.204007	0	0	0	0	0
TraesCS1A02G175200	109.967	88.1018	83.8147	73.8429	17.3045	22.4112	16.4372	29.1414	3.93564	4.1499	3.46	4.10801	5.62418	3.79277	8.68706	4.3708	5.10143	4.56508	6.13223	4.26876	88.9317	21.3236	3.91339	5.6187	5.01687	21.3236
TraesCS1A02G175300	1.43063	0.506418	0.353049	0.594026	0.538207	0.841926	0.38908	0.531456	0	0.672732	0.165263	0.183134	0	0.195093	0.452649	0.177136	0.359084	0.555027	0.309479	0.3806	0.721032	0.575167	0.255282	0.206219	0.401048	0.575167
TraesCS1A02G175500	0.282686	0.222368	0.271291	0.35865	0.512039	0.850284	0.811512	0.738978	0.453984	0.886187	0.580536	0.643311	0.697254	0.856651	0.430642	0.46668	0.709531	0.406186	0.679459	0.668484	0.283749	0.728203	0.641005	0.612807	0.615915	0.728203
TraesCS1A02G175600	5.30896	8.20164	8.64418	7.49943	6.65746	7.15049	5.73071	9.55595	8.55799	5.91941	8.09274	7.2163	7.92932	6.19482	7.09994	7.52207	5.97578	6.65318	7.2814	6.11543	7.41355	7.27365	7.44661	7.18654	6.50645	7.44661
TraesCS1A02G175700	1.98099	1.8908	1.96168	1.93193	2.14398	1.85638	2.04178	1.99209	2.21335	2.0099	2.08433	1.81708	2.30714	2.3487	2.32215	2.31218	2.54945	2.43943	2.45656	2.22386	1.94135	2.00856	2.03117	2.32254	2.41732	2.41732
TraesCS1A02G175900	7.34574	8.23202	8.91943	7.11127	8.03756	6.83409	7.6263	6.5545	7.33372	7.12219	7.31053	7.2022	7.26775	7.50066	6.38958	6.78797	7.52415	7.11297	8.13999	7.93906	7.90211	7.26311	7.24216	6.98649	7.67904	7.67904
TraesCS1A02G176000	16.6063	20.9225	20.8802	20.4357	16.4169	16.7334	12.8615	15.0373	26.9575	24.8611	22.3538	17.2133	18.71	21.6494	24.2614	18.6298	19.0069	18.1045	13.0067	20.0669	19.7112	15.2623	22.8464	20.8127	17.5463	22.8464
TraesCS1A02G176200	5.42601	3.59841	4.9358	4.07017	4.17194	5.40746	4.52397	4.65909	6.08882	4.79568	6.03924	5.01921	5.73797	5.77906	5.38842	6.17885	5.71605	5.94131	4.79789	5.11025	4.5076	4.69061	5.48574	5.77107	5.39137	5.77107
TraesCS1A02G176300	3.84142	5.88491	5.42075	4.84677	4.63085	4.89603	6.23371	5.20349	8.64494	8.08372	8.21307	8.20464	9.27387	9.34821	10.2068	9.0133	11.3731	10.8686	11.2022	9.71139	4.99846	5.24102	8.28659	9.46054	10.7888	10.7888
TraesCS1A02G176500	30.4272	35.9172	34.8319	35.8445	39.6056	38.9379	38.6286	39.219	42.952	45.7315	43.8663	43.1779	43.9958	43.6933	43.9349	43.1794	43.6863	43.1928	44.096	43.6	34.2552	39.0978	43.9319	43.7009	43.6438	43.9319
TraesCS1A02G176700	6.40309	7.69227	8.04398	9.00577	2.74584	2.3234	2.14292	1.99247	0.108983	0.0975047	0.114975	0.212345	0.135668	0.316697	0.297415	0.184851	0.728632	1.02969	0.897108	0.529571	7.78628	2.30116	0.133452	0.233658	0.796251	2.30116
TraesCS1A02G176800	5.13782	3.66403	3.41357	3.28202	2.19481	1.66132	2.68711	3.77527	2.37396	2.1903	2.80449	2.9632	2.50667	2.84873	3.33455	2.44671	2.97594	2.26341	2.01522	2.10284	3.87436	2.57963	2.58299	2.78416	2.33935	2.78416
TraesCS1A02G176900	3.69177	3.30156	3.79384	4.18563	4.56278	4.50799	4.4125	4.78221	4.55732	4.71519	4.81769	5.17521	6.36431	5.41161	5.94692	6.54694	5.6612	5.64096	5.69616	5.70322	3.7432	4.56637	4.81635	6.06744	5.67538	6.06744
TraesCS1A02G177000	6.53384	5.02796	5.85875	7.6671	2.34099	3.20032	4.41482	4.02022	3.35947	3.76897	3.0941	3.22088	3.27166	3.48655	2.61087	3.71836	4.68563	4.77582	4.74066	4.04869	6.27191	3.49409	3.36086	3.27186	4.5627	4.5627
TraesCS1A02G177100	0.452733	0.427357	0.893795	0.798928	0.454183	0.213146	0.36938	0.336364	0.237952	0.106445	0.418388	0.115908	0.211582	0.0617383	0.143243	0.224222	0.284086	0.468377	0.293809	0.0602215	0.643203	0.343268	0.219673	0.160196	0.276623	0.343268
TraesCS1A02G177300	0.0838547	0.0494717	0.103467	0	0	0	0	0.0519176	0	0	0	0	0	0	0	0.0519128	0	0.162661	0	0	0.0591985	0.0129794	0	0.0129782	0.0406652	0.0406652
TraesCS1A02G177400	25.2736	21.404	24.0928	27.1238	30.0063	28.2596	25.443	28.4185	24.6389	23.6731	24.2981	25.6732	27.1473	26.4603	26.87	24.9838	29.7739	26.516	27.1158	27.8708	24.4735	28.0318	24.5708	26.3653	27.8191	28.0318
TraesCS1A02G177500	39.7405	38.7627	51.8543	53.7533	16.012	12.6108	9.994	11.9735	1.58237	1.99864	1.8412	1.15617	2.02775	1.66638	2.14793	2.01732	3.46715	2.83986	3.16058	2.14369	46.0277	12.6476	1.64459	1.96484	2.90282	12.6476
TraesCS1A02G177600	4.43612	6.28122	6.15202	6.44121	7.1533	7.2842	6.82428	6.35586	7.3309	7.13467	6.75302	6.82132	7.46604	7.6676	7.24464	7.01574	8.39529	7.764	9.52569	7.55887	5.82764	6.90441	7.00998	7.34851	8.31096	8.31096
TraesCS1A02G177700	17.1362	17.4139	17.0463	17.0334	16.3631	15.1732	15.4456	16.1091	17.9203	16.4718	18.4105	15.7978	17.6104	16.9634	15.9795	17.7866	19.7052	18.755	18.0033	17.723	17.1574	15.7727	17.1501	17.085	18.5467	18.5467
TraesCS1A02G177800	0.214969	0.528438	0.33156	0.167361	0.314501	0.105424	0.0974395	0.110913	0	0.0210595	0	0	0.0209301	0.0732873	0.0377865	0.0665416	0.0224819	0.0463328	0.0387523	0.023829	0.310582	0.157069	0.00526487	0.0496364	0.032849	0.157069
TraesCS1A02G178000	0	0	0	0	0.0252896	0	0	0	0	0.0237081	0	0.0258156	0	0	0.0212694	0	0	0	0	0	0	0.0063224	0.0123809	0.00531734	0	0.0123809
TraesCS1A02G178100	3.18658	5.40306	5.1125	4.30104	6.51355	6.0834	6.31967	6.654	7.79044	7.18083	6.76998	7.19583	7.32635	8.13175	6.92873	7.78521	7.19409	8.29697	9.39742	8.22743	4.50079	6.39266	7.23427	7.54301	8.27898	8.27898
TraesCS1A02G178200	6.1414	8.81327	8.3151	7.85682	8.97101	7.99031	7.51605	7.29643	9.22556	8.93684	8.91592	8.75392	8.86253	9.23503	7.94754	9.43311	8.22811	8.95087	8.11477	8.03668	7.78165	7.94345	8.95806	8.86956	8.33261	8.95806
TraesCS1A02G178300	5.43551	5.41033	5.35796	4.85428	4.1887	4.5212	3.86082	4.02335	4.80797	4.87274	4.64784	4.02316	4.47028	4.90703	4.80386	4.68095	5.31618	6.04745	5.46857	4.60471	5.26452	4.14852	4.58793	4.71553	5.35923	5.35923
TraesCS1A02G178400	2.49029	2.47443	2.58757	2.60204	3.02011	2.5454	2.85165	2.79964	4.24092	3.02384	3.34987	3.14585	3.6178	3.99919	3.47308	3.95565	3.68042	3.4323	3.33147	3.4215	2.53858	2.8042	3.44012	3.76143	3.46642	3.76143
TraesCS1A02G178500	1.3268	1.04369	0.818561	0.535608	1.47894	2.94976	1.2028	2.09931	1.74338	2.4263	2.21388	3.49119	2.0669	1.00518	2.3322	2.46418	3.0527	2.00178	1.99317	2.54927	0.931165	1.9327	2.46869	1.96712	2.39923	2.46869
TraesCS1A02G178600	3.43237	4.59452	4.73342	3.65278	4.88292	4.24358	3.52996	4.4288	5.26804	5.39135	4.89793	4.98449	5.35822	5.42799	4.38048	5.03551	5.21252	5.63233	5.74033	5.14117	4.10327	4.27131	5.13545	5.05055	5.43159	5.43159
TraesCS1A02G178700	7.86654	4.50841	7.21049	5.36612	2.25478	2.90994	1.22252	2.2265	2.36261	0.528444	1.29818	0.28771	1.31299	0.306499	0.237043	1.39143	0.564135	1.45328	0.243102	0.298969	6.23789	2.15343	1.11924	0.811992	0.639872	2.15343
TraesCS1A02G178800	0	0	0	0.0905528	0.109392	0.205348	0	0	0.458492	0.102551	0	0	0.10192	0.594796	0.0920019	0.216019	0.109477	0	0.0943533	0	0.0226382	0.0786849	0.140261	0.251184	0.0509576	0.251184
TraesCS1A02G179000	88.1796	80.1879	88.7226	87.5926	89.7361	87.447	88.1539	80.183	86.9642	85.4287	81.6669	78.2505	78.9113	86.2187	85.0673	82.5876	87.8874	83.2291	87.0015	81.8701	86.1707	86.38	83.0776	83.1962	84.997	86.38
TraesCS1A02G179100	8.22615	6.4709	6.39084	7.9066	7.25914	5.37897	6.62877	7.92262	2.00166	5.37251	4.2234	5.4601	2.1358	0.415476	2.5706	2.64063	0.764717	2.364	1.31815	4.05269	7.24862	6.79738	4.26442	1.94063	2.12489	6.79738
TraesCS1A02G179200	0	0	0	0.532033	0.964077	0	0.348475	0	0	0	0	0	0	0	0.270273	0	0	0.331402	0	0	0.133008	0.328138	0	0.0675684	0.0828506	0.328138
TraesCS1A02G179300	0.55395	0.326813	1.36702	0	0	0.651997	0	0	0	0	0.319954	0.354552	0	0	0.876341	0	0.347599	0	0	1.10528	0.561947	0.162999	0.168627	0.219085	0.363219	0.363219
TraesCS1A02G179400	5.74809	11.1533	11.1904	8.0883	24.3474	9.62201	20.1488	25.9401	23.3299	11.7127	13.7228	21.0931	16.715	23.3415	14.28	20.0859	11.0611	12.0586	14.645	15.1221	9.04501	20.0146	17.4646	18.6056	13.2217	20.0146
TraesCS1A02G179500	1.72161	2.28824	1.58711	1.49953	1.58816	1.67697	1.66835	2.27885	2.02814	1.83779	2.10306	2.25448	2.38139	1.94295	2.14964	2.05813	2.58278	1.97048	2.35441	2.68489	1.77412	1.80308	2.05587	2.13303	2.39814	2.39814
TraesCS1A02G179600	33.2995	31.0884	35.08	33.1905	31.3098	32.8575	33.2528	32.8934	32.0963	33.1361	29.686	31.9957	37.61	35.8189	34.5776	37.6129	45.8641	40.1593	43.1856	43.1789	33.1646	32.5784	31.7285	36.4049	43.097	43.097
TraesCS1A02G179700	1.32006	1.58716	1.57726	1.59577	2.06396	1.81921	1.85184	1.7484	2.22854	2.53402	2.35491	2.21384	1.99133	2.22169	2.66106	2.21374	2.69468	2.47421	2.60256	2.42272	1.52007	1.87086	2.33283	2.27196	2.54854	2.54854
TraesCS1A02G179800	0	0	0	0	0.286545	0.268949	0	0	0	0	0	0	0.266975	0	0.481988	0	0.573538	0	0.247153	0	0	0.138873	0	0.187241	0.205173	0.205173
TraesCS1A02G179900	0.0288738	0.0170347	0.0890677	0.0149862	0.0362079	0.0509766	0	0.0357537	0.113818	0.0848589	0.150094	0.203286	0.219277	0.157499	0.15226	0.232378	0.235535	0.074679	0.218612	0.21124	0.0374906	0.0307345	0.138014	0.190353	0.185017	0.190353
TraesCS1A02G180100	12.7124	8.58914	8.98186	10.5952	9.75668	9.84047	10.1137	11.2672	8.59449	10.1077	10.8767	10.3648	10.5386	8.81171	9.54085	10.9723	10.1615	10.505	10.4408	11.2264	10.2197	10.2445	9.98591	9.96587	10.5834	10.5834
TraesCS1A02G180200	8.95145	11.6255	11.0772	11.0281	11.5294	10.8112	10.9822	11.975	12.707	12.255	11.9321	12.1575	13.1111	13.4004	12.1185	12.0168	12.6368	13.1448	13.3374	12.3912	10.6706	11.3244	12.2629	12.6617	12.8775	12.8775
TraesCS1A02G180300	23.9647	25.818	26.3557	22.6592	22.8873	22.8921	23.2364	24.5356	24.3698	25.9065	23.6513	21.6072	23.7995	24.3444	24.0475	24.5548	24.0385	22.884	24.4931	23.9773	24.6994	23.3878	23.8837	24.1865	23.8482	24.1865
TraesCS1A02G180400	1.34209	1.78698	1.79272	1.44428	1.62123	1.78252	1.67431	1.49416	1.87672	1.70801	1.53613	1.49733	1.89891	1.41042	1.74009	1.90565	1.86973	2.10181	1.94438	1.58868	1.59152	1.64306	1.65455	1.73877	1.87615	1.87615
TraesCS1A02G180500	1.74262	2.1907	2.1636	2.25411	2.68902	2.59418	2.27368	2.35279	2.68209	2.83995	2.45201	2.51563	2.49268	2.69471	2.90853	2.59455	2.9432	3.0609	3.02984	2.59962	2.08776	2.47742	2.62242	2.67262	2.90839	2.90839
TraesCS1A02G180700	0.310421	0.366277	0.5107	0.214821	0.129756	0	0.140705	0.128129	0	0	0	0	0	0	0	0.128117	0	0	0	0	0.350555	0.0996475	0	0.0320292	0	0.0996475
TraesCS1A02G180800	0.389785	0.40993	0.355486	0.50137	0.88195	0.88763	0.990936	0.713498	1.63671	1.48425	1.66404	1.51857	1.52463	1.98751	1.39413	1.32195	1.39308	1.304	1.13648	1.67944	0.414143	0.868503	1.57589	1.55705	1.37825	1.57589
TraesCS1A02G181000	9.76644	9.59295	9.42263	11.2974	14.5272	15.2249	16.2122	18.0117	27.9866	23.787	23.8541	24.4053	26.3418	27.3451	24.8466	24.8924	26.2085	25.1255	29.4149	27.5716	10.0199	15.994	25.0082	25.8565	27.0801	27.0801
TraesCS1A02G181100	7.14455	9.01555	6.979	5.56228	1.36878	0.817552	2.02401	1.84311	0.782313	0.81657	1.14628	0.508092	1.6231	1.89445	1.04654	1.9658	1.12079	1.92485	0.858626	1.84791	7.17534	1.51336	0.813313	1.63247	1.43804	1.63247
TraesCS1A02G181400	18.0251	15.9697	16.4445	16.6486	18.9963	19.3643	17.6444	17.7843	19.4969	19.1707	21.0373	20.3186	20.3828	20.1498	20.298	20.3706	20.2578	22.6944	20.9959	22.5176	16.772	18.4473	20.0059	20.3003	21.6164	21.6164
TraesCS1A02G181500	19.6704	18.9414	18.1801	21.162	16.4445	15.6564	15.6287	16.2382	17.9242	15.0174	17.1074	15.3395	15.0132	17.2147	14.0291	13.5773	14.5657	14.6194	13.5317	14.2856	19.4885	15.992	16.3471	14.9586	14.2506	16.3471
TraesCS1A02G181600	0.0409126	0.11264	0.0168272	0.0283128	0.0171015	0.0321026	0.074178	0.067548	0.161274	0.0320641	0.0157537	0.139658	0.127468	0.111583	0.0287658	0.0506563	0.0684594	0.0352719	0.0442516	0.126982	0.0496731	0.0477325	0.0871874	0.0796184	0.0687413	0.0871874
TraesCS1A02G181900	7.07406	9.50808	10.905	8.99109	10.8965	9.51716	9.85928	8.28831	10.0514	10.2042	9.14768	9.76845	10.7381	10.3431	10.2022	9.73586	10.94	11.5732	11.5072	10.4841	9.11957	9.64032	9.79294	10.2548	11.1261	11.1261
TraesCS1A02G182000	9.70154	9.65597	9.48285	10.5631	11.2139	11.1395	11.5151	10.897	11.5944	12.2973	13.5909	13.1476	13.164	11.5154	12.5333	12.8932	11.3418	12.1779	12.2892	12.116	9.85087	11.1914	12.6575	12.5265	11.9812	12.6575
TraesCS1A02G182100	4.28743	3.77731	4.05583	3.5011	5.59151	4.23888	3.88674	4.28261	4.09373	4.80502	4.95273	4.46381	4.10759	3.97575	3.738	4.6715	3.98168	3.95507	4.26636	4.03016	3.90542	4.49994	4.57882	4.12321	4.05832	4.57882
TraesCS1A02G182200	0.410428	1.03774	0.506423	0.608633	0.294102	0.828124	0.0797295	1.01645	0	0.0689274	0.135462	0	0.137008	0.399781	0.247349	0.0725965	0.220749	0.0758234	0.0634178	0	0.640807	0.5546	0.0510973	0.214184	0.0899974	0.5546
TraesCS1A02G182300	2.80007	3.30391	2.80133	2.86732	2.7521	4.76536	2.93286	3.27984	6.06574	4.31481	3.84652	4.31089	5.12828	3.9732	4.19023	3.84174	7.93033	4.40396	6.95758	5.1339	2.94316	3.43254	4.63449	4.28336	6.10644	6.10644
TraesCS1A02G182400	47.0907	58.2881	62.3194	56.1205	50.0125	47.1353	49.2993	40.8091	55.4067	49.2111	48.8739	44.8709	47.1197	49.4716	48.4969	43.8388	49.4602	51.6364	51.3671	50.387	55.9547	46.8141	49.5907	47.2317	50.7127	50.7127
TraesCS1A02G182500	53.8014	43.5176	51.0875	46.2165	37.6447	43.5926	43.3658	44.2208	33.6051	34.8322	38.1007	33.2375	37.4423	34.9827	36.759	40.9343	31.5092	30.9561	30.6142	35.7827	48.6557	42.206	34.9439	37.5296	32.2156	42.206
TraesCS1A02G182600	2.28342	1.79619	2.09505	2.37029	1.68868	2.41192	2.22925	1.885	2.07717	2.54668	2.63775	2.99792	1.98379	1.35732	2.59347	2.75474	2.79217	2.12003	2.08981	2.33642	2.13624	2.05371	2.56488	2.17233	2.33461	2.56488
TraesCS1A02G182700	4.35246	4.01996	4.88896	4.76733	3.93353	3.95695	4.24503	4.23729	4.61466	4.26978	4.28235	4.38038	4.96249	5.07577	4.93859	4.92447	4.70885	4.73577	5.03235	4.89117	4.50718	4.0932	4.38679	4.97533	4.84204	4.97533
TraesCS1A02G182800	5.76368	6.3694	5.65224	6.80898	5.31288	6.78383	6.93096	6.81745	8.56239	6.97794	6.45931	6.82742	8.01553	7.33193	7.50767	7.48253	8.71777	7.7595	9.16502	8.18166	6.14857	6.46128	7.20677	7.58441	8.45599	8.45599
TraesCS1A02G182900	11.5363	12.6067	11.9969	12.4742	10.3567	11.5723	10.3393	12.1207	11.2827	9.83747	9.51527	10.0967	11.0279	10.9646	10.5538	11.3621	10.6938	11.0195	11.5798	10.9277	12.1535	11.0972	10.183	10.9771	11.0552	11.0972
TraesCS1A02G183000	1.74656	1.16966	1.6891	1.45368	0.611676	0.555594	0.577703	0.662456	0.785655	0.869385	0.654352	0.886245	1.4891	2.18864	1.2944	1.50013	2.64608	2.40108	3.2336	2.49068	1.51475	0.601857	0.798909	1.61807	2.69286	2.69286
TraesCS1A02G183100	2.85867	2.56755	2.26378	2.43595	3.26376	3.16377	3.77123	2.53599	2.1304	2.75871	1.9715	2.67624	2.74176	3.14193	2.20494	2.48293	3.48049	3.47612	3.18428	3.91606	2.53149	3.18369	2.38421	2.64289	3.51424	3.51424
TraesCS1A02G183200	0.738434	1.08042	0.874699	0.582562	1.18528	1.07773	0.763142	0.841233	1.31959	1.28477	1.12599	1.36117	1.20786	0.966709	1.46413	1.93831	1.14913	2.17726	1.78909	2.08237	0.819028	0.966845	1.27288	1.39425	1.79946	1.79946
TraesCS1A02G183300	1.21908	1.3759	2.09282	1.3755	1.66167	2.62017	2.3064	1.90336	1.5322	1.68237	2.02054	1.28913	1.98167	1.51788	1.28571	1.64067	1.86252	2.19341	2.12119	1.41008	1.51583	2.1229	1.63106	1.60648	1.8968	2.1229
TraesCS1A02G183400	0.0325016	0.0191749	0.060155	0.101214	0.0611357	0	0	0	0.0640594	0.0191041	0.0187725	0.0208024	0.0379735	0.0221609	0.0342781	0.0804844	0.0203945	0.0420309	0.0351542	0.0648494	0.0532615	0.0152839	0.0306846	0.0437242	0.0406072	0.0437242
TraesCS1A02G183800	2.16628	3.78679	3.66294	3.31952	3.79452	3.3524	3.4445	3.7824	4.66124	4.79012	4.11777	3.94681	4.56651	4.68908	4.60564	4.3781	4.81877	4.45412	4.74815	5.31333	3.23388	3.59345	4.37898	4.55983	4.83359	4.83359
TraesCS1A02G183900	0.715317	0.903166	1.16933	0.969549	1.27981	1.31383	1.14618	1.30325	1.41286	1.4783	1.48948	1.62721	1.5118	1.29234	1.47519	1.52878	1.96696	1.7676	1.67059	1.65452	0.939342	1.26077	1.50196	1.45203	1.76492	1.76492
TraesCS1A02G184000	0.573251	0.0845501	0.618912	0.371913	0.179715	0.421696	0.292318	0.0887302	0.0941547	0	0	0.0917265	0.0837204	0	0	0	0	0	0	0	0.412157	0.245615	0.0464703	0.0209301	0	0.245615
TraesCS1A02G184100	13.0458	15.7536	16.1808	14.9862	19.1463	19.2685	18.1782	17.7088	22.6923	21.0003	20.3026	21.5859	21.6443	19.9881	20.2894	20.2068	20.4813	20.4687	20.6612	20.4448	14.9916	18.5754	21.3953	20.5321	20.514	21.3953
TraesCS1A02G184300	16.9388	15.8805	18.0306	16.2194	16.098	16.3842	16.8527	17.0174	15.6547	16.4272	16.142	17.4556	17.0315	16.9248	17.3216	18.0271	17.4252	18.7824	17.9948	17.501	16.7673	16.5881	16.4199	17.3263	17.9259	17.9259
TraesCS1A02G184500	13.56	15.9687	15.832	14.7639	14.8102	15.1488	14.0952	13.8858	12.1919	14.0866	12.7702	12.3016	11.8938	13.4846	12.3161	12.6208	13.5076	12.4447	13.8638	12.7654	15.0312	14.485	12.8376	12.5788	13.1454	14.485
TraesCS1A02G184600	1.39164	1.59413	1.6488	1.71281	1.47664	1.3121	1.38539	1.63181	1.29989	1.49278	1.57773	1.57823	1.56555	1.46484	1.51442	1.48997	1.66309	1.55143	1.63297	1.63508	1.58684	1.45148	1.48716	1.50869	1.62064	1.62064
TraesCS1A02G184700	0	0	0.275072	0	0	0	0	0.552099	0.292926	0.524147	0	0.285371	0	0	0	0.276024	0	0	0	0	0.068768	0.138025	0.275611	0.0690061	0	0.275611
TraesCS1A02G184800	9.95099	13.481	11.7327	14.1554	13.0332	11.9726	14.4336	12.8697	11.1383	11.6982	12.5169	12.172	11.368	13.6705	11.1946	10.4043	12.3033	12.6779	14.6697	13.4327	12.33	13.0773	11.8813	11.6593	13.2709	13.2709
TraesCS1A02G184900	10.7195	9.92298	11.619	12.3568	10.4716	10.3862	11.1941	13.6403	15.6415	13.1586	11.9724	13.0396	10.7943	11.0644	11.3054	13.1991	13.0068	13.2497	10.2491	12.3681	11.1546	11.423	13.453	11.5908	12.2184	13.453
TraesCS1A02G185100	0.620062	0.579211	0.733209	0.69729	0.842356	0.516949	0.737773	0.799798	1.08633	0.668189	0.65659	0.562228	0.694269	1.09219	0.926433	0.735747	0.389083	1.20279	0.838334	0.75606	0.657443	0.724219	0.743334	0.86216	0.796567	0.86216
TraesCS1A02G185300	12.9444	15.5925	16.0831	15.2607	18.5674	17.816	16.2951	17.8324	17.0481	19.0127	18.353	17.8387	19.0362	20.1299	17.247	18.5373	16.3958	18.3903	19.0522	20.4543	14.9702	17.6277	18.0631	18.7376	18.5731	18.7376
TraesCS1A02G185400	3.90648	2.74792	4.1713	2.65142	3.67406	3.36002	4.69916	2.41865	2.27037	1.67799	1.64886	1.73099	2.36986	2.97094	2.21846	2.23239	1.4142	2.62307	2.11265	1.6988	3.36928	3.53797	1.83205	2.44791	1.96218	3.53797
TraesCS1A02G185700	0.730564	0.086202	0.540861	0.606687	0.091613	0.0859871	0.0993432	0.180928	0.479971	0.171768	0.337572	0.187037	0.341424	0.398503	0.539347	0.452278	0.366738	0.0944762	0.790188	1.16614	0.491079	0.114468	0.294087	0.432888	0.604385	0.604385
TraesCS1A02G185800	3.10241	2.70325	2.4146	2.52681	3.11234	3.17402	2.69348	3.30971	3.22983	3.39464	3.58382	3.39092	3.59684	3.25438	2.71826	2.89573	3.68382	3.20961	2.99423	3.49187	2.68677	3.07239	3.39981	3.1163	3.34488	3.39981
TraesCS1A02G185900	8.62059	10.8267	11.7369	10.5462	11.6751	12.3836	12.4887	11.6849	12.5318	11.3207	11.9111	12.1655	11.9881	12.2719	12.1697	12.6626	12.3386	13.5082	14.6548	13.2121	10.4326	12.058	11.9823	12.2731	13.4285	13.4285
TraesCS1A02G186000	0.964652	0.824235	0.94401	1.174	0.542269	0.665575	0.452327	0.453088	1.1364	0.547462	0.614809	0.510968	0.932739	0.725781	0.491148	0.658976	0.417456	0.430167	0.143915	0.530963	0.976724	0.528315	0.702411	0.702161	0.380625	0.702411
TraesCS1A02G186100	42.7437	27.6758	36.4046	27.8359	18.7097	12.4982	10.8753	13.565	4.94527	7.42671	3.80416	4.73171	4.00462	5.13235	3.54403	4.65994	2.02425	2.08589	1.89	1.96675	33.665	13.9121	5.22696	4.33523	1.99172	13.9121
TraesCS1A02G186200	4.80062	2.40019	4.21668	2.95618	4.28542	4.59687	5.42153	3.42564	5.23876	3.92177	4.32366	4.47872	2.75689	3.77257	3.77581	3.92905	3.47186	1.78879	3.43228	3.67989	3.59342	4.43236	4.49073	3.55858	3.0932	4.49073
TraesCS1A02G186300	0.420059	0.165214	0.345537	0.21802	0.0877926	0.0824013	0.190401	0.260074	0	0	0	0.268856	0.0817966	0.0954711	0.147673	0.0866834	0.0878611	0	0	0	0.287208	0.155167	0.067214	0.102906	0.0219653	0.155167
TraesCS1A02G186400	0.131618	0	0	0	0	0	0	0	0	0.0773642	0	0	0	0	0	0	0	0	0	0	0.0329046	0	0.019341	0	0	0.019341
TraesCS1A02G186500	8.18556	6.94451	8.848	8.00543	4.32646	3.34416	2.11578	3.68581	0.977784	1.43149	0.781468	1.73194	1.4227	2.85981	1.56963	2.59658	1.95267	1.57471	1.46341	0.719885	7.99587	3.36805	1.23067	2.11218	1.42767	3.36805
TraesCS1A02G186600	0.0781211	0	0	0.0810933	0.0979642	0	0	0	0.205298	0.0918378	0	0.500009	0.0912735	0.213065	0	0	0	0	0	0	0.0398036	0.024491	0.199286	0.0760845	0	0.199286
TraesCS1A02G186700	0.578288	0.597051	1.33789	0.750363	0.271941	0.170161	0	0.0895099	0	0	0.083503	0.0925325	0	0.0985751	0	0	0	0	0	0	0.815899	0.132903	0.0440089	0.0246438	0	0.132903
TraesCS1A02G186800	0.227033	0.446474	0.373511	0.0785568	0.5694	0.178144	0.102908	0.374838	0.0994384	0	0	0	0.176837	0.3096	0.39907	0.374804	0.284922	0.489329	0.163708	0.402659	0.281394	0.306323	0.0248596	0.315078	0.335154	0.335154
TraesCS1A02G187000	0.37713	0.500614	0.349003	0.587218	0.354692	0.388396	0.256414	0.408617	0.123885	0.221674	0	0.12069	0	0.45	0.298308	0.233474	0.295807	0	0.152966	0.0627063	0.453491	0.35203	0.116562	0.245445	0.12787	0.35203
TraesCS1A02G187100	0.922634	0.993986	0.79195	0.735653	0.167679	0.204597	0.200011	0.082788	0	0	0.0154464	0.0342334	0.0156227	0	0	0	0	0	0.0144628	0	0.861056	0.163769	0.01242	0.00390568	0.0036157	0.163769
TraesCS1A02G187300	71.9217	70.1613	74.7377	83.1904	69.9843	59.045	59.2568	59.4937	49.4161	49.4646	51.3565	47.8493	44.4351	41.0995	43.7917	38.4877	37.0457	32.8167	36.973	38.3977	75.0028	61.945	49.5216	41.9535	36.3083	61.945
TraesCS1A02G187400	4.43791	9.07652	9.36984	8.79122	8.99699	8.9088	8.33129	8.48725	11.3872	10.956	9.21356	10.9515	10.9463	10.4731	9.46496	9.89071	11.3711	11.5419	10.8402	9.93707	7.91887	8.68108	10.6271	10.1938	10.9226	10.9226
TraesCS1A02G187500	0.619354	0.863672	0.798952	0.555248	0.494246	0.43076	0.574233	0.662349	0.406908	0.628815	0.227647	0.324339	0.592059	0.307128	0.296912	0.627431	0.565294	0.32766	0.365401	0.187239	0.709306	0.540397	0.396927	0.455883	0.361398	0.540397
TraesCS1A02G187600	12.5902	11.2176	12.2914	11.7357	18.0189	16.5401	15.4272	14.7825	19.4779	20.5167	18.7222	19.0768	19.9981	19.9991	21.7416	21.3886	21.7536	22.2371	24.7985	22.6627	11.9587	16.1922	19.4484	20.7819	22.863	22.863
TraesCS1A02G187800	1.93136	1.40672	1.4122	1.50982	1.16611	0.954183	0.87543	0.767658	1.56652	0.840915	0.908949	0.79358	1.30934	1.20307	0.905298	1.50565	1.49618	1.54174	1.70213	1.1418	1.56502	0.940846	1.02749	1.23084	1.47047	1.47047
TraesCS1A02G187900	0	0	0	0	0	0	0	0	0	0	0	0	0	0	0	0	0	0.0790931	0	0	0	0	0	0	0.0197733	0.0197733
TraesCS1A02G188000	5.08551	6.97365	5.59658	7.49046	13.5301	11.2433	6.8219	6.46745	6.05013	6.38238	7.62117	8.26933	6.58404	5.52927	7.0305	5.53086	6.03724	7.46528	7.9535	5.57625	6.28655	9.51568	7.08075	6.16867	6.75807	9.51568
TraesCS1A02G188200	6.89718	6.62473	6.82385	7.44336	8.14808	7.32596	6.63385	8.3323	11.2455	10.2836	9.91073	9.69036	10.6135	10.4952	9.29231	10.831	10.5823	10.4422	9.89371	10.0416	6.94728	7.61005	10.2825	10.308	10.24	10.308
TraesCS1A02G188400	3.39679	5.4021	7.10693	5.67231	2.2224	1.73827	1.20496	2.3774	0.58217	0.694472	1.02362	0.378104	1.20786	0.402795	2.95942	1.09716	0.741377	2.29185	0.47922	2.16095	5.39453	1.88576	0.669593	1.41681	1.41835	1.88576
TraesCS1A02G188500	20.5011	23.8649	25.3641	26.7348	28.2655	29.6	29.3765	28.9118	30.9689	30.1907	29.8788	34.0738	31.1642	31.8399	28.6545	32.5029	32.0684	31.6195	30.7976	32.0351	24.1162	29.0384	31.2781	31.0403	31.6301	31.6301
TraesCS1A02G188600	0.664558	1.16561	1.13026	1.13109	0.953482	1.14156	1.21304	1.03048	1.41602	1.28799	1.18956	1.54044	1.399	1.35529	1.21865	1.46775	1.53277	1.28523	1.28865	1.40959	1.02288	1.08464	1.3585	1.36017	1.37906	1.37906
TraesCS1A02G188700	26.7545	22.6175	24.8072	22.2957	25.2116	26.7867	21.99	20.6817	33.8011	32.5898	27.0474	22.9786	29.1798	44.5308	29.896	23.1923	24.4085	21.7605	17.2885	23.5871	24.1187	23.6675	29.1042	31.6997	21.7612	31.6997
TraesCS1A02G188800	22.3507	23.393	23.562	21.6857	23.204	23.7526	23.767	24.3786	23.0436	24.2343	25.0669	21.7675	23.924	22.1936	24.4461	22.9108	23.2221	23.0363	23.364	22.698	22.7478	23.7755	23.5281	23.3686	23.0801	23.7755
TraesCS1A02G188900	6.33804	5.90958	6.07041	7.40732	5.00219	4.17334	4.64076	5.04921	11.0652	6.92984	5.22236	6.4679	6.42121	5.92322	4.16026	5.48777	7.50914	3.61097	5.22537	3.8911	6.43134	4.71638	7.42133	5.49811	5.05915	7.42133
TraesCS1A02G189000	18.1765	21.2599	22.5366	20.5151	24.9379	25.5645	23.7578	23.8392	28.4007	28.5805	27.4734	26.1337	28.1989	26.9026	28.2251	27.0022	29.6922	29.0687	29.366	30.1815	20.622	24.5248	27.6471	27.5822	29.5771	29.5771
TraesCS1A02G189100	2.45613	3.7898	4.77901	3.92243	4.19354	4.69209	3.77664	4.00056	4.22031	4.46434	4.16859	4.3775	4.14995	4.07079	4.02505	4.95931	4.33907	4.30016	4.78185	4.82525	3.73684	4.16571	4.30769	4.30127	4.56158	4.56158
TraesCS1A02G189200	4.65197	4.23906	4.37605	4.25522	2.54136	2.49372	1.81632	1.93915	0.302602	0.43317	0.159619	0.294798	0.699576	1.19339	0.728649	0.570285	0.69364	1.36996	1.29527	0.673935	4.38057	2.19764	0.297547	0.797975	1.0082	2.19764
TraesCS1A02G189300	0.294844	0.231932	0.303171	0.459093	0.184868	0.0578384	0.267289	0	0	0	0	0	0	0	0.15548	0	0.0616707	0.0635485	0	0	0.32226	0.127499	0	0.03887	0.0313048	0.127499
TraesCS1A02G189400	1.07556	1.00652	1.23559	1.27047	0.976682	1.26593	1.36169	1.79109	1.70565	1.26441	0.856866	1.75662	1.29997	1.51729	0.899652	1.5154	1.76871	1.53479	1.76506	1.33201	1.14704	1.34885	1.39588	1.30808	1.60014	1.60014
TraesCS1A02G189500	0	0	0	0	0	0	0	0.0273529	0	0.0519362	0	0	0	0	0	0	0	0	0	0	0	0.00683823	0.012984	0	0	0.012984
TraesCS1A02G189600	12.2953	15.744	14.9239	13.3229	11.3029	11.7876	12.2986	12.5539	12.8962	12.4617	11.5157	9.6249	10.927	11.4091	11.5699	10.9884	11.5438	11.0385	10.4824	11.0673	14.0715	11.9858	11.6246	11.2236	11.033	11.9858
TraesCS1A02G189700	9.27393	7.89134	7.37193	7.54405	9.05762	12.0699	12.0652	10.0482	10.7797	10.6402	12.7217	9.5314	13.0232	11.3699	12.226	12.3659	11.7505	10.6092	10.2237	12.8104	8.02031	10.8102	10.9182	12.2462	11.3485	12.2462
TraesCS1A02G189800	2.32344	3.31411	3.17533	3.44984	3.52214	3.4097	3.85933	3.7511	4.36687	4.58114	4.36571	4.66837	4.70762	4.09089	4.06338	4.60651	5.35192	5.0775	5.31243	4.04906	3.06568	3.63556	4.49552	4.3671	4.94773	4.94773
TraesCS1A02G190000	1.17938	1.16894	1.20783	1.40788	1.31626	1.61022	1.4594	1.41658	1.25523	1.74693	1.59399	1.66068	1.52951	1.56005	1.54236	1.59168	1.4949	1.67768	1.40319	1.69428	1.24101	1.45061	1.56421	1.5559	1.56751	1.56751
TraesCS1A02G190100	0.46513	0.470421	0.49193	0.551801	0.458287	0.430144	0.722847	0.617098	0.480204	0.78114	0.422169	0.382762	0.582256	0.588982	0.560632	0.534769	0.291865	0.214823	0.323415	0.486126	0.49482	0.557094	0.516569	0.56666	0.329057	0.56666
TraesCS1A02G190200	19.0044	22.2917	21.0984	20.3257	22.6671	21.8781	21.4446	21.2131	28.3583	25.6161	24.3947	25.147	25.9638	25.8286	25.6829	27.4159	27.9893	27.9098	27.309	26.3014	20.6801	21.8007	25.879	26.2228	27.3774	27.3774
TraesCS1A02G190300	0.0314335	0.0741792	0	0	0	0.0739943	0	0	0	0.110858	0.0363112	0	0.0367256	0.0428653	0	0.0389197	0.078897	0.0406497	0	0.0418122	0.0264032	0.0184986	0.0367923	0.0296277	0.0403397	0.0403397
TraesCS1A02G190400	928.202	770.625	769.391	787.744	818.998	917.499	945.73	851.278	965.787	959.726	963.223	961.165	948.212	1059.87	1015.93	993.838	944.996	994.954	1033.81	998.777	813.99	883.376	962.475	1004.46	993.133	1004.46
TraesCS1A02G190500	5.06108	4.34513	4.82342	5.68491	3.90743	4.55657	4.26282	4.55995	4.4417	3.33007	4.07942	3.84367	3.50818	3.50236	3.6647	3.62424	3.55498	4.17608	4.37114	4.01919	4.97864	4.32169	3.92371	3.57487	4.03035	4.32169
TraesCS1A02G190700	5.02556	7.75531	8.01264	8.30591	9.04533	9.00018	9.31278	8.77324	12.1581	12.1403	11.5084	11.2517	12.2844	11.8656	12.3776	11.5786	13.2818	13.2274	14.1009	13.1601	7.27485	9.03288	11.7646	12.0266	13.4425	13.4425
TraesCS1A02G190800	7.00812	7.26753	7.25881	6.64974	7.20386	6.81956	6.92585	7.41906	7.88558	6.70694	6.92117	7.66958	7.91122	7.65894	7.39117	6.95396	7.72975	8.60334	8.77581	8.86252	7.04605	7.09208	7.29582	7.47882	8.49285	8.49285
TraesCS1A02G190900	42.8162	51.1717	50.8116	54.1241	49.7859	45.9166	48.9742	51.3827	50.6646	51.5159	52.5344	52.9664	51.9824	58.5758	55.1566	55.3565	63.0603	58.8622	61.2357	55.0128	49.7309	49.0148	51.9203	55.2678	59.5427	59.5427
TraesCS1A02G191000	1.27757	1.13059	1.33555	1.16041	1.37957	1.54547	1.39946	1.45015	1.28234	1.68963	1.57831	1.7944	1.76217	1.71801	1.45969	1.93336	1.93736	1.65215	2.07276	1.13293	1.22603	1.44366	1.58617	1.71831	1.6988	1.71831
TraesCS1A02G191100	0	1.13525	0	0.749046	0.603253	0	0	0.297843	0	1.13105	0.277855	0.3079	0.843079	0.984022	1.52207	1.48908	0.905586	0.311053	0.520323	1.59974	0.471073	0.225274	0.429203	1.20956	0.834177	1.20956
TraesCS1A02G191300	4.86899	6.03236	5.5572	5.2564	5.83097	6.56174	5.36295	6.3306	7.29341	7.09763	7.25565	7.22997	8.98818	8.49887	7.83105	6.26973	7.08817	8.0281	8.5315	8.0634	5.42874	6.02156	7.21916	7.89696	7.92779	7.92779
TraesCS1A02G191400	26.8251	23.7491	23.2246	21.3924	25.929	22.7601	23.026	23.8175	26.3567	26.8917	25.0759	26.0287	27.3686	24.4498	24.7776	26.452	25.3027	28.294	28.16	26.7731	23.7978	23.8832	26.0883	25.762	27.1325	27.1325
TraesCS1A02G191500	0	0	0	0.102021	0	0	0	0	0	0	0	0	0	0	0.15548	0	0.0616707	0	0	0	0.0255052	0	0	0.03887	0.0154177	0.03887
TraesCS1A02G191600	1.27249	1.08567	0.966222	1.21929	1.66935	1.77422	1.38428	1.59993	1.74919	1.86414	1.56041	2.20528	1.71545	2.02893	2.47761	1.72098	2.13746	2.25317	2.20215	2.42177	1.13592	1.60695	1.84475	1.98574	2.25364	2.25364
TraesCS1A02G191700	64.2586	58.1451	60.1551	61.1107	47.2937	44.3894	44.4047	45.0733	32.2887	35.9941	33.5477	36.7548	38.4597	34.1374	37.1423	40.9202	41.3112	36.6213	35.8885	42.8251	60.9174	45.2903	34.6463	37.6649	39.1615	45.2903
TraesCS1A02G191800	1.9734	2.80281	3.15642	3.45207	3.11623	1.59147	2.53438	2.89613	1.68065	1.84732	2.27962	1.82442	1.83597	2.34224	1.96564	1.53843	1.88037	1.8431	1.97635	2.23609	2.84618	2.53455	1.908	1.92057	1.98398	2.53455
TraesCS1A02G191900	13.1525	11.0195	10.6911	11.1216	5.85561	3.87775	4.83283	4.68997	2.352	1.8603	1.67817	2.39096	3.03094	2.29946	2.84541	2.76233	3.09287	3.1535	3.87215	3.76129	11.4962	4.81404	2.07036	2.73454	3.46995	4.81404
TraesCS1A02G192200	14.0952	15.2688	15.09	16.7832	15.596	14.3594	14.5362	17.6737	12.7233	14.4814	14.5379	15.5034	15.1536	15.2236	14.2098	15.7289	12.4494	15.7005	14.7972	15.9131	15.3093	15.5413	14.3115	15.079	14.715	15.5413
TraesCS1A02G192300	60.0111	71.3843	67.6844	62.3786	54.684	58.4943	56.3719	61.9922	70.4236	64.9634	68.7605	62.5263	62.382	71.2605	67.7019	64.3996	69.402	61.8013	69.4762	67.9975	65.3646	57.8856	66.6684	66.436	67.1693	67.1693
TraesCS1A02G192400	1.99331	1.69049	2.27506	1.69412	2.57773	2.66871	2.28702	2.28315	2.61916	2.63622	3.05098	2.29645	2.67824	2.75222	2.64097	2.88452	3.01752	3.64106	3.00492	3.28118	1.91325	2.45415	2.6507	2.73899	3.23617	3.23617
TraesCS1A02G192500	11.7567	9.58137	11.5006	12.0574	12.7506	12.4247	11.2341	11.4978	11.644	10.2516	10.0328	9.7619	9.40485	9.6772	9.27154	11.453	10.6338	10.8206	8.47746	11.8815	11.224	11.9768	10.4226	9.95165	10.4534	11.9768
TraesCS1A02G192600	0.188026	0.443719	0	0	0.117893	0	0.127841	0.349242	0.247062	0	0.108602	0.120345	0	0.256408	0.0991517	0	0	0.121577	0.305058	0.125054	0.157936	0.148744	0.119002	0.0888899	0.137922	0.148744
TraesCS1A02G192700	1.00319	0.923864	1.02649	0.990559	1.07391	1.32474	1.36415	1.5452	2.25053	2.67507	2.28945	2.53702	2.20123	2.56923	2.42571	2.6357	2.14949	2.87942	2.48771	2.70139	0.986025	1.327	2.43802	2.45797	2.5545	2.5545
TraesCS1A02G192800	4.29803	4.03219	5.8684	5.70494	4.15276	3.77334	3.78457	3.48993	3.1015	2.65059	2.64528	2.52544	3.25172	3.0747	2.19217	3.22789	4.81919	3.73584	2.85787	3.65523	4.97589	3.80015	2.7307	2.93662	3.76703	3.80015
TraesCS1A02G192900	0.160667	0.16588	0.185855	0.343983	0.37777	0.224562	0.232132	0.435203	1.04237	1.14507	0.869993	1.05405	1.14977	1.2872	1.21791	1.19359	0.856946	0.883039	1.01009	1.24222	0.214096	0.317417	1.02787	1.21212	0.998076	1.21212
TraesCS1A02G193000	6.33491	6.79924	6.40367	6.69096	7.61976	7.5866	7.00698	8.05019	9.56158	9.77039	7.80864	9.26771	9.40826	10.4774	9.25234	9.99321	9.89719	9.41037	9.70856	9.6795	6.5572	7.56588	9.10208	9.7828	9.67391	9.7828
TraesCS1A02G193100	1.36696	0.835264	1.05417	1.14024	1.43868	1.3216	1.12856	1.36018	1.63578	2.1235	1.60727	1.4686	1.73969	1.56451	1.80209	1.75296	1.80741	1.83088	2.24418	1.94818	1.09916	1.31225	1.70879	1.71481	1.95766	1.95766
TraesCS1A02G193200	11.6138	13.6222	17.0091	15.3468	12.2733	13.2638	12.3717	13.741	17.9319	13.7745	13.0975	15.2196	16.5084	16.1195	15.9559	14.8491	17.2566	19.2082	15.3945	15.7235	14.398	12.9124	15.0059	15.8582	16.8957	16.8957
TraesCS1A02G193300	2.77971	4.11818	4.34959	4.20327	4.53247	4.35009	4.4873	4.42274	5.56542	5.37175	4.59682	5.0442	5.24349	4.80183	5.30234	4.7492	5.33504	5.39708	5.94176	4.99887	3.86269	4.44815	5.14455	5.02421	5.41819	5.41819
TraesCS1A02G193400	10.5941	13.326	10.9997	12.2901	9.8804	10.6738	12.0082	11.5587	16.55	13.03	13.1918	13.3643	15.8441	13.7026	12.9295	13.9836	16.5095	16.1615	16.3177	14.9856	11.8025	11.0303	14.034	14.115	15.9936	15.9936
TraesCS1A02G193500	8.32813	9.8601	9.7517	8.58617	9.27128	9.10202	8.97503	9.64605	10.0497	9.5573	9.45683	8.41255	10.1274	8.84603	9.17171	9.08399	9.31406	10.0372	10.4172	9.45766	9.13153	9.2486	9.36908	9.30728	9.80654	9.80654
TraesCS1A02G193600	2.74621	4.05965	4.2164	4.35703	4.66669	4.21482	4.53001	4.07681	4.97187	4.60414	4.64137	4.574	4.85842	4.47905	4.83816	4.29861	5.3557	4.9336	5.40062	5.48981	3.84482	4.37208	4.69785	4.61856	5.29493	5.29493
TraesCS1A02G193700	0	0	0	0	0	0	0	0	0.185721	0	0	0	0	0	0	0.175005	0	0	0	0	0	0	0.0464302	0.0437513	0	0.0464302
TraesCS1A02G193800	30.5015	29.9915	27.9414	36.2193	24.0505	33.4524	27.6509	30.6159	23.6825	26.3494	34.9676	34.0161	19.4382	24.2633	25.1013	32.3297	22.3293	24.2045	20.4943	26.1262	31.1634	28.9424	29.7539	25.2831	23.2886	29.7539
TraesCS1A02G193900	12.0853	10.0577	12.1744	9.21183	9.88367	9.89517	11.3528	12.796	10.8166	10.5696	10.7908	12.1071	11.8689	8.51888	11.0833	12.2889	13.7014	13.0616	10.9246	12.8915	10.8823	10.9819	11.071	10.94	12.6448	12.6448
TraesCS1A02G194000	73.9534	73.0717	69.3988	64.9938	60.4544	56.0021	60.0553	57.1241	62.3041	60.4327	60.7096	59.6478	61.4025	58.0645	59.2893	55.4608	58.8552	58.138	53.3851	57.4014	70.3544	58.409	60.7736	58.5543	56.9449	60.7736
TraesCS1A02G194100	13.5862	14.9328	12.8599	14.9724	15.4618	11.336	15.6908	13.2513	14.7951	15.0965	14.1895	17.5702	16.9064	13.2609	15.3593	17.3404	15.941	13.6585	16.0538	15.1013	14.0878	13.935	15.4128	15.7167	15.1886	15.7167
TraesCS1A02G194200	5.0036	4.28738	2.79295	3.95731	0.373484	0.210329	0.647997	0.737598	0.234807	0.350127	0.344049	0.381253	0.347976	0.812299	0.879514	0.295012	1.12133	0.770313	1.03085	1.34698	4.01031	0.492352	0.327559	0.5837	1.06737	1.06737
TraesCS1A02G194400	6.8915	6.3426	6.74599	6.60524	8.09464	6.57013	7.77807	6.45706	7.27439	6.50822	7.53631	7.41025	5.79726	6.23388	6.71095	6.76934	7.49555	7.15935	6.03769	6.56963	6.64633	7.22498	7.18229	6.37786	6.81555	7.22498
TraesCS1A02G194500	4.57008	4.79326	4.17702	5.79817	2.33481	3.58598	4.37315	2.93431	5.11535	7.36233	3.71503	5.41677	4.3507	3.23148	4.81988	4.8202	4.88569	5.03445	4.21076	2.47664	4.83463	3.30706	5.40237	4.30556	4.15189	5.40237
TraesCS1A02G194600	1.51086	1.06205	1.07094	1.60171	1.57214	1.39992	1.13653	1.03494	1.22493	1.36045	1.2997	1.23449	1.8779	1.84115	1.49173	1.35326	1.21028	1.24713	1.42555	2.00971	1.31139	1.28588	1.27989	1.64101	1.47317	1.64101
TraesCS1A02G194700	0.0388117	0.0228977	0.0478894	0.0201442	0	0	0.0263884	0	0.101995	0	0	0.0248412	0.0453461	0.0529269	0.0409331	0.0720828	0.024354	0.125478	0	0	0.0324358	0.0065971	0.0317091	0.0528222	0.037458	0.0528222
TraesCS1A02G194800	8.94555	8.16859	9.0824	8.54995	9.98877	9.62079	8.90347	9.47617	10.1651	9.65826	9.00885	10.4635	10.2811	10.2368	11.0619	9.0622	11.1742	11.4335	11.3672	11.0393	8.68662	9.4973	9.82391	10.1605	11.2535	11.2535
TraesCS1A02G194900	5.93384	3.96666	4.1202	5.57409	3.02735	2.49622	3.46688	3.79958	5.75134	3.44807	3.85735	3.63907	4.92944	4.52283	4.21177	4.55349	4.64367	4.34741	4.70988	5.22203	4.8987	3.19751	4.17396	4.55438	4.73075	4.73075
TraesCS1A02G195100	10.1699	9.34896	10.2467	9.74472	10.6401	11.12	11.6197	11.6741	14.9707	14.7381	13.509	13.8143	13.4757	15.2635	13.6028	13.5854	13.5182	14.5524	14.4061	14.0614	9.87756	11.2635	14.258	13.9818	14.1345	14.258
TraesCS1A02G195200	3.42707	4.62937	4.52025	3.8396	4.34202	3.69983	4.94944	4.37535	4.65836	4.79289	5.03732	4.94667	5.19146	4.23832	5.55868	5.00412	5.5467	5.73087	5.34286	5.25027	4.10408	4.34166	4.85881	4.99814	5.46767	5.46767
TraesCS1A02G195300	9.35919	12.2258	11.4767	10.042	9.73192	10.0701	9.80976	10.0919	9.87085	10.058	9.71122	9.20279	9.1737	10.4588	9.90569	9.17825	9.08467	9.52195	10.3291	9.26544	10.7759	9.92592	9.71072	9.67912	9.55028	9.92592
TraesCS1A02G195312	0.455506	0.755815	0.614735	0.812687	0.999611	0.971733	1.2001	1.03995	0.9726	1.15464	0.986605	1.25728	1.13091	1.26174	1.24605	1.1456	1.44699	1.17812	1.6474	1.26861	0.659686	1.05285	1.09278	1.19608	1.38528	1.38528
TraesCS1A02G195400	41.0217	46.1849	48.0067	44.4292	50.2837	45.9314	49.0945	48.0318	47.2409	50.3356	47.6393	47.5911	48.4575	51.6145	52.2565	53.3684	56.9161	54.6769	59.7646	57.0221	44.9106	48.3353	48.2017	51.4242	57.0949	57.0949
TraesCS1A02G195500	4.81481	7.58497	5.27732	5.05116	4.62469	5.57658	5.64178	5.80349	8.61486	8.18923	6.09447	6.65514	7.27116	7.57868	7.34686	6.97623	6.91031	7.31943	7.53463	7.05183	5.68207	5.41164	7.38843	7.29323	7.20405	7.38843
TraesCS1A02G195700	4.14256	4.72228	5.07681	5.8599	5.88156	6.31373	7.31352	6.45116	15.9422	15.8314	12.1825	10.1743	13.2403	17.8283	13.8771	14.9876	12.4067	11.7312	11.27	14.1962	4.95039	6.48999	13.5326	14.9833	12.401	14.9833
TraesCS1A02G195900	0	0	0	0.0466874	0	0.0264684	0.0305797	0.0278465	0.206842	0.132183	0.0779331	0.0287868	0.341564	0.521333	0.284607	0.194907	0.112889	0.174489	0.0972938	0.149566	0.0116718	0.0212236	0.111436	0.335603	0.133559	0.335603
TraesCS1A02G196000	51.0985	50.849	49.0591	48.8115	42.4242	47.4949	49.6318	49.6923	51.9025	51.9682	43.618	49.1409	48.4884	51.2888	47.9513	47.6231	51.7579	58.1737	53.7458	49.4373	49.9545	47.3108	49.1574	48.8379	53.2787	53.2787
TraesCS1A02G196100	0.836989	1.20229	1.25726	1.01994	1.36903	1.30637	1.03918	1.26173	1.36278	1.49732	1.36623	1.7003	1.63693	1.61283	1.3433	1.68966	1.52994	2.00007	1.51539	1.40378	1.07912	1.24408	1.48165	1.57068	1.6123	1.6123
TraesCS1A02G196200	0.711747	1.87344	1.31732	1.50607	2.12835	0.966604	1.52622	1.76268	1.72656	2.38143	1.73925	1.85724	2.43076	1.45589	1.73227	1.69472	1.58033	2.05326	2.04302	2.03916	1.35214	1.59596	1.92612	1.82841	1.92894	1.92894
TraesCS1A02G196300	30.3394	30.7762	32.8775	32.0388	30.3096	29.1325	28.5835	30.1384	31.5621	30.0454	29.6971	27.4836	29.0721	31.6821	30.9694	33.1307	28.5213	30.4082	32.8358	29.3573	31.508	29.541	29.6971	31.2135	30.2806	31.2135
TraesCS1A02G196500	0.0952836	0.337286	0.274329	0.263757	0.358458	0.672891	0.431894	0.629265	1.04334	0.522731	0.293518	1.423	0.705061	0.822931	1.10541	0.983137	1.19579	1.02684	1.23672	1.30969	0.242664	0.523127	0.820646	0.904134	1.19226	1.19226
TraesCS1A02G196600	18.9103	20.6495	21.0264	20.107	14.528	15.3313	16.6707	15.3704	20.8608	17.6548	15.2595	16.988	19.0145	22.862	20.1056	20.2643	23.7321	22.1956	20.5531	21.9742	20.1733	15.4751	17.6908	20.5616	22.1138	22.1138
TraesCS1A02G196700	3.02072	3.1404	3.30414	2.72886	2.55945	1.9987	2.19813	2.22407	2.14549	2.16905	2.45205	1.86024	2.21296	2.31571	1.84261	2.18343	2.09014	2.06932	2.03099	2.10679	3.04853	2.24509	2.15671	2.13868	2.07431	2.24509
TraesCS1A02G196800	3.67578	3.83867	4.50075	4.0934	3.81472	3.53073	3.40886	3.60991	6.03273	4.85099	4.16483	4.00223	5.66036	5.66558	4.72333	5.14409	4.93119	5.40916	5.74279	5.20792	4.02715	3.59105	4.7627	5.29834	5.32276	5.32276
TraesCS1A02G197000	0.221637	0.362102	0.462805	0.336256	0.534488	0.301	0.649139	0.380005	0.537648	0.721531	0.492365	0.327364	0.517904	0.557986	0.61135	0.73883	0.79166	0.793717	0.626975	0.657669	0.3457	0.466158	0.519727	0.606517	0.717506	0.717506
TraesCS1A02G197200	3.43651	3.812	4.16298	4.47765	3.18716	2.79131	2.32434	2.94771	1.44637	1.44132	1.29224	1.15704	1.19198	1.40345	1.76498	1.374	1.57236	1.56237	1.79073	1.69038	3.97229	2.81263	1.33424	1.4336	1.65396	2.81263
TraesCS1A02G197300	55.1796	49.2167	50.1777	50.0175	44.8806	40.6555	44.4047	42.844	41.4204	41.4256	42.6848	38.1227	42.2224	38.7519	42.736	42.4807	42.6207	42.9049	43.1376	43.8231	51.1479	43.1962	40.9134	41.5477	43.1216	43.1962
TraesCS1A02G197400	3.31829	4.10483	6.1416	4.33345	4.63096	4.0946	4.07559	1.85566	0.351625	0.377509	0.741911	0.137023	0.875442	0.145971	0.959585	0.728941	0.940348	1.5919	0.926222	0.854307	4.47455	3.6642	0.402017	0.677485	1.07819	3.6642
TraesCS1A02G197500	14.6803	15.4034	15.6715	13.9669	11.9379	12.0646	12.2082	12.9553	11.6728	10.5265	12.0586	12.0354	11.7833	8.77248	10.6117	12.1663	11.2966	10.7873	10.2458	11.3153	14.9305	12.2915	11.5733	10.8335	10.9112	12.2915
TraesCS1A02G197600	8.92634	8.64827	9.24579	9.62724	11.4761	11.2774	10.0502	10.2167	10.4108	10.253	10.8791	12.7631	10.2856	10.3021	9.97563	10.2411	12.0503	11.0669	11.6478	10.6209	9.11191	10.7551	11.0765	10.2011	11.3465	11.3465
TraesCS1A02G197700	1.1351	1.45753	1.07104	1.28226	0.795442	0.7073	0.408581	0.496083	0.921218	0.627956	0.655621	1.02567	0.663103	1.13817	1.09151	1.15742	2.30439	1.59743	1.33607	0.754945	1.23648	0.601852	0.807616	1.01255	1.49821	1.49821
TraesCS1A02G197800	27.9949	26.8555	28.6852	26.6299	28.2966	29.9649	28.9599	28.908	28.2827	26.5653	29.4469	29.9674	27.8456	28.3328	29.1136	30.0325	31.9095	31.1992	30.9127	28.6315	27.5414	29.0324	28.5656	28.8311	30.6633	30.6633
TraesCS1A02G197900	27.6192	35.5196	27.4594	24.648	22.1761	16.9555	27.5598	28.4181	29.6333	30.3664	27.1996	29.6321	26.9296	25.606	29.2336	24.3561	28.6769	32.5051	26.0048	27.8842	28.8115	23.7774	29.2078	26.5313	28.7678	29.2078
TraesCS1A02G198000	15.2289	17.9692	20.1442	17.8665	18.9913	18.6195	19.676	17.3427	23.2808	23.9531	21.6368	18.8464	23.0173	20.2497	22.2901	20.8407	23.8768	23.731	20.259	20.9867	17.8022	18.6574	21.9293	21.5994	22.2134	22.2134
TraesCS1A02G198100	8.80639	10.3164	9.85168	8.91168	11.2217	11.6119	12.0181	11.4333	14.7291	15.1294	14.538	14.3897	14.9071	13.9064	14.5902	13.4682	15.3972	15.2731	14.3988	16.2146	9.47153	11.5712	14.6965	14.218	15.3209	15.3209
TraesCS1A02G198200	30.3464	35.5684	33.4538	29.1931	26.3955	25.6582	24.7357	27.4588	26.2921	27.7998	26.5167	24.7639	25.2675	28.3498	26.6455	25.204	24.713	25.8763	25.9524	26.962	32.1404	26.0621	26.3431	26.3667	25.8759	26.3667
TraesCS1A02G198300	0.15486	0	0.114648	0.0321503	0	0.0364539	0	0	0	0.0364101	0.035778	0	0.0723727	0.0844718	0.0653296	0	0.194346	0	0	0	0.0754145	0.00911347	0.018047	0.0555435	0.0485866	0.0555435
TraesCS1A02G198400	27.137	29.1708	27.7623	25.0363	27.1138	26.2561	28.9539	27.1814	30.6819	31.7405	28.0198	30.1365	33.4689	30.0091	33.6266	29.693	33.471	30.4805	31.6666	30.5858	27.2766	27.3763	30.1446	31.6994	31.551	31.6994
TraesCS1A02G198500	10.6324	9.32182	10.3167	10.4561	8.50348	8.40747	9.22099	8.43758	8.2181	8.28128	8.36567	8.59608	7.4612	8.8432	8.9917	7.90695	8.51011	7.91785	8.58064	8.27565	10.1818	8.64238	8.36528	8.30076	8.32106	8.64238
TraesCS1A02G198700	3.78896	6.18389	5.8606	5.42345	6.0509	6.13036	6.14312	6.14208	7.09912	7.5316	7.03299	6.80549	6.50157	7.38975	6.8821	7.15062	7.08521	7.03571	7.83444	6.65538	5.31422	6.11661	7.1173	6.98101	7.15268	7.15268
TraesCS1A02G198800	0.307572	0.197954	0.138004	0.174149	0.140253	0.164551	0.0760438	0.069247	0.0367402	0.0657411	0.0323	0.107378	0.196012	0.03813	0.0589788	0.173102	0.0350907	0.144637	0.0907293	0	0.20442	0.112524	0.0605398	0.116555	0.0676141	0.116555
TraesCS1A02G198900	51.0299	47.0894	54.9209	57.3007	51.3076	53.6017	55.0176	53.1275	80.6892	71.7681	73.2911	71.9809	68.0226	72.465	69.1635	70.1575	71.622	70.3312	69.0128	68.676	52.5852	53.2636	74.4323	69.9521	69.9105	74.4323
TraesCS1A02G199000	5.16276	6.96349	6.39224	6.24622	6.14484	5.86702	5.94314	5.9906	6.20479	6.49306	6.3752	5.98779	6.26076	6.74297	6.39782	5.89637	6.40098	6.2563	6.69612	7.00948	6.19118	5.9864	6.26521	6.32448	6.59072	6.59072
TraesCS1A02G199200	0.102188	0.0803838	0.0420296	0.0353587	0	0	0	0	0	0	0.118045	0.13081	0	0.0464507	0.0359245	0	0	0.0880995	0.0736854	0.135929	0.0649901	0	0.0622138	0.0205938	0.0744284	0.0744284
TraesCS1A02G199500	18.6355	14.9352	14.5277	15.5944	15.612	15.8463	16.5405	19.246	19.6713	20.441	18.585	19.8959	18.5541	19.7066	18.7221	22.2693	20.3212	20.671	18.5541	20.0522	15.9232	16.8112	19.6483	19.813	19.8996	19.8996
TraesCS1A02G199600	0.262693	0.300845	0.2002	0.36091	1.17234	1.60051	1.72303	1.35855	8.54808	7.23904	7.16692	6.39902	7.98894	7.28049	6.62478	6.91647	7.00075	7.11399	6.56011	6.59803	0.281162	1.46361	7.33827	7.20267	6.81822	7.33827
TraesCS1A02G199700	0	0	0	0	0	0	0	0	0	0	0.0370907	0	0	0	0	0	0	0	0	0	0	0	0.00927268	0	0	0.00927268
TraesCS1A02G199900	0.312318	0.362757	0.367301	0.420447	0.673144	0.597345	0.617134	0.592188	1.46838	1.28504	1.41494	1.35555	1.12891	1.23112	1.15286	1.1601	1.01663	0.795154	1.01342	1.1814	0.365706	0.619953	1.38098	1.16825	1.00165	1.38098
TraesCS1A02G200000	1.13056	1.9057	1.26213	1.17357	2.63292	3.16824	3.66036	2.26657	2.68809	2.08853	2.30103	2.48094	3.27079	3.30369	3.23638	3.73283	2.43228	2.29748	2.09627	3.29413	1.36799	2.93202	2.38965	3.38592	2.53004	3.38592
TraesCS1A02G200200	2.70921	1.04619	1.64104	2.40323	0.679472	0.7537	1.20568	0.731945	0.194173	0.231629	0.967335	0.189165	0.575515	0.201518	0.727311	0.609898	0.803639	0.509606	0.692621	0.655225	1.94992	0.8427	0.395576	0.52856	0.665273	0.8427
TraesCS1A02G200400	0.0210441	0.0496615	0.0259661	0	0.0263894	0.0495377	0.0572323	0.0260584	0	0.0247391	0.0243097	0	0	0.0286975	0	0	0	0.0816425	0.0227616	0	0.024168	0.0398045	0.0122622	0.00717437	0.026101	0.0398045
TraesCS1A02G200500	2.21698	1.65214	1.72769	1.8774	0.804765	1.23602	1.74534	1.66158	0.613274	1.02878	0.741341	1.34428	0.817966	0.795592	0.430712	0.577889	0.878611	0.829916	0.63103	0.310419	1.86855	1.36193	0.931919	0.65554	0.662494	1.36193
TraesCS1A02G200600	0.867449	1.13854	0.986153	0.900453	1.16112	1.20453	1.20608	1.09828	1.65208	1.51245	1.40738	1.44728	1.42344	1.50192	1.43911	1.60503	1.73692	1.66377	1.95029	1.82803	0.973149	1.1675	1.5048	1.49237	1.79475	1.79475
TraesCS1A02G200800	3.68709	3.95632	3.73969	4.27328	3.87547	3.98859	3.99154	4.07804	3.12008	3.7313	3.59761	3.87971	3.95931	3.85644	3.76278	4.10721	3.98332	4.39779	4.27194	4.63467	3.91409	3.98341	3.58217	3.92144	4.32193	4.32193
TraesCS1A02G200900	2.39277	3.98744	3.79197	3.94349	4.16664	4.68491	4.59532	4.10033	5.23014	5.10588	4.97795	3.97749	4.86252	4.50013	4.52088	5.01261	5.13764	5.93934	5.77713	5.02312	3.52892	4.3868	4.82287	4.72404	5.46931	5.46931
TraesCS1A02G201000	0.526703	0.621478	0.768056	0.844966	1.53113	1.77525	1.59522	1.60086	1.88748	2.3923	1.85296	2.11462	1.95802	1.82829	1.94422	1.8675	2.22338	2.353	1.94212	2.3566	0.690301	1.62562	2.06184	1.89951	2.21877	2.21877
TraesCS1A02G201100	0.553577	0.391912	0.341526	0.459711	0.902444	0.130312	0.60221	0.68548	0.872863	1.04124	0.831322	0.77949	0.840809	1.88726	1.16767	1.23375	1.8063	2.57718	1.73639	1.84089	0.436681	0.580111	0.881229	1.28237	1.99019	1.99019
TraesCS1A02G201200	1.84662	1.02778	1.59066	2.09771	1.83505	2.09144	1.65825	1.81204	1.37344	1.80221	1.48919	1.87322	1.83185	1.8055	1.21262	1.68245	1.31178	1.93746	1.77121	1.52941	1.64069	1.84919	1.63452	1.63311	1.63747	1.84919
TraesCS1A02G201300	745.252	661.217	654.879	656.013	636.419	706.132	761.505	737.919	740.95	761.83	758.761	806.565	772.263	833.032	723.467	789.011	785.072	863.71	810.557	731.544	679.34	710.494	767.026	779.443	797.721	797.721
TraesCS1A02G201500	2.97874	3.19521	3.82394	4.40386	4.33905	5.31208	4.33695	5.25332	5.85123	4.70439	4.69224	4.6604	5.65979	4.22618	5.55326	5.55087	5.09765	5.83651	5.17449	5.52316	3.60044	4.81035	4.97706	5.24753	5.40795	5.40795
TraesCS1A02G201600	43.1891	54.5927	55.0754	53.4947	37.9743	31.3208	34.4206	36.8091	32.3586	29.9533	32.1111	32.5211	31.3076	33.8862	30.862	33.2698	37.3523	37.7942	42.542	33.3004	51.588	35.1312	31.736	32.3314	37.7472	37.7472
TraesCS1A02G201700	1.30574	0.513563	1.15081	1.16179	0.779715	0.585466	0.0845506	0.538954	0.245101	0.292382	0.430959	0.47756	0.290585	0.169582	0.0655765	0.0769864	0.390162	0.321633	0.403516	0.496247	1.03297	0.497171	0.3615	0.150682	0.402889	0.497171
TraesCS1A02G202000	7.01299	9.2421	7.59689	7.88489	9.1598	8.51155	8.39697	11.2779	15.1747	13.8976	14.5401	14.0372	14.174	14.3577	15.5419	15.4268	17.3509	18.3032	16.3725	16.4037	7.93422	9.33656	14.4124	14.8751	17.1076	17.1076
TraesCS1A02G202200	0.174406	0.102894	0.107599	0.0603472	0.255157	0.410551	0.158107	0.395931	0.343748	0.205029	0.537252	0.297673	0.577345	0.475669	0.398534	0.359904	0.510712	0.789394	0.53448	0.154661	0.111312	0.304936	0.345925	0.452863	0.497312	0.497312
TraesCS1A02G202300	9.38524	8.7636	9.52532	9.57877	7.95898	8.29142	10.069	8.75096	11.9475	11.43	11.8296	10.1413	10.229	10.159	10.6103	10.9516	11.2416	11.7004	11.0276	10.5381	9.31323	8.76758	11.3371	10.4875	11.1269	11.3371
TraesCS1A02G202500	1.8549	1.89356	1.77441	2.4447	2.74421	3.18895	3.06079	3.25175	2.19082	2.6461	3.70764	3.30819	2.06978	2.35896	2.5058	2.16763	1.70012	1.37456	1.55543	1.46932	1.99189	3.06143	2.96319	2.27554	1.52486	3.06143
TraesCS1A02G202600	0.0369051	0.0435458	0	0	0	0	0	0.0913973	0	0	0	0	0	0	0	0.0456945	0	0	0	0	0.0201127	0.0228493	0	0.0114236	0	0.0228493
TraesCS1A02G202700	3.89484	5.27519	5.1237	4.51498	5.73935	5.35123	5.54357	4.71029	6.33244	6.36031	5.77722	5.83933	5.89627	6.63399	5.62615	6.19224	6.65675	7.09463	6.44201	6.30974	4.70218	5.33611	6.07732	6.08716	6.62578	6.62578
TraesCS1A02G202800	0	0.207401	0.216884	0.18246	0.440839	0.206884	0.717054	0	0	0.206635	0	0.450008	0.410731	0	0.18538	0.217635	0	0	0.380236	0.233809	0.151686	0.341194	0.164161	0.203436	0.153511	0.341194
TraesCS1A02G202900	0	0	0	0	0	0	0	0	0	0	0	0	0	0	0	0	0	1.72976	0	0	0	0	0	0	0.43244	0.43244
TraesCS1A02G203000	30.0609	31.4674	32.5277	33.8081	34.5061	29.7961	33.7373	30.9676	36.9387	37.9694	36.0596	36.0785	39.9918	37.5979	36.1951	36.55	39.8772	39.178	38.7986	37.3942	31.966	32.2518	36.7615	37.5837	38.812	38.812
TraesCS1A02G203100	1.01343	2.28907	2.6081	1.47278	1.96073	1.5336	2.04743	1.90028	3.27198	2.31466	2.20758	2.29804	2.46959	2.56656	3.08431	1.97181	2.471	3.03301	2.72469	2.69609	1.84585	1.86051	2.52307	2.52307	2.7312	2.7312
TraesCS1A02G203200	0.86896	0.170886	1.2509	1.20269	1.27129	0.681842	0.492344	0.269003	4.18657	2.1282	0.58555	0.648868	1.60749	3.06121	0.381856	0.627615	3.99861	0.749156	0.783232	1.25219	0.87336	0.67862	1.8873	1.41954	1.6958	1.8873
TraesCS1A02G203400	3.26072	3.98596	4.61883	4.08882	5.28294	4.65149	4.61134	4.32838	6.04973	5.04456	4.86658	5.00881	4.96784	5.17583	5.03462	5.20004	5.31979	5.27937	4.82472	4.80578	3.98858	4.71854	5.24242	5.09458	5.05742	5.24242
TraesCS1A02G203500	0	0	0	0	0	0	0	0	0	0	0	0	0	0	0.0648899	0	0	0	0	0	0	0	0	0.0162225	0	0.0162225
TraesCS1A02G203600	0.212014	0	0.0654005	0.0550201	0	0	0	0	0	0	0	0	0	0	0	0	0	0	0	0	0.0831087	0	0	0	0	0
TraesCS1A02G203700	0.314175	0.247138	0.323048	0.271774	0.0656628	0	0.142407	0.0648392	0	0	0.0604879	0	0.367069	0	0	0.0648332	0	0	0.113272	0.0696515	0.289034	0.0682272	0.015122	0.107976	0.0457309	0.107976
TraesCS1A02G203900	40.7991	34.5984	45.1846	37.462	27.4529	25.8451	25.0784	22.344	5.31731	5.77112	4.90459	4.84049	8.37096	8.41339	7.55632	9.03534	8.4088	8.66484	10.0456	8.8244	39.511	25.1801	5.20838	8.344	8.98591	25.1801
TraesCS1A02G204100	0.0460849	0	0	0	0	0	0	0	0	0	0	0	0	0	0	0	0	0	0	0	0.0115212	0	0	0	0	0
TraesCS1A02G204200	6.50059	5.73713	6.42333	6.36388	8.28431	7.58897	10.6722	9.06388	10.0347	9.1331	8.66929	10.6892	11.6395	9.4413	10.0888	10.1428	11.0102	10.7645	14.2909	10.299	6.25623	8.90234	9.63156	10.3281	11.5911	11.5911
TraesCS1A02G204300	1.88298	1.79676	2.08094	1.73366	1.43729	1.71519	1.33591	0.993482	0.494837	0.519713	0.510692	0.565914	0.688693	0.692184	0.932508	0.831204	0.657559	0.592883	0.761531	0.762299	1.87358	1.37047	0.522789	0.786147	0.693568	1.37047
TraesCS1A02G204400	0.255471	0.602879	0.450318	0.492496	0.77802	0.386599	0.446648	0.723069	0.383636	0.471942	0.337272	0.42046	0.298481	0.298612	0.615849	0.632627	0.824428	0.755139	1.02633	0.582551	0.450291	0.583584	0.403328	0.461392	0.797113	0.797113
TraesCS1A02G204500	4.34682	5.22575	4.25032	4.93788	5.75947	7.43296	4.79561	6.29657	9.37567	9.0631	9.56897	9.44883	10.6364	8.38822	8.90932	8.8347	8.33717	9.54558	9.40316	9.49129	4.69019	6.07115	9.36414	9.19216	9.1943	9.36414
TraesCS1A02G204600	3.0209	7.40315	7.45492	8.20142	6.11944	7.11118	6.3198	6.33043	8.8548	5.46357	10.469	8.03151	8.145	5.07021	7.35235	7.48073	11.0819	6.91171	7.54027	7.10937	6.5201	6.47021	8.20472	7.01207	8.16082	8.20472
TraesCS1A02G204700	48.2328	41.5986	47.8507	50.0679	34.9194	36.5637	36.1983	39.4163	31.017	35.1983	36.417	33.8798	34.206	36.998	37.9363	35.1108	34.6901	33.632	35.8111	35.1375	46.9375	36.7744	34.128	36.0628	34.8177	36.7744
TraesCS1A02G205000	1.10964	1.57117	1.73429	1.07507	1.20596	2.43795	1.40832	2.19847	3.4993	2.60895	2.47821	2.65149	3.19794	2.92552	2.96474	2.47305	3.43504	2.86997	4.40075	1.77123	1.37254	1.81267	2.80949	2.89031	3.11925	3.11925
TraesCS1A02G205100	6.92932	4.01957	5.58856	7.43406	10.971	8.8848	6.84323	7.33409	11.6482	12.4238	12.387	10.555	10.9453	22.4885	14.7386	12.5099	14.5746	10.9634	7.15988	16.2718	5.99288	8.50827	11.7535	15.1706	12.2424	15.1706
TraesCS1A02G205200	0.292972	0.10521	0.220041	0.370232	0.287521	0.404797	0.225176	0.378553	0.485382	0.673852	0.559152	0.293502	0.223237	0.503744	0.671708	0.552006	0.27176	0.296507	0.16533	0.288043	0.247114	0.324012	0.502972	0.487674	0.25541	0.502972
TraesCS1A02G205300	16.5879	17.7065	17.6333	17.7858	19.1485	19.5239	19.7913	18.7451	22.7609	22.1344	19.9884	22.8488	21.9104	23.0314	21.4263	22.3801	22.8732	24.568	24.6418	21.9146	17.4283	19.3022	21.9331	22.1871	23.4994	23.4994
TraesCS1A02G205400	4.8475	5.30628	5.69302	6.42632	6.18864	6.49601	5.91665	7.73821	8.28802	6.72851	7.05024	7.77522	7.23306	6.65027	6.03639	6.6528	6.30342	6.38206	7.35932	6.79764	5.56828	6.58488	7.4605	6.64313	6.71061	7.4605
TraesCS1A02G205600	6.13251	4.70108	4.86783	4.01412	6.66156	6.89612	5.15217	6.04596	5.49173	7.16335	6.45241	6.70012	7.30188	7.56379	8.2391	9.28574	7.20598	9.59745	7.73146	7.42993	4.92888	6.18895	6.4519	8.09763	7.99121	8.09763
TraesCS1A02G205700	22.0292	22.4079	22.378	24.083	27.8232	25.2205	24.3605	26.7296	31.0669	34.4552	30.8224	31.6838	34.2065	30.6451	32.6468	34.2906	33.5251	34.5459	34.6452	37.3864	22.7245	26.0335	32.0071	32.9473	35.0257	35.0257
TraesCS1A02G205900	3.15751	4.11785	5.94656	4.83021	6.0435	5.86797	5.8755	7.20239	3.71217	4.10264	5.95115	6.38194	6.21323	8.83831	7.88707	7.40749	6.04821	2.57891	5.39243	5.9685	4.51303	6.24734	5.03698	7.58652	4.99702	7.58652
TraesCS1A02G206000	4.06583	4.12231	3.92571	4.04054	5.28337	5.08137	5.88243	5.02388	5.03484	5.34024	5.20748	5.08255	5.40871	5.17801	5.4675	5.5279	5.67916	5.32517	5.64475	5.54666	4.0386	5.31776	5.16628	5.39553	5.54894	5.54894
TraesCS1A02G206100	0.064317	0.0758901	0.11904	0.033382	0	0.0378505	0.0874593	0.0796422	0.169022	0.415855	0.185744	0.535155	0.112718	0.131562	0.237414	0.119452	0.24215	0.374285	0.104349	0.25666	0.0731573	0.051238	0.326444	0.150287	0.244361	0.326444
TraesCS1A02G206200	7.56506	5.1467	6.72753	8.84334	6.06802	5.13387	7.04341	7.59537	4.92537	4.7271	7.40057	6.10699	6.13135	4.46112	6.97225	6.41328	4.36212	4.58307	6.33957	6.34596	7.07066	6.46017	5.79001	5.9945	5.40768	6.46017
TraesCS1A02G206300	3.99016	4.2037	4.87946	4.88161	3.75276	5.36733	4.2632	4.72034	5.43023	5.44464	5.92629	6.43031	4.78682	4.37248	4.584	5.11691	3.88982	3.82397	4.85529	3.88595	4.48874	4.52591	5.80787	4.71505	4.11376	5.80787
TraesCS1A02G206400	4.88018	4.67863	4.81728	5.06585	5.46954	6.10295	5.35039	4.60779	7.97546	7.3506	6.94112	7.92595	7.19852	7.4037	8.13857	8.08177	8.03846	7.4549	8.74246	7.99267	4.86048	5.38267	7.54829	7.70564	8.05712	8.05712
TraesCS1A02G206500	0.376053	0	0.232004	0.19518	0.117893	0.110653	0.255681	0	0.370593	0.442081	0.217203	0.361035	0.109841	0.512816	0.0991517	0.116403	0.23597	0.121577	0.305058	0.500217	0.200809	0.121057	0.347728	0.209553	0.290706	0.347728
TraesCS1A02G206600	3.43289	4.6077	4.49068	4.79898	4.8846	4.85092	4.62797	4.4701	4.82093	5.58515	5.01096	4.79733	5.05666	5.60691	5.71607	5.8581	6.03644	5.64783	5.54299	5.90094	4.33256	4.7084	5.05359	5.55944	5.78205	5.78205
TraesCS1A02G206700	5.07016	7.73708	8.45196	6.73277	7.74664	7.37333	7.61512	6.69941	8.1379	8.37802	8.47015	8.2014	7.69812	8.47811	8.33375	7.7467	8.1696	8.81728	9.13707	8.73276	6.99799	7.35862	8.29687	8.06417	8.71418	8.71418
TraesCS1A02G206800	14.0132	14.926	15.9823	15.4113	25.6466	18.0983	20.8065	18.1026	24.783	16.5628	20.2128	19.7805	23.0985	16.6305	19.8121	21.4773	18.8222	18.9055	18.9257	20.6553	15.0832	20.6635	20.3348	20.2546	19.3271	20.6635
TraesCS1A02G206900	7.19426	9.47794	8.51959	7.61037	8.14241	7.60651	9.20253	7.96478	8.91233	9.47879	9.684	9.85316	8.47671	8.56356	8.4877	8.68119	9.35386	9.10647	10.2213	8.15043	8.20054	8.22906	9.48207	8.55229	9.20803	9.48207
TraesCS1A02G207000	0.25367	0.342074	0.357715	0.150469	0.27266	0.0426527	0.0985555	0.0448733	0	0.0852028	0.125586	0.0463885	0.127019	0.0988357	0.0764386	0	0.0454787	0.0468635	0.117588	0	0.275982	0.114685	0.0642942	0.0755733	0.0524826	0.114685
TraesCS1A02G207100	0.342691	0.643291	0.864906	0.751883	0.810639	1.10004	1.06968	0.86798	1.10525	1.26352	0.953683	1.03687	1.23756	0.987749	1.1007	1.19577	1.1436	0.91655	1.09513	1.22248	0.650693	0.962083	1.08983	1.13044	1.09444	1.13044
TraesCS1A02G207200	1.18079	0.928837	1.94261	1.49809	0.164524	0.463261	0.892029	0.16246	0.344783	0.616939	0.757787	1.17562	1.07301	0.894565	0.968588	0.974669	0.658608	0.508996	0.141906	1.04711	1.38758	0.420568	0.723782	0.977708	0.589154	0.977708
TraesCS1A02G207300	0.374597	0.972403	0.41599	0.427734	0.516721	0.17636	0.407506	0.278312	0.344548	0	0.0432725	0.0959034	0.0875328	0.102166	0.118522	0.0927623	0.0940225	0.242214	0.0405169	0.199312	0.547681	0.344725	0.120931	0.100246	0.144016	0.344725
TraesCS1A02G207500	5.13652	4.64811	5.52779	5.8932	7.0708	6.77296	5.25167	6.36042	3.50149	5.40278	4.86286	5.48757	4.0159	4.47661	4.88776	5.21219	4.89526	6.24297	5.84813	5.49681	5.3014	6.36396	4.81367	4.64812	5.62079	6.36396
TraesCS1A02G207600	6.30759	3.64376	3.64822	5.45631	4.36684	4.33067	3.48447	3.66119	2.41734	2.78066	2.58059	2.355	2.14945	1.79199	2.9104	4.23031	2.88601	2.54905	3.19799	2.44715	4.76397	3.96079	2.5334	2.77054	2.77005	3.96079
TraesCS1A02G207700	3.23846	4.01624	4.1906	4.49263	5.38018	4.94366	5.11894	5.42435	5.58812	5.61788	5.95434	5.45362	5.53068	6.15814	5.77698	5.09823	5.56354	5.61634	6.31473	6.0968	3.98448	5.21678	5.65349	5.64101	5.89786	5.89786
TraesCS1A02G207800	0.147952	0.0581915	0.304261	0.255969	0.371066	0.406325	0.134125	0.122137	0.648019	0.231907	0.227881	0.757568	0.403343	0.470773	0.520131	0.610629	0.557033	0.510217	0.800136	0.918415	0.191594	0.258413	0.466344	0.501219	0.69645	0.69645
TraesCS1A02G207900	0.0742432	0	0	0	0.0931013	0	0.0504786	0.321767	0.0487769	0.0872791	0.085764	0.190076	0.173486	0.101244	0.156602	0.137888	0.093174	0	0.0803025	0.197514	0.0185608	0.116337	0.102974	0.142305	0.0927475	0.142305
TraesCS1A02G208000	13.3208	13.6564	17.9453	14.3037	14.8148	13.2882	15.6195	15.1969	16.8433	17.0203	16.0942	15.5703	16.2013	17.4804	15.615	16.7907	17.0463	16.5204	17.5258	17.1962	14.8066	14.7299	16.382	16.5219	17.0722	17.0722
TraesCS1A02G208100	0	0	0.0511214	0	0	0.0487643	0.0281694	0	0.163318	0.0730586	0.191441	0.106071	0.145219	0.112998	0.0873914	0.128246	0.0259977	0.107157	0.0224062	0.0826662	0.0127804	0.0192334	0.133472	0.118464	0.0595568	0.133472
TraesCS1A02G208300	0.282104	0.133146	0.487319	0.0585674	0.353759	0.664071	0.460331	0.0698644	0.370678	0.0663273	0.195528	0.216671	0.263679	0.15388	0.238019	0.139716	0.141614	0.364815	0.183076	0.375249	0.240284	0.387006	0.212301	0.198823	0.266189	0.387006
TraesCS1A02G208400	8.05342	14.2935	11.5148	11.0378	10.8304	10.3502	10.7986	12.0001	11.0536	12.4211	10.8579	11.1418	11.9778	11.38	11.7586	10.9991	11.3175	10.9658	11.4768	11.0706	11.2249	10.9948	11.3686	11.5289	11.2077	11.5289
TraesCS1A02G208500	20.4496	23.8468	21.9234	21.7911	19.7384	19.4094	19.2331	19.8071	19.1511	20.3807	19.5106	18.5551	19.0245	19.5491	19.3787	19.1926	19.2129	19.2405	19.1315	19.7908	22.0027	19.547	19.3994	19.2862	19.3439	19.547
TraesCS1A02G208600	6.77739	9.18354	10.2868	9.06261	8.95581	7.13638	8.04666	7.67036	6.93275	5.62	6.01071	5.54123	6.38583	6.18135	6.90188	5.95526	6.73124	6.80426	7.42511	6.64988	8.82759	7.9523	6.02617	6.35608	6.90262	7.9523
TraesCS1A02G208700	0.259705	0.306436	0.360503	0.404378	0.407089	0.420299	0.662158	0.321586	0.59718	0.190815	0.225003	0.623334	0.531	0.177077	0.376612	0.44214	0.162963	0.419811	0.526688	0.25909	0.332755	0.452783	0.409083	0.381707	0.342138	0.452783
TraesCS1A02G208800	0	0	0	0	0	0	0	0	0	0	0	0.0875328	0	0	0	0	0	0	0	0	0	0	0.0218832	0	0	0.0218832
TraesCS1A02G208900	0.660956	0.584916	0.475736	0.628928	0.345351	0.551043	0.449389	0.341019	0.398053	0.48563	0.28632	0.141014	0.514823	0.112667	0.464722	0.340987	0.103686	0.106843	0.11915	0.293063	0.587634	0.4217	0.327754	0.3583	0.155686	0.4217
TraesCS1A02G209000	2.01612	2.8053	2.20605	3.15898	3.26761	2.70876	2.58637	2.63782	4.29859	3.89057	3.49346	3.35992	3.24444	3.70902	3.57061	3.60312	3.58047	3.83707	3.70301	3.6685	2.54661	2.80014	3.76064	3.5318	3.69726	3.76064
TraesCS1A02G209100	30.0455	30.1252	28.0986	28.6894	47.9928	57.3845	39.424	47.8877	179.007	210.511	163.863	123.858	149.558	164.984	167.22	127.689	88.3178	87.5042	45.2471	99.8147	29.2397	48.1722	169.31	152.363	80.221	169.31
TraesCS1A02G209300	0	0	0	0	0	0	0	0	0	0	0	0.638194	0	0	0	0	0.625677	0	0	0	0	0	0.159548	0	0.156419	0.159548
TraesCS1A02G209400	19.5519	20.752	22.7782	25.5073	24.7919	23.5998	23.4067	25.0215	15.3243	17.4495	17.0385	16.6056	16.9779	16.3718	18.746	19.2277	16.0843	12.985	14.0984	14.3933	22.1474	24.205	16.6045	17.8309	14.3903	24.205
TraesCS1A02G209500	0.0264421	0.0624002	0	0.0823445	0.0331586	0.0622446	0	0.0327426	0.0347443	0	0.0916359	0	0.0926818	0	0.0557748	0.130958	0.0331844	0	0.0858006	0.0351728	0.0427967	0.0320365	0.0315951	0.0698538	0.0385394	0.0698538
TraesCS1A02G209600	16.8881	16.9058	18.687	17.7946	17.466	16.7354	18.7669	17.4493	12.0497	15.4558	17.4949	15.1328	15.7215	13.7437	15.9918	16.6382	10.4604	14.2545	14.4757	15.2419	17.5689	17.6044	15.0333	15.5238	13.6081	17.6044
TraesCS1A02G209700	0.586535	0	0.361859	0.304425	0	0.172587	0.39879	0.363146	0	0	0	0.187704	0	0	0	0	0	0	0	0	0.313205	0.233631	0.046926	0	0	0.233631
TraesCS1A02G210000	7.47832	10.6957	13.1421	19.2895	5.96772	1.0669	0.616311	2.80612	0	0.266405	0	0	0	0.927095	0.239002	0.280587	0	0.293058	0.245111	0.30144	12.6514	2.61426	0.0666014	0.361671	0.209902	2.61426
TraesCS1A02G210100	0	0	0.017949	0	0.127691	0.0342428	0	0.0540384	0.019114	0.0171008	0	0.018621	0.0169958	0.019837	0.0613671	0.0360223	0.0547675	0	0.0157339	0.0580491	0.00448725	0.0539931	0.013709	0.0335555	0.0321376	0.0539931
TraesCS1A02G210200	16.634	18.3797	17.5691	16.2723	18.1248	15.6898	15.948	17.3248	20.3807	18.506	18.7191	18.4596	19.3766	19.4398	19.0066	19.757	18.4707	18.5845	21.4934	20.4783	17.2138	16.7718	19.0164	19.395	19.7567	19.7567
TraesCS1A02G210300	5.75804	6.46462	6.24335	6.05303	5.68643	5.87722	5.24403	5.99384	5.93217	6.24535	6.25214	5.30255	6.09045	6.60994	6.14289	6.02622	5.75763	6.19949	6.17044	5.39507	6.12976	5.70038	5.93305	6.21737	5.88066	6.21737
TraesCS1A02G210400	1.33599	1.11274	1.62422	1.36642	1.47824	1.84995	1.17551	2.21387	6.35062	7.46018	5.83277	3.49581	5.50911	6.7784	7.27298	5.20576	5.42443	5.31012	3.69756	4.39049	1.35984	1.67939	5.78485	6.19156	4.70565	6.19156
TraesCS1A02G210500	8.14226	9.25801	8.03732	7.83735	10.2104	8.53795	8.38786	8.79914	10.5042	9.68792	9.69076	9.15944	9.45543	8.54629	7.80664	7.88184	11.1473	9.69993	9.23378	8.59889	8.31873	8.98385	9.76058	8.42255	9.66999	9.76058
TraesCS1A02G210600	2.19559	1.03627	1.53517	1.06359	1.60608	2.11043	1.94064	1.58593	1.25015	0.817348	1.1836	1.45212	1.71016	1.29744	1.50514	1.76702	1.65326	1.32502	1.70193	1.46027	1.45765	1.81077	1.1758	1.56994	1.53512	1.81077
TraesCS1A02G210700	4.19702	3.96178	4.71833	5.22804	6.66656	4.28122	4.56573	4.96608	2.32846	2.96036	3.55541	4.29804	3.05114	2.92529	3.14767	4.04178	2.10687	2.53286	2.82461	2.85342	4.52629	5.1199	3.28557	3.29147	2.57944	5.1199
TraesCS1A02G210800	4.48657	4.79292	5.43683	5.72928	6.60465	6.71227	6.78746	5.28564	6.61896	6.69072	6.34924	6.15449	6.51554	5.86789	6.29293	6.49279	7.05622	6.11363	7.37219	6.16637	5.1114	6.34751	6.45335	6.29229	6.6771	6.6771
TraesCS1A02G210900	0.0336448	0.0793975	0.0830279	0.139699	0	0.0395998	0	0	0.0442084	0.0395522	0	0	0	0.0917616	0	0	0	0	0	0	0.0839424	0.00989995	0.0209402	0.0229404	0	0.0229404
TraesCS1A02G211000	1.91448	2.42719	2.28686	2.60043	1.9155	1.55816	1.1078	1.7906	0.856367	0.957714	0.870507	0.547497	0.713872	0.72212	0.36516	0.983477	0.843479	1.00085	0.969276	0.785653	2.30724	1.59302	0.808021	0.696157	0.899816	1.59302
TraesCS1A02G211100	5.62285	4.39435	6.30724	5.30616	3.75447	3.26606	3.62442	2.6675	3.69414	2.96168	2.99462	3.41191	4.39389	4.282	4.58241	4.47556	5.31534	4.58006	6.7926	5.14815	5.40765	3.32811	3.26559	4.43347	5.45904	5.45904
TraesCS1A02G211200	120.163	119.816	110.527	110.338	92.5548	70.1006	68.718	78.4552	19.2215	31.0439	40.1613	30.0342	20.6428	20.8554	24.8452	20.6999	19.9082	14.9866	16.0279	19.0795	115.211	77.4571	30.1152	21.7608	17.5005	77.4571
TraesCS1A02G211300	0	0.175126	0.228917	0.0385166	0.0930593	0.0436723	0	0.045946	0	0.0436198	0	0	0	0	0.039133	0.0459418	0	0	0.0802663	0.0493561	0.11064	0.0456694	0.010905	0.0212687	0.0324056	0.0456694
TraesCS1A02G211500	0.144869	0.284894	0.14896	0.175444	0.0908332	0.0568368	0.295493	0.269082	1.07867	0.425764	0.613614	0.463613	0.789876	0.823147	1.04405	0.896856	1.09085	0.655704	0.783462	0.770807	0.188542	0.178061	0.645416	0.888482	0.825206	0.888482
TraesCS1A02G211600	3.62526	4.71793	3.15753	3.92922	4.01126	6.08664	5.50966	4.75313	6.23459	4.88853	5.66587	5.93731	5.79282	4.43479	5.17285	5.74284	4.61655	5.10184	6.05469	5.17683	3.85749	5.09017	5.68158	5.28583	5.23748	5.68158
TraesCS1A02G211700	0	0	0.0810715	0	0	0	0	0	0	0	0	0	0	0	0	0	0	0	0	0	0.0202679	0	0	0	0	0
TraesCS1A02G211800	0	0.289742	0.201993	0	0.102643	0.0963398	0	0.101356	0.322655	0.288672	0.661876	0	0.191266	0.223241	0.172652	0	0.102723	0.105851	0.265598	0	0.122934	0.0750846	0.318301	0.14679	0.118543	0.318301
TraesCS1A02G211900	4.85188	6.11526	5.36081	6.04378	6.8863	6.02214	6.08785	5.10677	6.52015	6.19639	5.83406	6.40846	6.80249	5.83449	6.21027	6.17125	5.25871	7.01596	6.70296	6.01384	5.59293	6.02577	6.23977	6.25463	6.24787	6.25463
TraesCS1A02G212000	3.48691	3.76664	4.60544	4.74113	1.23172	1.67631	0.400694	1.64196	0.645311	0.692813	0.0567322	0.314334	0.688556	0.401833	0.258978	0.425654	0.184902	0.444574	0.212478	0.130654	4.15003	1.23767	0.427298	0.443756	0.243152	1.23767
TraesCS1A02G212300	0.398844	0.117653	0	0	0.0625189	0	0	0	0	0	0	0	0	0	0	0	0	0	0	0	0.129124	0.0156297	0	0	0	0.0156297
TraesCS1A02G212400	25.664	14.335	21.5525	20.0563	14.8065	6.54665	3.78176	4.41041	0.25644	0.688293	0.338172	0.312283	1.14011	0.798423	1.38936	0.543699	1.04094	1.19883	0.89714	0.649007	20.402	7.38634	0.398797	0.967897	0.946479	7.38634
TraesCS1A02G212600	37.0974	56.0837	54.8335	43.9742	39.7361	32.6908	33.1049	36.1871	27.7364	22.8844	19.9762	27.2684	27.9924	32.2768	25.9815	27.4519	40.1308	37.3549	37.7217	30.5843	47.9972	35.4297	24.4664	28.4256	36.4479	36.4479
TraesCS1A02G212700	0	0	0	0	0	0.0157254	0.018168	0	0.0175556	0.0157065	0.0308678	0.0342056	0.0936602	0.054659	0	0	0.0335348	0	0.0433532	0	0	0.00847336	0.0245839	0.0370798	0.019222	0.0370798
TraesCS1A02G212800	6.67534	11.3953	11.6255	10.7082	11.7488	11.3716	11.9446	10.9927	13.4051	13.4548	12.6908	12.5029	13.2866	13.7294	13.8233	13.2504	14.0882	13.4926	14.8006	14.3594	10.1011	11.5144	13.0134	13.5224	14.1852	14.1852
TraesCS1A02G212900	2.80839	3.88776	4.03823	3.46615	3.71584	2.36848	3.45805	2.95729	1.74338	2.15767	1.9414	2.859	2.45445	2.20135	2.5421	2.38204	2.52542	2.85968	3.01368	2.17669	3.55013	3.12492	2.17536	2.39499	2.64386	3.12492
TraesCS1A02G213000	21.0346	25.125	23.4388	23.6489	26.3775	27.2715	25.7209	26.6277	26.661	26.9725	27.7565	25.5384	23.3661	30.7586	28.8908	27.086	28.8551	26.4904	31.0993	28.6255	23.3118	26.4994	26.7321	27.5254	28.7676	28.7676
TraesCS1A02G213100	8.04802	5.92561	6.09062	5.61403	5.84005	6.28974	6.79976	7.06897	6.85254	6.40833	5.77646	7.14284	7.14626	6.35083	6.51872	6.40401	6.73342	6.6609	6.56926	7.05123	6.41957	6.49963	6.54504	6.60495	6.7537	6.7537
TraesCS1A02G213300	4.20692	3.93294	4.39228	4.73649	4.13924	4.26594	3.03634	5.00897	4.08206	4.79341	4.26161	4.59816	4.87739	4.28061	4.43686	5.52939	4.83288	5.90071	6.61538	5.12246	4.31716	4.11262	4.43381	4.78106	5.61786	5.61786
TraesCS1A02G213400	1.80373	2.10565	1.98883	2.37032	1.90094	1.9423	1.72214	1.85334	1.71451	2.30089	1.52947	1.84223	1.70386	2.01487	1.82137	2.09075	2.14324	2.10924	2.63584	2.34823	2.06713	1.85468	1.84677	1.90771	2.30914	2.30914
TraesCS1A02G213600	24.6028	25.3027	24.4284	21.4286	28.2299	26.444	28.9785	29.2531	20.9866	16.9979	17.8335	20.844	16.6856	18.5043	19.9416	19.2248	20.1002	15.304	20.3069	18.4639	23.9406	28.2263	19.1655	18.5891	18.5438	28.2263
TraesCS1A02G213700	0.26184	0.20597	0.215388	0.135901	0.10945	0	0.0296712	0.0810575	0	0	0	0	0.0254936	0.0892667	0	0	0	0	0.0472017	0	0.204775	0.0550446	0	0.0286901	0.0118004	0.0550446
TraesCS1A02G213800	0.3356	0.559041	0.438452	0.63526	0.247555	0.441471	0.322132	0.415565	0.155637	0.301696	0.342068	0.454868	0.138389	0.457652	0.291483	0.513298	0.396397	0.485055	0.256228	0.288852	0.492088	0.356681	0.313567	0.350205	0.356633	0.356681
TraesCS1A02G213900	2.6009	2.3391	2.50476	2.58462	2.86379	3.09859	3.68771	2.82787	2.93824	3.29995	3.51746	3.85721	4.11348	3.52518	3.64627	3.55415	3.94079	3.83518	4.13399	3.98706	2.50735	3.11949	3.40321	3.70977	3.97426	3.97426
TraesCS1A02G214100	3.81814	5.20657	4.96506	4.50927	5.8201	5.7587	5.84485	4.47311	5.97827	6.10119	5.5727	5.53143	5.12877	4.48963	5.40126	5.1804	4.50477	5.2037	6.28118	5.47417	4.62476	5.47419	5.7959	5.05002	5.36596	5.7959
TraesCS1A02G214200	3.40711	4.2835	4.24071	4.46339	5.16807	5.32352	4.69373	5.12167	5.20019	5.38709	5.55137	5.71362	5.6495	5.965	5.58614	6.17123	5.32148	5.15643	5.35879	5.58097	4.09868	5.07675	5.46307	5.84297	5.35442	5.84297
TraesCS1A02G214300	2.04465	2.77725	2.61088	3.06026	4.17395	2.96621	3.75024	3.76832	4.24861	3.88498	3.87247	4.1086	3.5	3.59879	4.23759	3.62078	4.74412	4.51962	4.60305	4.807	2.62326	3.66468	4.02866	3.73929	4.66845	4.66845
TraesCS1A02G214316	1.05079	2.71589	1.29655	1.66212	1.81967	1.35456	1.49692	0.929401	1.84094	1.35293	1.67626	1.3451	1.63693	1.43294	2.37476	1.30104	0.753553	1.48829	2.32721	1.79709	1.68134	1.40014	1.55381	1.68642	1.59153	1.68642
TraesCS1A02G214400	5.86709	6.27379	7.31475	6.72472	6.39937	7.48101	7.60419	7.15155	7.42815	7.11279	7.30701	7.97979	7.2476	8.00084	7.73472	7.03739	7.0563	7.11309	6.47813	8.12946	6.54509	7.15903	7.45694	7.50514	7.19425	7.50514
TraesCS1A02G214500	0	0.0396178	0	0.0697071	0	0	0	0.0831529	0.0441182	0	0.116359	0	0	0	0	0	0	0	0.0363164	0.0446623	0.0273312	0.0207882	0.0401193	0	0.0202447	0.0401193
TraesCS1A02G214600	48.6143	44.8919	39.931	41.6875	37.4658	38.7622	41.5593	43.9989	34.3034	35.4586	36.1958	36.1976	32.2372	33.6925	37.113	37.6997	30.039	32.3573	37.938	37.2341	43.7812	40.4465	35.5388	35.1856	34.3921	40.4465
TraesCS1A02G214700	1.58782	1.33309	2.14758	1.77502	1.34019	1.61729	1.32871	1.51243	1.88575	1.25638	1.34039	0.899015	1.49839	1.91545	1.77122	2.34405	2.33758	1.10566	1.51925	1.50283	1.71088	1.44965	1.34538	1.88228	1.61633	1.88228
TraesCS1A02G215100	3.52892	3.2341	3.97382	4.30335	3.86675	3.83092	3.91349	4.53947	1.57565	2.05413	2.21636	3.24546	2.1616	1.91558	1.77057	2.03621	1.7199	1.94949	2.07522	1.68623	3.76005	4.03766	2.2729	1.97099	1.85771	4.03766
TraesCS1A02G215200	0	0	0	0	0	0	0	0	0	0	0	0.35817	0	0	0	0	0	0	0	0	0	0	0.0895425	0	0	0.0895425
TraesCS1A02G215300	12.5531	10.0125	11.1626	13.8315	17.7643	16.6734	16.8792	16.8468	16.218	12.9435	14.7441	21.1861	16.633	15.4927	15.606	16.6716	13.0256	13.1502	15.3222	15.8583	11.8899	17.0409	16.2729	16.1008	14.3391	17.0409
TraesCS1A02G215400	2.56236	3.99036	3.86261	3.71375	4.1893	4.09137	4.38172	3.97212	3.84015	4.19444	3.75024	4.11863	4.04722	3.9063	3.96439	3.88197	4.06516	4.47653	4.67754	3.91966	3.53227	4.15863	3.97586	3.94997	4.28472	4.28472
TraesCS1A02G215500	5.9624	12.9109	10.6312	6.49531	6.36767	5.89952	5.39033	5.801	22.9007	29.077	17.1812	12.497	30.2763	66.8782	29.4721	24.8244	23.476	18.4714	12.9689	29.1532	8.99994	5.86463	20.414	37.8627	21.0174	37.8627
TraesCS1A02G215600	5.05558	5.76643	5.82216	4.82309	6.21896	6.20542	6.80918	5.51493	8.09802	6.90549	6.89686	7.27283	6.52553	6.82854	7.74396	6.5577	6.91871	7.3473	6.95241	5.47593	5.36681	6.18712	7.2933	6.91393	6.67359	7.2933
TraesCS1A02G215700	13.8156	13.1652	13.7407	13.3733	14.7846	14.4192	13.6856	14.055	15.1959	16.128	15.4519	13.528	16.079	14.4992	16.7298	14.5182	15.6974	16.1199	16.7865	16.4954	13.5237	14.2361	15.076	15.4566	16.2748	16.2748
TraesCS1A02G215800	6.29997	4.34757	4.99288	5.19075	5.34243	5.71133	4.6301	5.98831	6.41924	5.58844	5.0544	6.2958	4.95833	6.23588	5.32586	6.27289	6.62647	5.63702	7.15217	6.62968	5.20779	5.41804	5.83947	5.69824	6.51134	6.51134
TraesCS1A02G215900	0.452262	0.148234	0.248019	0.339061	0.441108	0.236583	0.341663	0.217787	0.330145	0.236299	0.290246	0.257305	0.264202	0.308371	0.291489	0.404425	0.126129	0.0974773	0.244587	0.133687	0.296894	0.309285	0.278499	0.317122	0.15047	0.317122
TraesCS1A02G216200	0.0445018	0	0	0.0692923	0.0837081	0.0261892	0	0.0826581	0.0877113	0.0523155	0.077111	0.0284831	0.051994	0.121372	0.0938683	0.0551003	0.167547	0.0863242	0.0962674	0.177586	0.0284485	0.0481388	0.0614052	0.0805838	0.131931	0.131931
TraesCS1A02G216300	19.5371	22.1426	21.7805	19.213	17.0853	22.6925	18.2939	21.7518	37.6062	24.68	24.7465	30.2743	30.4351	27.5772	24.2199	23.6596	26.2393	22.495	20.8536	26.7857	20.6683	19.9559	29.3267	26.473	24.0934	29.3267
TraesCS1A02G216400	0.233532	0.0688882	0	0.15151	0.0366062	0.137433	0.198475	0.036147	0.575353	0.44612	0.505819	0.0747352	0.306955	0.318463	0.153935	0.253006	0.219809	0.302002	0.315739	0.427128	0.113483	0.102165	0.400507	0.25809	0.316169	0.400507
TraesCS1A02G216500	0.336677	0.662097	0.415423	0.349487	0.422195	0.132089	0.457819	0.277933	0.442386	0	0.388921	0.574636	1.04896	0.30608	0	0.694768	0.281683	0.29026	0.606925	0.597122	0.440921	0.322509	0.351486	0.512452	0.443997	0.512452
TraesCS1A02G216700	0.576599	0.854801	0.71146	0.905479	0.519119	0.661254	0.623234	0.878755	0.815917	0.782123	0.819783	0.624544	0.639128	0.68549	0.701671	0.860368	0.742177	0.745655	0.959473	0.530986	0.762085	0.67059	0.760592	0.721664	0.744573	0.760592
TraesCS1A02G216800	14.7625	14.2783	14.3966	14.8423	16.921	15.6269	13.972	14.6777	15.2903	16.5177	13.9787	16.7184	15.8377	14.054	14.9166	16.1708	13.9824	13.7678	17.6745	15.3554	14.5699	15.2994	15.6263	15.2448	15.195	15.6263
TraesCS1A02G216900	20.5392	22.0693	22.0431	20.1593	21.5914	21.4999	20.2756	22.4677	22.4861	22.0905	21.8888	21.1454	21.8323	21.4059	22.2886	20.2797	22.9683	21.9271	22.4423	22.8332	21.2027	21.4586	21.9027	21.4516	22.5427	22.5427
TraesCS1A02G217000	5.64301	4.1902	3.60148	4.0903	1.64708	1.66045	1.71991	1.32523	0.127841	0.457505	0.393368	0.373632	0.0568368	0.0663386	0.256528	0.0602324	0.488406	0.314548	0.631403	0.129418	4.38125	1.58817	0.338087	0.109984	0.390944	1.58817
TraesCS1A02G217100	0.258684	0.406975	0.638375	0.805578	0.973172	0.60894	0.703525	0.640644	0.566507	0.709577	0.597651	0.772656	1.71267	0.823113	0.636587	0.960877	1.08215	0.446038	0.839388	0.229397	0.527403	0.73157	0.661598	1.03331	0.649243	1.03331
TraesCS1A02G217200	482.554	440.069	404.748	403.06	359.969	339.75	358.762	361.696	287.09	296.247	301.405	297.815	293.236	293.5	308.923	295.493	289.012	284.057	290.312	296.135	432.608	355.044	295.639	297.788	289.879	355.044
TraesCS1A02G217300	11.5727	11.149	12.5659	10.2323	13.0781	11.6019	11.6637	10.5875	14.7053	14.437	12.4248	13.7335	13.1711	13.6649	13.0381	13.9917	12.9858	12.2895	11.8103	11.3008	11.38	11.7328	13.8252	13.4665	12.0966	13.8252
TraesCS1A02G217400	27.1333	35.9752	34.5426	33.4065	37.8353	38.3941	35.2519	34.6092	40.0817	39.2187	41.681	37.3452	37.4059	42.0515	42.789	37.7878	43.3473	42.0086	44.8473	45.462	32.7644	36.5226	39.5817	40.0086	43.9163	43.9163
TraesCS1A02G217500	6.70625	6.94006	6.20608	5.96284	5.48007	6.50221	5.38186	6.16007	6.1394	6.46209	7.46115	6.68472	5.42691	6.59653	6.14522	5.47889	5.34637	6.07785	6.30228	6.21511	6.45381	5.88105	6.68684	5.91189	5.98541	6.68684
TraesCS1A02G217600	6.40935	7.8535	7.36092	7.3697	10.6959	7.65984	7.84398	8.08916	8.35694	9.04166	8.74232	9.05654	8.49648	7.22756	6.86367	7.87476	7.6105	8.57545	7.06575	7.4107	7.24837	8.57221	8.79936	7.61562	7.6656	8.79936
TraesCS1A02G217800	8.37715	8.01792	8.62852	7.70686	9.08478	9.07702	8.3602	9.23795	9.42477	8.93931	9.11639	9.02062	9.87154	9.90387	9.21422	8.63613	10.0169	9.76392	9.56639	9.541	8.18261	8.93999	9.12527	9.40644	9.72204	9.72204
TraesCS1A02G217900	6.75654	8.51516	8.53145	9.19682	9.65133	9.42996	9.40214	9.01753	10.0093	10.0754	9.30069	10.7018	10.9657	9.95768	10.46	10.7582	11.6385	11.7804	11.3316	11.4791	8.24999	9.37524	10.0218	10.5354	11.5574	11.5574
TraesCS1A02G218000	1.74519	1.9432	1.72876	1.74355	1.82887	1.93836	1.87177	2.03928	2.04552	1.85897	2.04439	1.91935	1.90499	1.8324	2.1171	2.0188	2.14905	2.33104	2.13576	2.36501	1.79018	1.91957	1.96706	1.96832	2.24521	2.24521
TraesCS1A02G218100	1.17813	1.06304	2.47982	1.15102	1.39048	0.48941	1.03662	0.600704	2.27653	0	1.12078	0.620989	1.61939	2.26814	0.51163	0.343228	3.04405	0.627347	0.74958	1.56713	1.468	0.879303	1.00458	1.1856	1.49703	1.49703
TraesCS1A02G218200	7.71623	9.12737	10.352	9.06845	9.89335	9.71612	8.66101	9.60246	11.302	10.8581	10.1139	11.7741	11.331	12.3331	12.2577	11.1026	11.6881	11.1979	12.5918	10.6479	9.06601	9.46824	11.012	11.7561	11.5314	11.7561
TraesCS1A02G218300	2.07273	1.68141	1.83822	1.8154	1.38083	0.838612	1.40927	1.2833	2.63841	1.21833	0.823064	1.07789	0.908135	1.14828	1.5712	1.76438	1.86964	1.75904	0.630533	2.49863	1.85194	1.228	1.43942	1.348	1.68946	1.68946
TraesCS1A02G218400	0.0736582	0.0173824	0.0363544	0.0611685	0.0923677	0.260086	0.100162	0.109451	0.19357	0.467593	0.187194	0.358298	0.481932	0.241071	0.279663	0.291842	0.314295	0.476272	0.414283	0.509489	0.0471409	0.140517	0.301664	0.323627	0.428585	0.428585
TraesCS1A02G218500	12.4371	11.0994	13.827	13.2707	13.894	14.5641	14.9806	14.6579	14.3096	12.0603	13.4919	14.6275	15.2686	12.8708	12.3179	13.0931	14.6972	14.6957	13.6911	13.3944	12.6585	14.5241	13.6223	13.3876	14.1196	14.5241
TraesCS1A02G218600	0	0.102118	0.106788	0.0898382	0	0.0509319	0	0	0.170578	0	0	0	0.0505581	0	0	0	0	0	0	0	0.074686	0.012733	0.0426445	0.0126395	0	0.0426445
TraesCS1A02G218700	44.888	50.8006	45.2694	45.5405	43.2081	44.3007	43.1874	48.5775	46.2038	47.1834	47.743	46.4551	47.3583	48.3434	46.3159	45.344	46.4316	44.8729	50.2726	44.3041	46.6246	44.8184	46.8963	46.8404	46.4703	46.8963
TraesCS1A02G218800	5.83738	5.03147	5.72128	6.79004	3.73792	3.45965	3.54666	4.04989	4.84146	4.96423	4.59111	4.18664	4.93373	6.3231	5.8508	6.20242	9.19623	9.20855	8.68706	6.99379	5.84504	3.69853	4.64586	5.82751	8.52141	8.52141
TraesCS1A02G218900	8.09954	7.79935	8.08704	7.38331	10.2969	9.16057	9.16557	9.13026	12.5509	11.7543	11.8514	13.5381	12.9221	11.5022	11.6057	10.6971	14.2307	12.6655	13.8759	12.4828	7.84231	9.43834	12.4237	11.6818	13.3137	13.3137
TraesCS1A02G219000	1.12316	1.59945	1.43364	1.48751	2.08838	1.64104	2.15927	1.72648	0.458007	0.774006	0.671091	0.743658	0.67875	1.10911	1.63386	1.15088	0.729073	1.05178	0.712136	0.566689	1.41094	1.90379	0.66169	1.14315	0.76492	1.90379
TraesCS1A02G219200	9.3859	14.3845	11.914	14.8385	10.0112	7.36478	7.26176	5.74437	2.26811	3.17066	3.24025	3.38347	4.47467	3.67798	2.56007	3.20586	5.21261	4.60399	4.78424	5.81195	12.6307	7.59554	3.01562	3.47965	5.1032	7.59554
TraesCS1A02G219400	7.08667	9.41459	8.33527	7.67383	10.7408	9.99119	9.3246	8.39646	12.7617	11.2079	10.7483	12.661	14.296	14.1831	13.4425	13.3195	15.3559	14.4719	16.1848	14.072	8.12759	9.61326	11.8447	13.8103	15.0212	15.0212
TraesCS1A02G219500	0.0277161	0.09811	0.102596	0.0575413	0.417074	0.293596	0.150755	0.411842	0.728366	0.293244	0.512272	0.39027	0.420971	0.415756	0.204617	0.514756	0.452183	0.645163	0.629541	0.14747	0.0714908	0.318317	0.481038	0.389025	0.468589	0.481038
TraesCS1A02G219600	0	0	0	0	0	0	0.34454	0.209163	0	0	0.0975631	0	0	0	0	0	0.317978	0.764539	0.730802	0.224687	0	0.138426	0.0243908	0	0.509502	0.509502
TraesCS1A02G219800	15.4493	15.8146	17.5089	17.8346	16.8355	16.4369	17.461	16.5408	20.4182	18.6907	18.7559	17.8478	18.786	18.492	20.9898	19.8527	20.2918	21.5494	19.8236	21.1187	16.6519	16.8185	18.9282	19.5301	20.6959	20.6959
TraesCS1A02G219900	0.126319	0.281535	0.225136	0.393374	0.193605	0.346912	0.229027	0.225936	0.16598	0.131998	0.226987	0.251532	0.163984	0.133979	0.148026	0.0868904	0.193756	0.145204	0.273256	0.0560088	0.256591	0.24887	0.194124	0.13322	0.167056	0.24887
TraesCS1A02G220000	7.13594	5.92516	7.98968	8.84777	4.30853	4.27726	3.9533	3.68177	2.69139	2.09722	1.83184	2.19908	2.00714	3.15361	3.90236	3.92686	3.98021	4.1014	3.43037	3.69136	7.47464	4.05522	2.20488	3.24749	3.80084	4.05522
TraesCS1A02G220100	2.53112	2.8483	3.18096	3.69785	4.29083	4.02733	4.4298	4.03386	7.69869	5.40006	3.73608	4.92009	4.5728	5.33727	5.06705	4.26564	6.20597	5.24324	5.93168	5.48671	3.06456	4.19546	5.43873	4.81069	5.7169	5.7169
TraesCS1A02G220200	16.7115	15.3161	17.0915	16.0717	18.1266	14.042	15.7674	16.184	17.6724	16.7304	18.1691	18.2462	18.6636	19.4682	18.5674	19.9169	19.767	19.1265	19.8394	18.6928	16.2977	16.03	17.7045	19.154	19.3564	19.3564
TraesCS1A02G220300	0.0661532	0.273198	0.28569	0	0.331826	0.38931	0.584715	0.450537	1.99924	1.01099	1.2227	2.28641	1.12072	1.89445	1.46515	1.72007	1.24532	1.15491	1.78881	2.11189	0.15626	0.439097	1.62984	1.5501	1.57523	1.62984
TraesCS1A02G220400	0.531811	0.427844	0.50706	0.42658	0.485013	0.796651	0.821779	0.86806	1.90578	2.04607	1.59169	1.48531	1.86404	2.67013	2.39648	2.21485	2.30561	1.53177	1.90867	3.18332	0.473324	0.742876	1.75721	2.28637	2.23234	2.28637
TraesCS1A02G220500	0.819105	0.66734	0.818173	1.11345	0.70923	0.826357	0.636475	0.941828	1.53755	1.19219	1.21655	1.44796	1.23044	1.40954	1.39866	1.3281	1.27271	1.53845	1.51878	1.66028	0.854516	0.778473	1.34856	1.34168	1.49756	1.49756
TraesCS1A02G220700	0.981318	0.75862	0.709801	0.667394	0.80624	0.55759	0.598184	0.58662	0.578019	0.35802	0.429984	0.216582	0.474427	0.55374	0.428257	0.628463	0.297268	0.218799	0.183001	0.360091	0.779283	0.637158	0.395651	0.521222	0.26479	0.637158
TraesCS1A02G220800	3.20174	2.53264	3.13399	2.41376	3.16265	2.84212	2.72415	3.14513	3.3139	2.62843	2.87208	2.83919	3.09294	3.00021	2.30147	2.92337	3.23246	2.42877	2.99873	2.5934	2.82053	2.96851	2.9134	2.8295	2.81334	2.96851
TraesCS1A02G220900	5.48541	8.74592	7.0595	7.14315	7.56907	7.96047	9.49103	10.3469	11.5478	11.6952	13.3319	12.5839	14.265	11.5021	11.3838	11.6118	12.5345	11.8737	12.0788	12.501	7.1085	8.84187	12.2897	12.1907	12.247	12.2897
TraesCS1A02G221000	0.0969738	0.0163462	0.0512807	0.0143805	0	0.0163054	0	0	0	0	0	0	0	0	0	0	0	0	0	0	0.0447453	0.00407635	0	0	0	0.00407635
TraesCS1A02G221100	27.5638	45.3115	45.3681	42.8146	53.6441	51.9602	52.3749	51.9157	60.9439	61.1523	59.1723	58.712	60.0819	62.4874	61.7292	58.8821	68.3211	65.1305	69.1022	65.7164	40.2645	52.4738	59.9951	60.7952	67.0676	67.0676
TraesCS1A02G221200	0.0439901	0.0519056	0.217116	0.0456638	0.220655	0.155329	0.358911	0.163415	0	0	0	0.112622	0	0.0599885	0	0.108934	0.0552068	0	0	0.0585147	0.0896688	0.224577	0.0281556	0.0422305	0.0284304	0.224577
TraesCS1A02G221300	0.782113	0.692134	0.930575	0.666893	1.05083	1.21643	0.645714	1.10682	1.17449	1.57618	1.41975	1.466	1.07697	1.14274	1.09	1.17589	2.1033	1.58938	1.54083	0.854573	0.767928	1.00495	1.40911	1.1214	1.52202	1.52202
TraesCS1A02G221400	0.177671	0.13976	0.0730753	0.0614768	0	0.0697059	0	0.073335	0	0	0.0684136	0.0758113	0	0	0	0.0733283	0.148649	0	0	0	0.112996	0.0357602	0.0360562	0.0183321	0.0371623	0.0371623
TraesCS1A02G221500	4.29246	4.53568	4.62449	4.78829	4.86056	5.39154	5.31424	3.88727	4.96673	5.49804	4.66251	5.12568	5.08999	5.50409	5.43925	4.79915	4.82415	6.79375	5.47433	4.64449	4.56023	4.8634	5.06324	5.20812	5.43418	5.43418
TraesCS1A02G221600	10.2661	13.2098	12.012	12.8156	3.66235	2.44788	4.1519	5.20544	1.33731	1.40454	1.32904	1.5294	1.80951	1.08618	1.58675	0.712258	2.33241	2.3462	3.82895	1.53039	12.0759	3.86689	1.40007	1.29868	2.50949	3.86689
TraesCS1A02G221700	1.33799	0.760136	0.794892	0.823048	1.67784	0.524936	1.07817	0.981805	2.86502	1.33989	1.31663	1.52244	1.73695	1.4867	0.731692	0.613572	1.11943	1.15352	0.589595	0.791006	0.929016	1.06569	1.761	1.14223	0.913389	1.761
TraesCS1A02G221800	7.43592	6.44679	7.38283	7.539	7.55332	7.59138	7.68327	7.40907	9.19278	7.86425	9.35948	7.48867	8.37643	8.14126	7.94073	7.72188	9.2985	7.41025	8.14369	8.79209	7.20113	7.55926	8.4763	8.04508	8.41113	8.4763
TraesCS1A02G221900	10.5579	8.07233	7.88645	9.21488	10.0633	10.4205	10.4618	10.0836	9.98468	11.0759	8.3678	7.54538	9.54195	15.5274	10.0115	10.2	12.7152	11.1125	10.6258	11.3044	8.93289	10.2573	9.24343	11.3202	11.4395	11.4395
TraesCS1A02G222000	9.96264	9.33452	8.78924	8.87647	10.1674	10.1999	10.3558	10.1009	11.4085	11.4418	12.6083	12.0177	12.5987	10.9224	11.6843	12.6808	12.6677	13.5204	11.6101	11.833	9.24072	10.206	11.8691	11.9716	12.4078	12.4078
TraesCS1A02G222100	0	0	0	0	0	0	0	0	0.0100849	0	0	0.00491239	0	0.00523318	0	0	0	0	0	0	0	0	0.00374931	0.0013083	0	0.00374931
TraesCS1A02G222200	4.14934	5.09499	4.62033	5.09511	4.16686	5.00288	4.95425	5.11714	5.76241	6.56334	6.02075	5.59221	7.11422	6.18741	6.03053	5.95204	6.47743	7.02367	7.09685	7.47134	4.73994	4.81028	5.98468	6.32105	7.01732	7.01732
TraesCS1A02G222300	0	0	0	0.105552	0	0	0	0	0.133609	0	0	0	0	0	0	0	0	0	0	0	0.0263879	0	0.0334022	0	0	0.0334022
TraesCS1A02G222500	14.5281	12.8283	16.7389	12.2844	16.5291	10.4182	13.7373	10.9606	6.44745	8.2567	9.11365	7.88225	6.4074	5.11691	5.78385	4.64592	5.07128	3.98148	2.91381	4.09535	14.0949	12.9113	7.92501	5.48852	4.01548	12.9113
TraesCS1A02G222700	0.13923	0.0821412	0.114529	0.0722634	0.0290991	0.0273121	0	0.0574682	0	0.109117	0.134029	0.0891131	0.0813351	0	0	0.0574629	0.0291218	0.150043	0.0250988	0	0.102041	0.0284698	0.0830648	0.0346995	0.0510658	0.0830648
TraesCS1A02G222800	30.3699	48.8126	47.1554	43.2324	43.7452	43.1842	43.5075	46.0423	49.3101	50.4658	46.3659	42.5957	44.1715	49.7651	48.8759	44.8592	49.3831	45.3034	52.9305	50.1147	42.3926	44.1198	47.1844	46.9179	49.4329	49.4329
TraesCS1A02G222900	2.2756	1.29624	2.87238	1.71054	2.88641	2.21658	2.34747	2.65587	2.50892	2.85964	2.90065	2.74555	3.05599	2.88918	3.00687	2.81755	3.05279	2.97662	2.68764	3.44446	2.03869	2.52658	2.75369	2.9424	3.04038	3.04038
TraesCS1A02G223000	3.29215	2.8885	3.02057	2.86974	3.20213	3.92453	3.21405	4.15498	3.46619	3.74615	3.0229	3.05262	3.42725	3.4822	3.22726	3.34458	3.9462	3.19304	3.14997	3.39665	3.01774	3.62392	3.32197	3.37032	3.42146	3.62392
TraesCS1A02G223100	2.59001	2.62334	2.34735	1.97478	2.32813	2.56284	2.24407	2.58274	3.85496	3.50284	3.33612	3.25676	3.18674	3.50069	3.23921	3.6893	2.87648	3.76436	3.64429	4.14641	2.38387	2.42945	3.48767	3.40399	3.60788	3.60788
TraesCS1A02G223200	3.11852	2.78461	2.77327	3.00386	3.48787	2.81073	3.59115	2.95707	3.17476	3.60002	3.86207	3.7762	3.54508	3.86955	3.82232	4.06994	4.26627	4.14185	3.52497	4.55927	2.92006	3.2117	3.60326	3.82672	4.12309	4.12309
TraesCS1A02G223300	2.79744	2.86882	2.99999	2.96233	3.00181	3.11579	3.05086	3.54536	2.65198	2.59337	2.81945	2.64366	2.38002	2.99552	3.40576	3.64964	3.19265	2.84069	3.44204	2.70965	2.90714	3.17845	2.67712	3.10774	3.04626	3.17845
TraesCS1A02G223600	0.507787	0.332865	0.139234	0.175702	0.566015	0	0.0767219	0.209593	0.222407	0.132655	0	0.361118	0.329599	0.3847	0.595046	0.419148	0.424843	1.24037	0.610255	0.975647	0.288897	0.213083	0.179045	0.432123	0.812779	0.812779
TraesCS1A02G223700	3.31611	4.18303	5.13159	3.95576	4.81319	5.17531	4.80826	4.91162	5.54892	6.14907	5.75661	5.82796	6.01496	5.70886	6.03826	5.38755	6.23099	6.40887	6.62855	6.75057	4.14662	4.9271	5.82064	5.78741	6.50475	6.50475
TraesCS1A02G223800	113.648	113.396	114.53	110.583	106.153	103.221	109.146	104.367	98.2193	97.014	101.428	96.9303	104.765	100.789	97.0069	98.4383	96.0511	94.2884	95.6511	101.108	113.039	105.722	98.398	100.25	96.7745	105.722
TraesCS1A02G223900	7.96458	8.0106	6.74501	8.78624	8.36601	7.81767	7.99289	6.84177	6.9511	7.39368	8.21594	8.57765	7.55427	7.4946	7.99696	7.35059	6.34395	6.91718	9.05964	8.44418	7.87661	7.75459	7.78459	7.59911	7.69124	7.78459
TraesCS1A02G224000	212.819	250.11	236.796	217.437	196.025	191.906	185.765	196.756	191.104	196.439	193.896	167.062	178.838	200.55	187.39	176.423	179.166	181.257	192.775	185.509	229.291	192.613	187.125	185.801	184.677	192.613
TraesCS1A02G224200	0	0	0	0	0	0	0	0	0	0	0	0	0	0	0	0	0	0	0	0.291405	0	0	0	0	0.0728512	0.0728512
TraesCS1A02G224600	0	0	0	0.240539	0	0	0	0	0	0.272409	0.53536	0.296625	0.812205	0.947987	0	0.28691	0.581616	0	0	0	0.0601347	0	0.276099	0.511776	0.145404	0.511776
TraesCS1A02G224700	7.21132	9.17534	8.36276	7.82808	7.37721	7.71126	7.54502	7.76025	7.68845	7.50015	7.43781	6.42593	6.36657	7.09203	7.18137	6.95952	7.22419	7.07604	7.60927	6.62329	8.14438	7.59843	7.26309	6.89987	7.1332	7.59843
TraesCS1A02G224800	52.904	57.4953	57.286	54.6026	59.0549	58.4206	53.8313	52.9924	60.2088	54.579	54.0511	55.9441	54.1022	50.9302	54.3273	52.1631	54.0113	55.6559	54.21	53.0607	55.572	56.0748	56.1958	52.8807	54.2345	56.1958
TraesCS1A02G225000	11.7926	15.1221	16.0968	14.1773	12.8211	11.3358	11.0027	11.4759	11.9513	11.7719	11.4792	11.3615	11.3085	11.8948	12.7701	11.1315	12.1829	12.6157	12.5378	12.0605	14.2972	11.6589	11.641	11.7762	12.3492	12.3492
TraesCS1A02G225100	3.33994	5.23879	5.28443	5.15714	5.33285	5.51692	5.49187	5.33634	6.06233	6.12342	5.92057	5.45661	5.51549	6.38285	5.76857	5.93608	6.52861	6.14372	6.2053	6.03481	4.75507	5.41949	5.89073	5.90075	6.22811	6.22811
TraesCS1A02G225200	3.84999	4.93213	5.36124	5.46184	5.86246	5.58876	4.28794	4.88086	4.89017	4.56909	5.10394	5.20995	5.50491	5.02516	5.43324	5.3344	5.70598	5.73746	5.84972	5.804	4.9013	5.155	4.94329	5.32442	5.77429	5.77429
TraesCS1A02G225300	0	0.0152018	0.0317938	0.0267475	0	0.0151639	0.0700771	0.0159534	0.050786	0.10602	0.0148828	0.0329842	0.0602105	0.0175691	0.108702	0.0638076	0.11318	0.0666438	0.125415	0.171374	0.0184358	0.0252986	0.0511682	0.0625723	0.119153	0.119153
TraesCS1A02G225600	10.2392	11.3522	12.1096	12.7144	11.7741	12.097	13.9235	12.7268	14.5203	14.6716	14.0152	14.2447	14.7169	14.9115	14.8332	14.9263	17.1172	17.3886	16.7168	16.9094	11.6039	12.6303	14.3629	14.847	17.033	17.033
TraesCS1A02G225700	1.14368	0.526625	0.860475	0.955548	0.1749	0.0984959	0	0.27633	0	0.0327925	0.0644466	0	0.130364	0	0	0	0	0.10822	0	0.037105	0.871583	0.137432	0.0243098	0.032591	0.0363312	0.137432
TraesCS1A02G225800	0	0	0.330624	0	0	0.31538	0	0	1.05625	0	0	0	0	0	0	0	0.336276	0	0	1.06928	0.082656	0.0788449	0.264062	0	0.351388	0.351388
TraesCS1A02G226000	0	0.115966	0	0.0510103	0	0	0	0	0	0	0.0567661	0.0629044	0	0.0670122	0	0.0608441	0	0	0	0	0.0417441	0	0.0299176	0.0319641	0	0.0319641
TraesCS1A02G226100	4.19896	4.69714	5.14741	4.44363	5.09456	4.78171	4.89413	4.18659	5.23072	5.19266	4.81904	4.64208	5.12889	4.94522	4.85982	4.96267	5.13275	5.3243	5.0725	5.07761	4.62179	4.73924	4.97112	4.97415	5.15179	5.15179
TraesCS1A02G226200	1.09957	0.891979	0.50878	0.642039	1.12033	1.29419	0.747606	0.765882	0.903004	0.646317	0.873259	0.967687	0.963519	0.843447	0.434876	1.02108	0.776216	0.266617	0.81765	1.00555	0.785592	0.982001	0.847567	0.815731	0.716509	0.982001
TraesCS1A02G226300	5.21401	6.28083	6.25418	5.7707	5.21705	5.53816	5.83018	4.65669	7.61497	7.0265	5.77126	6.16277	6.85597	7.23413	7.14679	6.92816	7.66068	8.0114	7.84035	7.34639	5.87993	5.31052	6.64388	7.04126	7.71471	7.71471
TraesCS1A02G226400	0.00655888	0	0	0.0204253	0.00822486	0	0	0	0	0	0	0.0167919	0.00766313	0	0.00691738	0.00812095	0	0	0	0	0.00674604	0.00205622	0.00419797	0.00567536	0	0.00567536
TraesCS1A02G226500	8.4775	10.34	9.30431	9.5235	11.777	11.3765	10.8598	12.0537	12.6555	12.8672	12.8682	12.7971	14.0028	13.4147	13.4234	13.4248	13.98	14.3465	14.0877	12.9331	9.41132	11.5168	12.797	13.5664	13.8368	13.8368
TraesCS1A02G226600	32.228	27.3122	29.4399	29.7576	31.9293	29.759	28.0862	26.6782	40.2411	37.0494	31.8812	40.5709	30.7888	28.166	27.7925	39.242	39.1048	38.914	33.3175	32.9215	29.6844	29.1132	37.4356	31.4974	36.0645	37.4356
TraesCS1A02G226700	0.260675	0.2197	0.413542	0.309249	0.0933963	0.175322	0.0506385	0.230562	0	0.0875556	0	0	0.0870176	0	0.0392747	0.0461082	0	0.0963152	0.120835	0.0495349	0.300791	0.13748	0.0218889	0.0431001	0.0666714	0.13748
TraesCS1A02G226900	2.97793	2.13724	2.48119	2.97969	2.57939	2.63779	2.60917	3.38337	2.98512	3.3384	3.13859	2.3776	3.40755	2.65846	2.91405	3.23101	2.94742	3.09672	3.35379	3.32821	2.64401	2.80243	2.95992	3.05277	3.18154	3.18154
TraesCS1A02G227000	5.19586	5.81754	5.58438	5.55102	6.04004	4.76147	5.32915	4.99371	5.41528	5.06785	5.28655	4.57975	5.00716	4.98226	4.83988	4.88368	5.04523	5.60756	5.87972	5.78475	5.5372	5.28109	5.08736	4.92825	5.57931	5.57931
TraesCS1A02G227100	0	0	0	0	0	0	0	0	0	0	0	0	0	0	0	0	0	0	0.0746436	0	0	0	0	0	0.0186609	0.0186609
TraesCS1A02G227200	11.4987	12.2822	12.2196	13.4307	14.8342	12.7553	13.0963	13.8049	17.7934	17.2917	16.4745	16.6869	15.9806	15.7867	17.6881	16.8872	17.9468	19.2229	18.6663	19.9538	12.3578	13.6227	17.0616	16.5856	18.9474	18.9474
TraesCS1A02G227300	30.6089	35.4112	37.827	36.8374	35.265	34.4223	33.1679	34.1416	47.949	40.9029	38.2316	36.1822	42.8029	40.9582	41.8909	39.7345	47.3269	43.418	44.1255	43.101	35.1712	34.2492	40.8164	41.3466	44.4928	44.4928
TraesCS1A02G227400	3.38724	3.32196	4.1252	3.6531	5.0199	5.17762	3.76856	5.01141	7.80326	6.56768	6.96183	6.13792	7.86363	7.73852	7.00557	8.06109	9.55078	6.94031	7.18463	7.19731	3.62187	4.74437	6.86767	7.6672	7.71826	7.71826
TraesCS1A02G227500	0	0	0	0	0	0	0	0	0	0.0483889	0	0	0.0240458	0	0	0	0	0	0	0.0273762	0	0	0.0120972	0.00601144	0.00684404	0.0120972
TraesCS1A02G227600	2.33826	4.04802	4.1667	3.74278	4.9972	4.84868	4.66146	4.54802	5.55439	5.90252	5.51099	5.38359	5.73107	5.66176	5.68415	5.39715	5.93311	5.96762	5.85562	5.93069	3.57394	4.76384	5.58787	5.61853	5.92176	5.92176
TraesCS1A02G227700	29.9133	31.1085	32.6591	30.3865	33.7993	33.4963	33.5911	32.7323	38.0543	36.3458	36.5948	30.558	35.0303	40.8158	38.6868	37.016	38.8007	38.5494	40.1624	40.5499	31.0168	33.4048	35.3882	37.8872	39.5156	39.5156
TraesCS1A02G228000	2.51413	3.38239	5.01564	2.39027	2.20986	1.49339	1.08633	1.04743	1.66719	1.16013	0.92285	1.17303	0.988288	0.86513	1.1647	1.07642	0.471805	0.790027	0.635355	0.687602	3.32561	1.45925	1.2308	1.02364	0.646197	1.45925
TraesCS1A02G228100	1.00236	1.7472	2.41737	1.67898	1.22839	1.26021	1.08422	0.592387	0.508868	0.508834	0.552632	0.320776	0.612172	0.279592	0.576623	0.366682	0.314485	0.883801	0.32032	0.24242	1.71148	1.0413	0.472778	0.458767	0.440257	1.0413
TraesCS1A02G228200	16.9027	22.3924	30.5972	21.8534	18.0547	16.8864	7.15687	8.67913	11.2711	10.4112	7.21979	5.63597	8.95774	11.2489	8.69979	7.95775	7.14496	8.47507	5.8295	7.97697	22.9364	12.6943	8.63452	9.21605	7.35663	12.6943
TraesCS1A02G228300	1.36313	1.96006	1.94117	1.79029	2.02183	2.24845	2.25887	1.98437	2.46519	2.59611	2.49461	2.43914	2.64295	2.6384	2.31876	2.31085	2.15217	3.04539	2.84835	2.82054	1.76366	2.12838	2.49876	2.47774	2.71661	2.71661
TraesCS1A02G228400	5.17368	5.49416	5.03607	5.43019	4.03686	4.7362	4.22115	6.19289	2.6437	3.24378	3.32028	3.38497	4.2313	3.7628	2.72823	2.70469	3.1743	4.01435	3.35755	2.6763	5.28352	4.79678	3.14818	3.35676	3.30562	4.79678
TraesCS1A02G228500	0.485319	1.00213	1.34737	0.881621	1.59755	1.42805	0.659944	0.901436	3.10877	3.06661	2.52283	2.32969	5.17412	5.79093	5.50234	4.35654	6.01453	5.02089	4.33065	4.68032	0.929109	1.14674	2.75697	5.20598	5.0116	5.20598
TraesCS1A02G228600	1.46026	1.53157	1.9019	1.17897	2.03464	1.2413	1.76506	2.81277	2.23854	2.67036	1.03086	1.14233	1.42176	1.54882	1.02672	1.90849	2.13804	0.73438	1.40395	1.18703	1.51818	1.96344	1.77052	1.47645	1.36585	1.96344
TraesCS1A02G228700	305.568	296.266	295.659	295.8	275.308	316.832	302.194	309.582	374.192	343.841	346.36	363.166	364.97	417.187	374.06	375.458	362.566	402.808	381.488	380.714	298.323	300.979	356.89	382.919	381.894	382.919
TraesCS1A02G228800	35.5913	34.7963	32.0288	30.6675	34.4973	37.6703	36.9715	41.5535	41.3511	33.2837	36.6628	43.2307	41.7711	39.777	37.9318	35.9169	37.8826	41.4585	43.5324	44.5664	33.271	37.6731	38.6321	38.8492	41.86	41.86
TraesCS1A02G228900	16.6848	19.1441	14.4319	17.1185	13.3918	15.0206	14.3571	15.3528	13.4277	14.177	16.2527	13.5774	13.8635	13.077	15.2216	14.9916	13.0679	13.8416	14.4581	14.1409	16.8448	14.5306	14.3587	14.2884	13.8771	14.5306
TraesCS1A02G229000	767.437	619.265	626.187	630.056	755.58	926.061	918.977	815.055	946.2	925.543	951.58	927.467	912.906	903.986	915.361	945.822	952.002	921.907	928.216	950.124	660.736	853.918	937.698	919.519	938.062	938.062
TraesCS1A02G229100	601.861	501.539	497.497	516.442	502.357	606.925	590.869	570.569	580.426	585.927	568.727	597.625	557.444	618.518	596.608	600.932	601.884	596.895	614.66	587.884	529.335	567.68	583.176	593.376	600.331	600.331
TraesCS1A02G229400	10.5211	13.4375	13.0176	12.3466	11.1275	10.5122	9.92438	11.489	11.4318	12.5893	11.6362	11.0075	10.604	11.9825	12.3461	11.7027	10.973	11.3445	11.7237	11.7843	12.3307	10.7633	11.6662	11.6588	11.4564	11.6662
TraesCS1A02G229600	1.22436	1.06093	1.53433	1.27094	1.6553	1.59868	1.50882	1.9188	1.7596	2.3839	1.96683	2.13053	2.52571	2.4001	2.34044	1.82388	2.42486	2.64713	2.5451	1.98487	1.27264	1.6704	2.06021	2.27253	2.40049	2.40049
TraesCS1A02G229700	11.4907	11.6552	11.1847	11.0562	12.1193	12.1596	12.2356	12.6936	12.9967	13.5397	12.5655	12.9175	13.5499	13.7792	12.4562	13.4682	13.3333	13.8599	14.0146	14.54	11.3467	12.302	13.0048	13.3134	13.937	13.937
TraesCS1A02G229800	2.15626	1.90819	2.12847	1.51085	1.68998	3.10895	2.4923	2.8703	1.20414	0.823832	0.622716	1.44911	2.20438	2.42588	1.70559	2.26933	3.11199	2.99761	4.19804	2.86822	1.92595	2.54038	1.02495	2.1513	3.29396	3.29396
TraesCS1A02G229900	11.1559	10.1143	9.74116	11.7098	12.8722	14.3051	14.0795	15.6457	10.4202	10.9987	9.98437	13.4365	11.5142	9.50212	10.45	10.8119	9.99715	11.6152	10.6593	11.1177	10.6803	14.2256	11.21	10.5696	10.8473	14.2256
TraesCS1A02G230000	5.81965	7.07893	6.4045	6.34428	7.10062	8.38362	6.04982	5.89861	7.46973	7.0528	6.72271	7.4209	7.53451	7.17011	8.7445	8.59671	8.9109	7.61311	7.80143	8.93672	6.41184	6.85817	7.16653	8.01146	8.31554	8.31554
TraesCS1A02G230100	9.70334	8.56944	7.88046	8.50117	7.58235	7.407	7.19293	7.71892	7.15159	6.26839	7.39739	6.72766	6.90552	6.62193	6.59226	6.07559	6.83051	6.37863	6.94472	7.26241	8.6636	7.4753	6.88626	6.54883	6.85407	7.4753
TraesCS1A02G230200	0.491848	1.1607	1.82066	1.78696	1.69614	1.01308	0.668822	0.609042	0	0.578207	0.56817	0.629608	0.430991	0	1.42651	0.152247	0.30863	0.159014	0.664986	0.327123	1.31504	0.996772	0.443996	0.502437	0.364938	0.996772
TraesCS1A02G230300	2.47176	3.52117	4.29587	3.17597	2.1735	1.77394	1.76255	1.19443	1.22784	1.11624	0.887935	1.15759	1.30308	1.39761	1.17627	1.32495	1.39969	1.52027	1.8095	1.12269	3.36619	1.7261	1.0974	1.30048	1.46304	1.7261
TraesCS1A02G230400	34.4438	30.4688	33.3668	34.7284	22.8357	21.7304	20.6164	18.6435	17.186	17.2299	15.0847	14.8316	17.0995	15.4561	18.2298	17.1838	18.3673	16.6151	17.7632	17.7616	33.252	20.9565	16.0831	16.9923	17.6268	20.9565
TraesCS1A02G230500	0.0533588	0	0	0.0553889	0.0223041	0.0418688	0	0.0440486	0.0934829	0.0418185	0.0616388	0.045536	0	0	0.0937922	0.0440445	0.0892858	0.0230011	0.0384757	0.118295	0.0271869	0.0270553	0.060619	0.0344592	0.0672643	0.0672643
TraesCS1A02G230600	3.25409	3.76442	3.90757	3.49282	4.01334	3.67212	4.08283	3.80514	3.99369	4.37364	4.06132	3.75327	3.87642	4.25913	4.24926	3.97094	4.42906	4.4034	4.42318	4.32853	3.60473	3.89336	4.04548	4.08894	4.39604	4.39604
TraesCS1A02G230900	0.123888	0.14618	0.305728	0.643006	0.155356	0.291631	0	0.153407	0	0.14564	0	0	0	0	0.130659	0	0.310954	0.160211	0.133999	0	0.3047	0.150098	0.0364101	0.0326648	0.151291	0.151291
TraesCS1A02G231000	61.8208	59.4146	55.9797	64.0003	52.5159	39.1198	49.7158	47.9473	41.7073	55.0927	38.7785	45.3118	41.3568	31.0474	41.7138	42.7988	44.006	41.0477	46.0154	41.1163	60.3038	47.3247	45.2225	39.2292	43.0464	47.3247
TraesCS1A02G231100	15.7842	17.7429	18.1986	18.5229	18.3749	16.6059	16.5875	16.0168	20.3334	20.6258	18.0486	18.197	18.7409	18.3665	18.2115	19.2791	18.6303	16.7961	19.0117	18.5399	17.5622	16.8963	19.3012	18.6495	18.2445	19.3012
TraesCS1A02G231200	12.7701	8.22729	11.1168	14.7198	17.6839	19.0877	16.4062	12.5145	8.64717	7.36801	11.7652	10.2293	6.4074	8.86744	8.51052	8.92426	5.30932	7.09201	5.50799	9.5875	11.7085	16.4231	9.50242	8.17741	6.8742	16.4231
TraesCS1A02G231400	0.101998	0.300879	0.377563	0.211758	0.575577	0.660283	0.346747	1.07356	0.670115	0.779397	1.00152	0.456983	0.774608	0.486825	0.484079	0.50516	0.192009	0.857373	0.386129	0.203514	0.248049	0.664043	0.727004	0.562668	0.409756	0.727004
TraesCS1A02G231500	0.122195	0	0.12062	0.0761063	0.0612931	0	0	0.0907864	0	0.02873	0.0282313	0	0	0	0	0	0	0	0	0	0.0797302	0.0380199	0.0142403	0	0	0.0380199
TraesCS1A02G231600	0.267662	0.315825	0.110088	0	0.111883	0.105012	0.242648	0	0.117234	0.209773	0	0	0	0.121669	0.0940974	0.11047	0	0	0.193005	0	0.173394	0.114886	0.0817516	0.0815589	0.0482512	0.114886
TraesCS1A02G231700	0	0	0	0	0	0	0	0	0.169952	0	0	0	0	0	0	0	0.324644	0	0.279796	0.172048	0	0	0.042488	0	0.194122	0.194122
TraesCS1A02G231800	0.321334	0.66352	0.198245	0.583729	0.70517	0.567314	0.655433	0.994749	0.316669	0.283316	1.11359	0.925506	1.59559	0.547747	0.508346	0.795726	1.31062	0.623321	0.695119	0.641148	0.441707	0.730666	0.65977	0.861853	0.817553	0.861853
TraesCS1A02G231900	2.28171	1.41699	2.96355	1.74522	3.46364	3.53363	3.7559	3.86631	2.84031	3.95291	2.7745	4.30431	3.92862	1.63764	2.27977	3.27119	4.2199	1.86359	3.37716	4.63249	2.10187	3.65487	3.46801	2.77931	3.52328	3.65487
TraesCS1A02G232000	3.26289	3.01855	2.96755	3.0531	3.16961	2.95693	3.39539	3.77479	3.80427	3.69173	4.38856	4.23561	3.88381	3.5095	3.57048	4.36242	4.34479	4.45727	4.22508	3.89194	3.07552	3.32418	4.03004	3.83155	4.22977	4.22977
TraesCS1A02G232200	0.0853335	0.201377	0	0	0.107009	0	0	0	0	0	0	0	0	0	0.0899977	0.105657	0.428368	0.110353	0.276894	0.340527	0.0716775	0.0267521	0	0.0489136	0.289035	0.289035
TraesCS1A02G232300	0.180274	0.159535	0.180731	0.222221	0.466259	0.556979	0.275783	0.223229	0.858676	0.688765	0.507606	0.620187	0.605548	0.629957	0.855576	0.697527	0.919106	0.743102	0.755576	0.929215	0.18569	0.380562	0.668808	0.697152	0.83675	0.83675
TraesCS1A02G232400	1.02485	0.846484	1.30671	1.20569	0.771102	1.24646	0.88262	0.930636	1.97506	1.08432	1.34174	1.66174	1.67635	1.67709	2.08968	1.48042	1.92926	1.67876	2.18004	1.81765	1.09593	0.957704	1.51571	1.73089	1.90143	1.90143
TraesCS1A02G232500	0	0.120876	0.379209	0	0	0	0	0.253704	0	0.12043	0.118339	0	0	0.139699	0	0	0	0	0	0	0.125021	0.0634261	0.0596923	0.0349248	0	0.0634261
TraesCS1A02G232600	0.163217	0.288879	0.906264	0.169427	0.102338	0	0	0	0	0.383751	0.0942723	0.104466	0	0	0.0860692	0.202089	0	0	0	0.325662	0.381947	0.0255844	0.145622	0.0720396	0.0814156	0.145622
TraesCS1A02G232700	0	0	0	0	0	0	0	0	0	0	0	0	0	0	0	0	0	0.0561373	0	0	0	0	0	0	0.0140343	0.0140343
TraesCS1A02G232800	5.63117	6.71293	10.0284	8.37642	7.20711	7.78945	10.0256	8.77008	19.4515	18.563	18.442	13.2278	20.009	21.5332	25.164	21.1325	25.5724	27.4021	27.6909	26.9502	7.68723	8.44806	17.4211	21.9597	26.9039	26.9039
TraesCS1A02G232900	1.98422	1.77235	1.80763	1.79021	2.41845	2.61916	2.1434	1.79109	1.94932	1.85301	2.42065	2.44502	1.86329	1.89662	2.1709	2.59454	2.32725	2.49403	2.06592	2.17069	1.8386	2.24303	2.167	2.13134	2.26447	2.26447
TraesCS1A02G233100	0.173078	0.408443	0.427118	0.33366	0.496093	0.349221	0.571575	0.336786	1.4295	1.0464	0.885428	1.74079	1.76218	1.88819	1.98184	1.56132	3.4133	3.32538	3.34292	2.10491	0.335575	0.438418	1.27553	1.79838	3.04663	3.04663
TraesCS1A02G233200	39.4906	33.2188	39.6497	38.4145	28.1553	30.3247	28.4956	31.7457	25.9448	24.56	25.127	24.5827	24.1487	25.1457	24.2505	26.2617	24.9799	26.2347	25.1804	28.976	37.6934	29.6803	25.0536	24.9517	26.3427	29.6803
TraesCS1A02G233300	0.18321	0.648531	0.678184	1.33127	0	0.862552	0.498265	0.226865	0	0.646137	0.634921	0	0.214056	0.499682	0.193224	0.226844	0	0	0	0.487406	0.710298	0.396921	0.320264	0.283451	0.121851	0.396921
TraesCS1A02G233400	14.4248	17.8239	17.5885	15.5038	15.915	15.9214	15.5742	16.0795	17.2659	16.7938	16.4307	15.0771	14.5206	15.8084	15.5886	14.7941	14.0627	15.7719	15.2003	16.3053	16.3352	15.8725	16.3919	15.1779	15.335	16.3919
TraesCS1A02G233500	5.93176	6.77665	6.22753	6.36821	6.89285	6.74268	6.70532	7.16556	8.15627	7.82576	7.84069	7.59318	7.86239	8.24726	7.70908	7.9191	8.82754	9.05882	9.99245	8.77773	6.32604	6.8766	7.85397	7.93446	9.16414	9.16414
TraesCS1A02G233600	10.4831	13.4474	13.2909	13.2779	12.8443	11.3575	10.8329	10.2418	10.3414	9.79866	11.295	9.86949	10.9183	10.4047	10.9884	10.0622	11.064	11.2972	11.7894	10.7887	12.6248	11.3191	10.3261	10.5934	11.2348	11.3191
TraesCS1A02G233700	55.429	50.4554	45.8043	44.2215	41.9931	40.6097	39.9035	40.2419	37.9262	36.8535	37.9427	36.777	38.4694	39.6889	39.5173	37.227	34.6806	36.566	36.2491	37.8962	48.9775	40.687	37.3748	38.7256	36.348	40.687
TraesCS1A02G233800	0.355469	0.454384	0.255856	0.522741	0.33432	0.139462	0.0402811	0.0733614	0.0778463	0.104471	0.0684382	0.0379193	0.0692193	0.161582	0.0312415	0	0.223054	0.15323	0.0640801	0.0788063	0.397113	0.146856	0.0721687	0.0655108	0.129793	0.146856
TraesCS1A02G233900	0	0	0	0	0	0	0	0	0	0	0	0	0	0.104352	0	0	0.0960342	0	0	0	0	0	0	0.026088	0.0240085	0.026088
TraesCS1A02G234100	7.84026	8.60056	9.0442	8.3399	8.85879	8.93959	9.45359	8.98785	10.3958	11.4851	11.2739	10.1669	10.5438	11.4991	11.3481	10.4027	11.1078	12.6341	12.3448	11.5832	8.45623	9.05995	10.8304	10.9484	11.9175	11.9175
TraesCS1A02G234200	16.2794	17.7698	18.334	17.8329	16.9997	15.3287	16.0836	17.2116	15.2614	15.7139	16.7131	16.4136	16.0047	15.8225	15.7458	15.7001	16.27	17.9291	18.799	15.8905	17.554	16.4059	16.0255	15.8183	17.2222	17.2222
TraesCS1A02G234300	0.469529	0.554015	0.231739	0.292436	1.05982	0.884215	0.510779	0.581406	1.11051	0.55197	0.867822	1.20208	1.20687	1.02446	1.18846	1.39525	0.353551	0.485754	0.914128	0.499646	0.38693	0.759056	0.933095	1.20376	0.56327	1.20376
TraesCS1A02G234400	1.27582	2.32651	1.64578	1.74575	2.43619	2.79851	3.03604	2.26201	2.3622	3.10193	3.04808	4.00868	3.25226	3.44009	3.51679	3.91328	4.87618	4.19971	3.70076	3.08558	1.74847	2.63319	3.13022	3.5306	3.96556	3.96556
TraesCS1A02G234500	2.12118	2.79517	2.23521	2.61976	2.85413	2.80642	2.69493	3.16343	3.23475	3.13068	3.32673	3.60718	4.55862	3.12487	3.41283	3.52738	3.69188	3.92443	3.33259	3.87191	2.44283	2.87972	3.32484	3.65592	3.7052	3.7052
TraesCS1A02G234600	0	0	0	0	0	0	0	0	0	0.0465264	0	0	0	0.242869	0.146092	0	0	0	0	0	0	0	0.0116316	0.0972403	0	0.0972403
TraesCS1A02G234800	0.565955	0.534233	0.314246	0.323118	0.603253	0.766046	0.846553	0.700807	0.520555	0.36593	0.326888	0.50713	0.495929	0.540247	0.686422	0.595631	0.603724	0.695295	0.703966	0.489334	0.434388	0.729165	0.430126	0.579557	0.62308	0.729165
TraesCS1A02G234900	6.84305	10.64	11.3547	10.4242	10.5181	11.0135	11.324	10.4109	11.5137	12.487	11.0865	10.193	11.8204	12.331	12.0724	11.3012	12.2514	12.3012	13.0676	12.4137	9.81549	10.8166	11.3201	11.8812	12.5085	12.5085
TraesCS1A02G235000	0.185274	0	0.0914429	0.115394	0.0464668	0	0.0503876	0.0458839	0.048689	0.0435609	0	0	0.0865865	0.202123	0.15632	0.0458797	0.046503	0	0.0400789	0	0.0980275	0.0356846	0.0230625	0.122727	0.0216455	0.122727
TraesCS1A02G235100	0.106121	0.0626081	0.0654708	0.0367195	0.0665381	0.104087	0.264559	0.0438023	0.0929603	0.2703	0.347334	0.135844	0.309969	0.120596	0.279804	0.109496	0.0221967	0.0914902	0.0956517	0.07058	0.0677299	0.119747	0.21161	0.204966	0.0699796	0.21161
TraesCS1A02G235200	0.354312	0.216241	0.391956	0.545347	0.245136	0.244462	0.215979	0.242061	0.337128	0.272894	0.282271	0.234595	0.242668	0.483169	0.193282	0.242039	0.229994	0.363396	0.251081	0.260027	0.376964	0.23691	0.281722	0.29029	0.276124	0.29029
TraesCS1A02G235300	5.4841	4.15986	3.62506	4.26956	3.19293	3.68844	3.19601	3.15288	4.1177	2.3025	2.9413	3.51007	2.74603	3.47219	2.68536	4.85014	3.68703	1.773	3.81322	3.12636	4.38465	3.30757	3.21789	3.43843	3.0999	3.43843
TraesCS1A02G235500	4.92419	5.78075	6.01422	5.29317	6.92724	7.29618	6.89993	7.8927	9.39338	9.46189	8.37365	10.303	9.49136	7.94214	10.5185	9.96556	10.1637	9.76202	10.6251	9.87496	5.50308	7.25401	9.38298	9.47939	10.1064	10.1064
TraesCS1A02G235600	17.8849	16.9297	16.6059	15.0555	19.9729	21.0504	20.7205	18.2074	18.5313	18.3055	17.2682	20.844	21.6237	17.5336	19.5193	18.8943	20.2398	21.5177	21.7265	22.6361	16.619	19.9878	18.7372	19.3927	21.53	21.53
TraesCS1A02G235700	0.0995902	0.293776	0.0921625	0.232603	1.77963	1.81687	2.74234	2.65138	6.28123	5.88309	4.34292	6.18298	7.27232	8.96342	6.38079	8.69326	9.18632	12.2028	11.3643	7.55095	0.179533	2.24756	5.67256	7.82745	10.0761	10.0761
TraesCS1A02G235800	0.132905	0.206342	0.103573	0.181529	0.24561	0.139963	0.180727	0.233868	0.275739	0.148018	0.193932	0.223856	0.138936	0.209858	0.361491	0.207863	0.280916	0.307562	0.211846	0.307053	0.156088	0.200042	0.210386	0.229537	0.276844	0.276844
TraesCS1A02G235900	4.37209	5.97169	6.29378	5.6249	7.19386	7.34465	6.21547	6.80832	8.87835	7.83423	7.68293	7.8014	8.59101	7.53397	6.98645	7.46386	7.33249	7.94982	6.86409	7.45462	5.56562	6.89058	8.04923	7.64382	7.40025	8.04923
TraesCS1A02G236000	14.7471	18.2849	19.2954	18.273	14.2908	13.4132	14.593	14.059	16.4977	16.3558	15.1082	12.941	14.4877	14.5959	15.8663	13.8827	15.1537	14.6277	15.2166	15.0649	17.6501	14.089	15.2257	14.7082	15.0157	15.2257
TraesCS1A02G236100	1.15689	1.7457	1.89415	1.65124	2.483	2.26506	2.49587	2.65848	2.77715	2.44542	2.35157	2.74825	3.04124	2.42712	2.42851	3.15407	2.75019	3.2511	3.29671	2.47107	1.61199	2.4756	2.5806	2.76274	2.94227	2.94227
TraesCS1A02G236300	22.4848	23.9423	7.44345	9.67768	3.43854	1.29095	0.745737	4.07449	0.720597	0	0	0	0	0	0	0	0	0	0	0	15.8871	2.38743	0.180149	0	0	2.38743
TraesCS1A02G236400	1.56008	1.61069	1.40362	1.45074	2.2824	2.33351	1.63526	2.13303	2.56238	2.63637	3.37905	3.37	3.34167	3.23549	2.77652	3.01816	2.40655	2.47982	2.39048	3.11277	1.50628	2.09605	2.98695	3.09296	2.59741	3.09296
TraesCS1A02G236500	2.89082	3.50075	3.06632	3.89578	3.6251	2.80556	3.27582	3.98783	3.73182	4.47157	3.7788	3.34343	4.47372	4.2188	4.78719	4.14445	4.77359	3.93515	4.69012	4.45246	3.33842	3.42357	3.83141	4.40604	4.46283	4.46283
TraesCS1A02G236600	4.03807	4.75354	4.22584	4.62263	5.41869	5.06372	4.42618	4.54461	4.5621	4.64726	4.75187	5.3744	5.64386	5.13353	4.7364	5.08155	5.99126	5.62464	6.12285	5.12036	4.41002	4.8633	4.83391	5.14884	5.71478	5.71478
TraesCS1A02G236700	24.7545	20.7854	21.5727	21.9568	21.0125	20.967	23.0552	20.6262	16.9799	17.9501	16.5313	17.8958	16.6814	14.8279	15.4066	19.233	16.6324	19.6605	20.09	16.3101	22.2673	21.4152	17.3393	16.5372	18.1732	21.4152
TraesCS1A02G236900	6.03219	6.91671	6.30258	5.63047	6.95435	6.81358	6.8135	5.84308	7.4787	7.63462	7.08062	6.13379	6.90567	5.53927	6.23363	6.26417	6.83768	7.42334	6.34034	7.18267	6.22049	6.60613	7.08193	6.23568	6.94601	7.08193
TraesCS1A02G237000	0.0849809	0.0334241	0.0349523	0.147024	0.142089	0.0333407	0.308156	0.140306	0.111663	0.0333007	0	0	0.0661921	0.038629	0.0597505	0.10522	0.10665	0.0732646	0.0306388	0	0.0750952	0.155973	0.0362409	0.0674479	0.0526382	0.155973
TraesCS1A02G237100	10.8464	10.8505	11.7103	10.5248	11.3468	10.8235	10.2201	10.949	13.3611	12.1618	13.0402	11.696	11.5705	14.1881	12.9624	13.3931	12.2804	12.883	12.4329	13.3299	10.983	10.8349	12.5648	13.0285	12.7316	13.0285
TraesCS1A02G237200	2.15786	3.66419	3.36996	3.42193	3.80433	4.45167	4.08203	3.76647	3.78748	4.39016	3.92763	3.8325	3.99106	4.45196	3.98056	4.51541	3.92721	4.26303	4.51292	4.49087	3.15349	4.02612	3.98444	4.23475	4.29851	4.29851
TraesCS1A02G237300	0	0	0	0	0.0470174	0	0	0.0464277	0.049266	0	0.0866239	0	0.0438063	0.0511297	0	0	0.188217	0	0.0811077	0.149621	0	0.0233613	0.0339725	0.023734	0.104736	0.104736
TraesCS1A02G237800	5.43682	7.73998	5.17716	7.79072	8.44814	7.65113	10.6878	7.24452	10.4052	10.6987	9.89859	11.0446	10.4949	9.67056	11.4057	11.4146	11.718	11.3105	12.2724	13.1276	6.53617	8.5079	10.5118	10.7464	12.1071	12.1071
TraesCS1A02G237900	0.127835	0.150837	0.157734	0.0663491	0.120229	0.150461	0.0869157	0.237441	0.125979	0.26299	0	0.12273	0.112017	0.174326	0.0674109	0.0791398	0.080215	0.0413287	0.172834	0.255064	0.125689	0.148762	0.127925	0.108223	0.137361	0.148762
TraesCS1A02G238000	2.26189	2.4816	2.79093	2.05961	2.28904	2.14848	2.26635	2.50602	2.60708	2.33249	2.0628	1.98108	2.87452	3.73387	3.1807	2.40752	2.58963	3.07902	3.34784	2.42809	2.39851	2.30247	2.24586	3.04915	2.86115	3.04915
TraesCS1A02G238100	0.54902	0.107968	0.22581	0.0949847	0.573728	0.215398	0	0	0	0	0	0	0	0	0	0	0	0	0	0	0.244446	0.197282	0	0	0	0.197282
TraesCS1A02G238400	1.89543	3.80203	3.97587	4.52534	3.56531	6.02346	5.67035	8.2147	11.2074	9.80421	10.7288	5.58052	10.4083	9.30513	8.39591	12.4383	10.4664	12.0107	11.4807	10.8414	3.54967	5.86845	9.33024	10.1369	11.1998	11.1998
TraesCS1A02G238600	0.436015	0.36013	0.502128	0.271562	0.36451	0.632932	0.573137	0.737872	0.515622	0.7176	0.822667	0.68837	0.628287	0.614405	0.628457	0.701814	0.839027	0.789394	0.786	0.773304	0.392459	0.577113	0.686065	0.643241	0.796931	0.796931
TraesCS1A02G238700	1.55257	2.08665	2.15133	1.86158	1.87405	1.8176	2.00961	1.91223	2.41096	2.72313	2.15795	2.28501	2.23108	2.4682	2.26789	2.86808	2.6153	2.61978	2.34382	2.57322	1.91303	1.90337	2.39426	2.45881	2.53803	2.53803
TraesCS1A02G238800	0.517368	0.0872089	0.0911964	0.613774	0.463415	0.260974	0.402014	0.183041	0.194231	1.04264	0.0853787	0	0.690825	2.62052	0.0779495	0.183024	2.04062	0	0	0	0.327387	0.327361	0.330563	0.89308	0.510155	0.89308
TraesCS1A02G238900	5.76796	7.00588	7.44783	6.77319	6.95124	6.3898	6.25647	6.68342	6.20615	6.73901	6.15292	6.39937	6.64232	6.0592	6.44914	6.79508	6.57074	7.01044	7.58624	6.60259	6.74871	6.57023	6.37436	6.48643	6.9425	6.9425
TraesCS1A02G239000	4.15125	4.07246	3.88579	3.96247	4.44777	4.6988	4.17422	5.21916	5.49643	5.79633	5.97131	5.88404	6.55978	6.15984	6.9782	6.24273	8.36353	6.66419	6.41681	7.12981	4.01799	4.63499	5.78703	6.48514	7.14359	7.14359
TraesCS1A02G239100	14.7104	18.9448	18.0637	18.7247	21.3105	21.4812	21.9773	21.7008	22.3064	22.5791	21.8191	22.4109	25.3566	25.516	22.4969	24.2194	25.0372	26.0742	28.0884	25.2423	17.6109	21.6175	22.2789	24.3972	26.1105	26.1105
TraesCS1A02G239200	0	0.151001	0.0315811	0.0531371	0	0	0	0.0633866	0	0.0300887	0	0	0.0598077	0.0349031	0	0	0.032121	0	0	0.0340456	0.0589298	0.0158467	0.00752218	0.0236777	0.0165416	0.0236777
TraesCS1A02G239300	0	0	0	0	0	0	0	0	0	0.026052	0	0.028368	0	0	0	0.0274388	0.0834349	0.0573169	0.0239696	0	0	0	0.013605	0.00685971	0.0411803	0.0411803
TraesCS1A02G239500	0	0.125762	0.0526051	0	0	0	0	0	0	0.0501193	0	0.0272874	0	0	0	0.0263936	0	0	0	0	0.0445919	0	0.0193517	0.0065984	0	0.0193517
TraesCS1A02G239600	2.39878	2.29361	1.47991	2.18952	1.19286	0.438106	0.843594	0.71698	2.06506	0.9724	0.812192	1.16473	1.54628	1.52279	1.00323	1.33141	1.92044	2.08589	2.23668	1.5954	2.09045	0.797884	1.25359	1.35093	1.9596	1.9596
TraesCS1A02G239700	1.5843	1.29418	1.10273	1.34939	0.713179	1.00407	1.21527	0.85514	0.747286	0.33429	1.17317	0.52001	0.474622	0.886349	1.32814	1.76042	1.58041	1.4184	1.58178	1.29686	1.33265	0.946917	0.693688	1.11238	1.46936	1.46936
TraesCS1A02G239800	17.8216	15.8604	16.9273	15.9913	18.6552	17.9541	17.1145	20.2291	19.4482	20.2702	18.668	19.4622	20.3221	19.9093	18.6365	20.7882	20.502	20.2148	19.6573	20.4246	16.6502	18.4882	19.4621	19.914	20.1997	20.1997
TraesCS1A02G240000	4.23968	3.77508	4.16566	4.46211	5.09505	4.89768	4.93777	4.66656	4.38445	4.4303	4.85222	5.45228	4.99933	5.08564	5.29945	5.00637	4.87733	5.48273	5.26505	4.98681	4.16063	4.89926	4.77981	5.0977	5.15298	5.15298
TraesCS1A02G240100	11.1305	13.8582	14.7835	13.1239	15.469	14.1575	14.0428	14.6897	14.7494	15.9462	14.2772	16.6983	16.6213	15.4685	14.9789	16.0636	18.2095	17.4499	16.7931	16.3458	13.224	14.5897	15.4178	15.783	17.1996	17.1996
TraesCS1A02G240200	2.05654	2.51325	2.08441	2.13478	2.4868	1.9883	2.39701	2.18276	3.3778	2.84935	2.29082	2.16245	2.83184	2.40383	2.24641	2.00068	3.31832	1.42473	1.98605	2.34477	2.19724	2.26372	2.6701	2.37069	2.26847	2.6701
TraesCS1A02G240300	16.8981	18.5099	21.3598	20.9407	21.501	21.1524	19.0114	20.277	19.0576	17.6004	16.5637	17.4035	19.1643	18.9529	17.0671	17.8558	19.4799	20.6425	19.6763	19.073	19.4272	20.4854	17.6563	18.26	19.7179	20.4854
TraesCS1A02G240400	0.434715	0.565546	0.907738	0.844656	1.04834	0.905242	0.954907	0.828149	1.84543	1.91314	1.69966	1.44112	1.7451	1.52003	1.7281	1.58714	1.90247	2.33517	1.69993	2.01646	0.688164	0.934158	1.72484	1.64509	1.98851	1.98851
TraesCS1A02G240500	0.442266	0.633671	0.623666	0.655847	0.277302	0.334637	0.171829	0.234706	0	0	0.0364925	0.0404385	0	0.0861586	0.166586	0	0.0396455	0.0408526	0.0341687	0.0420209	0.588862	0.254618	0.0192328	0.063186	0.0391719	0.254618
TraesCS1A02G240600	4.73454	6.44916	7.11809	6.40481	7.22295	6.19171	6.97158	6.34845	6.71313	6.28909	6.37561	6.09487	6.84423	6.85765	6.33804	6.23747	6.93765	7.7946	7.5898	6.61801	6.17665	6.68367	6.36817	6.56935	7.23502	7.23502
TraesCS1A02G241000	7.5235	8.55737	7.38751	7.36415	10.2278	10.5304	11.398	10.9948	13.3887	11.8723	11.5358	12.6964	12.8553	12.9093	13.3675	14.3226	13.9785	14.6963	14.8821	15.928	7.70813	10.7878	12.3733	13.3637	14.8712	14.8712
TraesCS1A02G241100	0.261148	0.102713	0.214818	1.08433	0.10916	0	0.118371	0.323372	0	0	0	0.111431	0	0.118707	0	0.107781	0	0	0	0	0.415753	0.137726	0.0278577	0.0566221	0	0.137726
TraesCS1A02G241200	0.421854	0.663682	1.38806	0.437904	0.881677	1.48956	0.573644	0.348247	0.923843	0.82654	1.29951	0.900017	0.492877	0.383516	1.48304	1.56697	0.705892	1.63662	1.06466	0.748188	0.727874	0.823283	0.987477	0.9816	1.03884	1.03884
TraesCS1A02G241300	9.66927	10.3797	11.1833	10.8296	10.5906	10.0116	9.7707	10.3228	10.6513	10.3984	10.3719	9.53906	10.7592	10.5751	10.3128	10.0068	11.1159	11.329	12.1884	11.8626	10.5155	10.1739	10.2402	10.4135	11.624	11.624
TraesCS1A02G241400	21.145	15.9766	21.5705	16.8472	15.0606	16.6463	14.8811	14.0678	20.3506	20.4422	17.6768	23.3279	14.3029	17.2631	14.2803	16.9946	19.2041	20.4485	21.1655	17.8259	18.8848	15.1639	20.4494	15.7102	19.661	20.4494
TraesCS1A02G241500	25.5074	19.8857	23.3802	25.5323	22.3905	25.4116	20.3157	26.1706	33.5161	32.4493	32.3069	39.6486	36.0815	40.6228	32.1859	34.515	29.2676	30.7478	30.7423	37.9283	23.5764	23.5721	34.4802	35.8513	32.1715	35.8513
TraesCS1A02G241600	0.0884057	0.149019	0.148041	0.117989	0.205885	0.12635	0.171736	0.273676	0.240623	0.311785	0.291783	0.299084	0.309869	0.318616	0.313013	0.344019	0.435866	0.432805	0.368823	0.445183	0.125864	0.194412	0.285819	0.321379	0.420669	0.420669
TraesCS1A02G241700	2.57263	2.59132	2.78723	2.99618	2.36056	2.3633	2.78727	3.26332	3.49031	2.36046	2.70607	2.54353	2.78583	2.50997	2.9559	2.87457	2.99237	3.38101	3.1898	3.06038	2.73684	2.69361	2.77509	2.78156	3.15589	3.15589
TraesCS1A02G241800	2.12233	2.20371	1.8331	2.11495	1.86299	1.89846	1.96246	1.26145	1.17125	0.798392	0.833565	0.380348	1.33901	0.926138	1.38777	1.05111	1.11866	1.20762	0.872306	0.734001	2.06852	1.74634	0.795889	1.17601	0.983147	1.74634
TraesCS1A02G241900	9.20678	12.4803	9.16737	10.8239	12.1629	10.4835	11.8499	12.4875	12.4914	10.4961	12.0205	11.621	11.107	13.577	10.252	13.0696	12.7367	11.5739	12.8762	12.0188	10.4196	11.746	11.6573	12.0014	12.3014	12.3014
TraesCS1A02G242000	0	0.11293	0	0	0	0.112649	0	0	0	0	0	0	0	0	0	0	0	0	0	0	0.0282325	0.0281622	0	0	0	0.0281622
TraesCS1A02G242100	15.4633	15.3746	19.2414	15.5627	15.1913	17.5535	15.975	15.0655	16.6397	17.2248	16.1702	16.3781	17.9444	18.5894	19.1507	18.8869	17.5673	19.794	21.1118	19.2464	16.4105	15.9463	16.6032	18.6428	19.4299	19.4299
TraesCS1A02G242200	1.95197	1.16426	1.6145	1.33598	1.45253	2.04499	1.40008	1.46087	2.22662	1.9921	2.35398	2.05936	1.87961	1.66732	2.1039	2.04503	2.15357	2.05271	2.06487	2.28261	1.51667	1.58962	2.15801	1.92397	2.13844	2.15801
TraesCS1A02G242300	0.661621	0.947958	0.660868	0.964781	1.08648	1.26079	1.07105	1.01433	1.09704	1.03705	1.03725	1.14941	1.30676	1.09558	0.863923	0.975229	0.889631	0.916719	0.749695	1.19439	0.808807	1.10816	1.08019	1.06037	0.937608	1.10816
TraesCS1A02G242400	0.282524	0.0555601	0.406704	0.146636	0.236191	0.387951	0.44821	0.408149	0.0618715	0.276775	0.108788	0.723311	0.495134	0.385272	0.297966	0.641318	0.650031	0.304465	0.967675	0.375807	0.222856	0.370125	0.292686	0.454923	0.574495	0.574495
TraesCS1A02G242500	2.69837	2.76463	3.27469	2.85867	3.41162	2.3395	2.58209	2.95632	3.76446	3.43324	3.52758	3.92324	4.07382	2.99829	3.43143	3.35477	3.99959	3.86289	4.25178	3.58932	2.89909	2.82238	3.66213	3.46458	3.92589	3.92589
TraesCS1A02G242600	8.86505	7.79596	9.0389	8.27011	9.54018	8.68253	8.37384	9.8971	7.67011	8.11407	8.10659	7.12743	8.31903	7.85529	8.30775	7.84706	7.95367	8.37835	9.18615	8.12307	8.4925	9.12341	7.75455	8.08228	8.41031	9.12341
TraesCS1A02G242700	0.299133	0.352958	0.369097	0.46577	0.187557	0.176039	0.203383	0.185204	0	0	0	0.191458	0	0	0.157741	0.185187	0	0	0	0	0.37174	0.188046	0.0478645	0.0857321	0	0.188046
TraesCS1A02G242800	4.62461	6.41856	6.73256	5.83665	7.82277	7.98851	7.19346	7.35386	6.12034	5.80818	6.26464	6.79299	6.12234	5.83011	5.28091	6.03497	6.05433	6.47532	7.01725	5.81964	5.9031	7.58965	6.24654	5.81708	6.34163	7.58965
TraesCS1A02G242900	55.646	47.2232	48.4702	46.6096	53.5869	57.5476	56.3659	52.8537	56.0201	59.3326	55.7405	55.3955	56.2615	53.9048	61.5985	54.8017	60.9895	63.4202	60.9872	59.6612	49.4873	55.0885	56.6222	56.6416	61.2645	61.2645
TraesCS1A02G243000	10.7784	10.6767	11.2634	11.1884	8.87725	8.4574	7.92541	7.11817	6.36438	7.16451	6.36379	6.91566	7.64908	7.51244	7.29764	8.27082	8.21619	8.25987	9.58548	7.04467	10.9767	8.09456	6.70208	7.68249	8.27655	8.27655
TraesCS1A02G243100	3.53205	3.44522	3.472	3.7031	3.7353	3.3812	3.54617	3.12716	3.0012	2.57438	2.9377	2.89366	2.87494	2.6411	2.95525	2.76244	3.0807	3.29631	3.08809	3.17133	3.53809	3.44746	2.85173	2.80843	3.15911	3.44746
TraesCS1A02G243200	29.4646	32.6257	31.6325	31.2448	36.016	31.6474	30.3459	34.8902	29.8712	30.3297	32.9679	36.1613	32.1147	30.1848	29.9844	31.2703	32.5603	33.3406	33.4785	30.0948	31.2419	33.2249	32.3325	30.8885	32.3686	33.2249
TraesCS1A02G243300	19.5141	20.5102	20.9459	20.9606	23.4744	22.2838	23.3998	24.2118	26.5832	27.7472	27.4446	28.4774	30.2936	28.5401	28.8784	27.5447	28.8917	28.8442	28.2331	30.1589	20.4827	23.3424	27.5631	28.8142	29.032	29.032
TraesCS1A02G243400	0.118669	0.196031	0.204995	0.0492737	0.119049	0.167608	0.129095	0.058778	0.187114	0.0837033	0.164501	0.0303814	0.138648	0.323654	0.0500622	0.23509	0.178713	0.12277	0.128354	0.157851	0.142242	0.118632	0.116425	0.186864	0.146922	0.186864
TraesCS1A02G243500	0	0.00776632	0	0	0	0	0.00895027	0.00815029	0	0	0.00380167	0	0	0	0.00347087	0	0	0	0.00355958	0	0.00194158	0.00427514	0.000950417	0.000867717	0.000889894	0.00427514
TraesCS1A02G243600	0	0	0	0	0	0.0640354	0	0	0	0	0	0	0	0	0	0	0	0	0	0	0	0.0160088	0	0	0	0.0160088
TraesCS1A02G243700	1.74516	2.78532	2.58401	2.31689	2.87953	2.87567	2.97262	2.91165	3.21034	2.91541	3.46959	3.11579	3.2409	3.40694	3.32268	2.99099	3.52729	2.7082	3.21884	3.32324	2.35784	2.90987	3.17778	3.24038	3.1944	3.24038
TraesCS1A02G243800	0.352298	0.207845	0.326022	0.457127	0.662674	0	0.23953	0.10906	0	0	0	0.112743	0	0	0	0	0	0	0.0952625	0	0.335823	0.252816	0.0281858	0	0.0238156	0.252816
TraesCS1A02G243900	0.476878	0.562687	0.588415	0.742533	0.448505	0	0	0	0	0	0	0	0	0	0	0	0	0	0	0	0.592628	0.112126	0	0	0	0.112126
TraesCS1A02G244100	1.20742	0.573574	0.890025	0.911535	0.786552	0.996638	0.533075	0.718434	0.432688	0.774231	0.615879	0.742694	0.586266	0.662892	0.644978	0.660122	0.669091	0.811134	1.0346	0.688323	0.895639	0.758675	0.641373	0.638565	0.800786	0.800786
TraesCS1A02G244200	0.304147	0.502424	0.22517	0.505149	0.330548	0.429575	0.303294	0.376617	0.372998	0.0238366	0.117114	0.493157	0.379043	0.359458	0.235232	0.301266	0.432592	0.445764	0.438625	0.404569	0.384222	0.360009	0.251776	0.31875	0.430388	0.430388
TraesCS1A02G244300	12.82	15.7991	18.1912	16.4129	11.7	12.9934	12.5904	12.8761	16.7515	15.9082	13.822	14.1314	18.9726	15.1514	19.7552	18.7833	21.0049	21.9208	20.1061	19.0424	15.8058	12.5399	15.1533	18.1656	20.5185	20.5185
TraesCS1A02G244400	7.41903	11.1589	10.5291	10.4376	14.1086	12.0587	12.3058	11.1386	14.3905	16.0057	15.5395	16.5589	15.6851	15.5649	16.4802	16.4539	16.6775	17.3259	16.9896	16.5923	9.88617	12.4029	15.6237	16.0461	16.8963	16.8963
TraesCS1A02G244700	19.6131	23.0976	24.605	23.8027	27.4894	23.619	20.7702	21.3502	23.9647	26.823	23.895	21.0055	25.7887	25.3012	24.5694	23.8937	25.8804	27.745	24.7608	27.9848	22.7796	23.3072	23.9221	24.8883	26.5927	26.5927
TraesCS1A02G244900	6.08198	7.16331	7.92747	9.0683	7.43269	6.79404	6.85689	5.98385	5.41974	6.00589	5.50563	5.76124	5.89146	6.89146	6.08786	5.99699	7.494	7.56488	6.37502	6.56035	7.56026	6.76686	5.67313	6.21694	6.99856	6.99856
TraesCS1A02G245000	4.86253	8.13254	8.37882	7.47738	8.04036	7.75291	7.49632	6.88231	9.82903	9.61136	8.02719	8.07732	9.08988	9.74594	8.9149	8.81386	9.52256	9.76864	9.65034	8.64159	7.21282	7.54297	8.88622	9.14114	9.39578	9.39578
TraesCS1A02G245100	0.181043	0.173566	0.0977319	0.105711	0.170272	0.186451	0.107706	0.0700566	0.118943	0.186227	0.169924	0.0579378	0.132202	0.154303	0.155138	0.15411	0.142004	0.219491	0.195819	0.150512	0.139513	0.133621	0.133258	0.148938	0.176957	0.176957
TraesCS1A02G245300	5.87452	6.72802	6.8564	6.43733	6.97956	7.09597	6.93881	7.03817	8.14847	8.56044	8.12864	7.93833	7.4364	7.92431	7.21066	7.50969	7.77124	8.27793	7.85653	8.27312	6.47407	7.01313	8.19397	7.52027	8.0447	8.19397
TraesCS1A02G245500	19.8602	20.9794	22.6067	18.989	17.3654	16.0978	15.3435	19.0176	12.2429	12.8628	12.1128	12.912	12.3177	11.8512	11.7801	15.0645	13.1236	14.0022	14.146	12.9245	20.6088	16.9561	12.5326	12.7534	13.5491	16.9561
TraesCS1A02G245600	10.935	13.6903	14.0916	14.3369	12.7081	12.9419	13.9454	13.6608	13.0288	12.7409	11.9309	12.7705	12.932	13.4058	13.3631	12.4424	12.8703	13.4035	13.9672	13.7222	13.2634	13.3141	12.6178	13.0358	13.4908	13.4908
TraesCS1A02G245700	3.51102	5.33835	6.41109	5.65035	8.40675	7.28033	6.96925	7.01744	10.3569	10.4434	9.28216	8.73243	10.214	10.6844	10.4005	10.5908	10.0546	11.7168	10.1693	10.61	5.2277	7.41844	9.70372	10.4724	10.6377	10.6377
TraesCS1A02G245800	0	0.125297	0	0.0367432	0.0443874	0.291631	0.336929	0.219153	0.232551	0.208058	0.204446	0.181243	0.0827117	0.193078	0.111994	0	0.044422	0.366197	0	0.329586	0.0405101	0.223025	0.206574	0.0969459	0.185051	0.223025
TraesCS1A02G246000	2.57067	2.02216	2.81949	2.66848	4.29818	4.7066	3.49564	2.47582	6.00498	6.37986	7.58892	5.11885	9.0104	5.84263	7.22981	6.71947	6.81076	5.91001	2.47153	3.41945	2.5202	3.74406	6.27315	7.20058	4.65294	7.20058
TraesCS1A02G246100	2.08347	2.23052	2.38267	2.63749	2.52347	2.93072	2.91606	2.95746	3.25845	3.13031	2.54766	2.97926	2.96859	3.03522	3.15132	3.14594	3.41827	3.79835	3.60562	3.33919	2.33354	2.83193	2.97892	3.07527	3.54036	3.54036
TraesCS1A02G246200	2.76581	4.00366	4.29227	4.26216	4.50526	4.93337	4.65278	4.87244	5.20778	6.10064	6.52175	7.00796	5.36356	5.05484	6.25498	6.46069	6.08328	7.00597	6.84662	6.03057	3.83098	4.74096	6.20953	5.78352	6.49161	6.49161
TraesCS1A02G246300	0.67233	0.653312	0.82958	0.533695	0.247972	0.465488	0.484012	0.342806	0.155898	0.6509	0.228429	0.25313	0.462072	0.647184	0.458815	0.489678	1.04229	0.869453	0.85553	0.683891	0.672229	0.385069	0.322089	0.514437	0.862792	0.862792
TraesCS1A02G246400	5.00684	6.52963	5.93402	6.26871	6.16845	5.11763	5.85282	5.76477	6.03063	5.6278	5.65694	5.17233	5.95242	6.31865	6.60063	5.73705	6.80712	6.95759	6.95935	6.63078	5.9348	5.72592	5.62192	6.15219	6.83871	6.83871
TraesCS1A02G246500	2.13461	2.73637	3.33298	2.7903	2.61071	2.41937	2.56224	2.62692	2.78751	2.44745	2.11576	2.12527	2.37083	2.53358	2.65429	2.57773	2.72851	2.76047	2.69363	3.1549	2.74857	2.55481	2.369	2.53411	2.83438	2.83438
TraesCS1A02G246600	70.9856	75.8996	69.1863	66.6785	68.7708	63.376	63.5968	66.1825	71.2036	69.7469	67.1353	64.4786	65.2159	66.9616	60.2437	64.9215	63.3731	61.5109	63.8585	60.4532	70.6875	65.4815	68.1411	64.3356	62.2989	68.1411
TraesCS1A02G246700	0.678889	1.32857	1.47104	1.35787	1.26661	1.48117	1.68872	1.04569	1.47949	1.07061	1.12853	1.20817	1.06403	0.790307	1.18751	1.43513	1.2676	1.17772	1.3074	1.27748	1.20909	1.37055	1.2217	1.11924	1.25755	1.37055
TraesCS1A02G246800	5.57529	7.6	5.57607	5.24821	5.51498	6.64361	6.40414	6.51782	7.16654	6.35067	6.20042	6.69358	6.19027	5.50149	6.26351	6.02414	6.82306	6.89646	6.70451	5.64271	5.99989	6.27014	6.6028	5.99485	6.51668	6.6028
TraesCS1A02G246900	43.5781	47.0791	47.6944	45.698	44.7705	38.8613	41.1863	40.6641	40.441	39.7388	39.4087	37.3475	38.0042	39.9684	38.3887	41.2113	43.0184	42.0265	48.4021	40.7819	46.0124	41.3705	39.234	39.3932	43.5572	43.5572
TraesCS1A02G247100	10.5528	12.156	12.055	13.6197	15.0003	14.8899	11.6246	14.308	14.7301	15.1666	14.6139	15.0317	15.2563	15.2874	17.1732	16.7493	17.8414	18.7896	19.5088	17.286	12.0959	13.9557	14.8856	16.1165	18.3565	18.3565
TraesCS1A02G247200	7.29934	8.43745	7.40235	7.51921	7.19695	6.31777	7.32435	6.16372	7.32149	7.53292	7.40215	7.27532	7.57343	7.16787	7.95296	8.23286	6.64314	7.42187	6.87051	8.10354	7.66459	6.7507	7.38297	7.73178	7.25977	7.73178
TraesCS1A02G247300	0	0.0157647	0	0.0554759	0.0670172	0.0314509	0.0908401	0.0330883	0.0351111	0.0628262	0.0308678	0.0171028	0	0.0364393	0.0422727	0.0496279	0.0167674	0.103668	0.0433532	0.0710882	0.0178102	0.0555991	0.036477	0.032085	0.0587191	0.0587191
TraesCS1A02G247400	1.87716	1.87039	1.90444	2.07849	2.35397	1.86573	2.26898	2.01452	3.01467	2.40292	2.07208	2.13594	2.14446	2.84428	2.19974	2.32423	3.45519	2.96699	1.57917	2.77441	1.93262	2.1258	2.4064	2.37818	2.69394	2.69394
TraesCS1A02G247500	30.0167	30.0617	31.6957	31.7043	37.2935	38.0965	38.543	38.8492	40.7847	40.5784	36.4408	41.311	41.5349	42.8358	39.7808	42.0995	43.6909	43.2787	43.1749	42.4445	30.8696	38.1955	39.7787	41.5628	43.1472	43.1472
TraesCS1A02G247700	2.01532	1.94559	1.8537	1.92083	2.41234	2.60922	2.09271	1.99641	1.94995	2.36917	2.47619	2.60323	1.94791	1.82384	2.14479	2.13233	1.63247	1.87172	1.76365	1.94962	1.93386	2.27767	2.34963	2.01222	1.80437	2.34963
[truncated: 80,155 more rows]

## Sheet: S2 - TF, families
Supplementary Data 2 – Expression levels (TPM) of transcription factors during inflorescence development. TF families, subclade (for MIKC-MADS box TFs) and mean expression at each timepoint (TPM).
[truncated: 3,862 more rows]

[truncated: 7 more sheets: S3 - Spike dominant genes, S4 - Spike dominant GO terms, S5 - Differential Expression, S6 - DE GO terms, S7 - Co-exp Gene networks, S8 - Consensus module GO terms, S9 - Cons100 Module9 GO terms]
