# Supplementary material for: Transcriptional signatures of wheat inflorescence development
Source: Sci Rep. 2022 Oct 14;12:17224. doi: 10.1038/s41598-022-21571-z (PMC9568521; doi:10.1038/s41598-022-21571-z)
Supplement: Supplementary file 3 — Supplementary Information 2. [file 41598_2022_21571_MOESM3_ESM.xgmml]

<?xml version="1.0" encoding="UTF-8" standalone="yes"?>
<graph id="124" label="25474" directed="1" cy:documentVersion="3.0" xmlns:dc="http://purl.org/dc/elements/1.1/" xmlns:xlink="http://www.w3.org/1999/xlink" xmlns:rdf="http://www.w3.org/1999/02/22-rdf-syntax-ns#" xmlns:cy="http://www.cytoscape.org" xmlns="http://www.cs.rpi.edu/XGMML">
  <att name="networkMetadata">
    <rdf:RDF>
      <rdf:Description rdf:about="http://www.cytoscape.org/">
        <dc:type>Protein-Protein Interaction</dc:type>
        <dc:description>N/A</dc:description>
        <dc:identifier>N/A</dc:identifier>
        <dc:date>2022-01-10 19:44:18</dc:date>
        <dc:title>25474</dc:title>
        <dc:source>http://www.cytoscape.org/</dc:source>
        <dc:format>Cytoscape-XGMML</dc:format>
      </rdf:Description>
    </rdf:RDF>
  </att>
  <att name="shared name" value="csi_marginal.csv_v3.gml_1" type="string" cy:type="String"/>
  <att name="name" value="meristem_csi_marginal" type="string" cy:type="String"/>
  <att name="selected" value="1" type="boolean" cy:type="Boolean"/>
  <att name="networkMetadata" type="string" cy:type="String"/>
  <att name="__Annotations" type="list" cy:type="List" cy:elementType="String">
    <att name="__Annotations" value="" type="string" cy:type="String"/>
  </att>
  <att name="shared_name" value="csi_marginal.csv_v3.gml" type="string" cy:type="String"/>
  <att name="layoutAlgorithm" value="Group Attributes Layout" type="string" cy:type="String" cy:hidden="1"/>
  <graphics>
    <att name="NETWORK_HEIGHT" value="391.0" type="string" cy:type="String"/>
    <att name="NETWORK_CENTER_X_LOCATION" value="1842.8289041344754" type="string" cy:type="String"/>
    <att name="NETWORK_NODE_SELECTION" value="true" type="string" cy:type="String"/>
    <att name="NETWORK_DEPTH" value="0.0" type="string" cy:type="String"/>
    <att name="NETWORK_FORCE_HIGH_DETAIL" value="false" type="string" cy:type="String"/>
    <att name="NETWORK_CENTER_Z_LOCATION" value="0.0" type="string" cy:type="String"/>
    <att name="NETWORK_WIDTH" value="795.0" type="string" cy:type="String"/>
    <att name="NETWORK_SCALE_FACTOR" value="0.07059221234374112" type="string" cy:type="String"/>
    <att name="NETWORK_BACKGROUND_PAINT" value="#ECECEC" type="string" cy:type="String"/>
    <att name="NETWORK_ANNOTATION_SELECTION" value="false" type="string" cy:type="String"/>
    <att name="NETWORK_CENTER_Y_LOCATION" value="102.57600437475298" type="string" cy:type="String"/>
    <att name="NETWORK_NODE_LABEL_SELECTION" value="false" type="string" cy:type="String"/>
    <att name="NETWORK_TITLE" value="" type="string" cy:type="String"/>
    <att name="NETWORK_EDGE_SELECTION" value="true" type="string" cy:type="String"/>
  </graphics>
  <node id="3033" label="TRAESCS5A02G508600">
    <att name="shared name" value="TRAESCS5A02G508600" type="string" cy:type="String"/>
    <att name="name" value="TRAESCS5A02G508600" type="string" cy:type="String"/>
    <att name="selected" value="0" type="boolean" cy:type="Boolean"/>
    <att name="id" value="151" type="string" cy:type="String"/>
    <att name="ClosenessCentrality" value="0.244186047" type="real" cy:type="Double"/>
    <att name="mod9" value="0.0" type="real" cy:type="Double"/>
    <att name="Eccentricity" value="8.0" type="real" cy:type="Double"/>
    <att name="Outdegree" value="2.0" type="real" cy:type="Double"/>
    <att name="PartnerOfMultiEdgedNodePairs" value="0.0" type="real" cy:type="Double"/>
    <att name="ClusteringCoefficient" value="0.333333333" type="real" cy:type="Double"/>
    <att name="label" value="TRAESCS5A02G508600" type="string" cy:type="String"/>
    <att name="name_alt" value="bZIP" type="string" cy:type="String"/>
    <att name="Stress" value="0.0" type="real" cy:type="Double"/>
    <att name="shared_name" value="TRAESCS5A02G508600" type="string" cy:type="String"/>
    <att name="BetweennessCentrality" value="0.0" type="real" cy:type="Double"/>
    <att name="cons1k" value="2.0" type="real" cy:type="Double"/>
    <att name="EdgeCount" value="3.0" type="real" cy:type="Double"/>
    <att name="Indegree" value="1.0" type="real" cy:type="Double"/>
    <att name="SelfLoops" value="0.0" type="real" cy:type="Double"/>
    <att name="IsSingleNode" value="0" type="boolean" cy:type="Boolean"/>
    <att name="AverageShortestPathLength" value="4.095238095" type="real" cy:type="Double"/>
    <att name="NeighborhoodConnectivity" value="33.33333333" type="real" cy:type="Double"/>
    <att name="degree.layout" type="integer" cy:type="Integer"/>
    <graphics w="4.878048780487805" width="0.08130081300813008" x="1679.1861471720827" z="0.0" y="-131.67955476364" h="4.878048780487805" type="ELLIPSE" outline="#FFFF33" fill="#FFA100">
      <att name="NODE_CUSTOMGRAPHICS_SIZE_3" value="4.878048780487805" type="string" cy:type="String"/>
      <att name="NODE_CUSTOMGRAPHICS_SIZE_9" value="4.878048780487805" type="string" cy:type="String"/>
      <att name="NODE_LABEL_FONT_FACE" value="SansSerif.plain,plain,12" type="string" cy:type="String"/>
      <att name="NODE_SELECTED_PAINT" value="#FFFF00" type="string" cy:type="String"/>
      <att name="NODE_LABEL_FONT_SIZE" value="17" type="string" cy:type="String"/>
      <att name="NODE_CUSTOMGRAPHICS_SIZE_6" value="4.878048780487805" type="string" cy:type="String"/>
      <att name="NODE_TOOLTIP" value="" type="string" cy:type="String"/>
      <att name="NODE_CUSTOMGRAPHICS_4" value="org.cytoscape.cg.model.NullCustomGraphics,0,[ Remove Graphics ]," type="string" cy:type="String"/>
      <att name="COMPOUND_NODE_PADDING" value="10.0" type="string" cy:type="String"/>
      <att name="COMPOUND_NODE_SHAPE" value="ROUND_RECTANGLE" type="string" cy:type="String"/>
      <att name="NODE_NESTED_NETWORK_IMAGE_VISIBLE" value="true" type="string" cy:type="String"/>
      <att name="NODE_CUSTOMGRAPHICS_POSITION_4" value="C,C,c,0.00,0.00" type="string" cy:type="String"/>
      <att name="NODE_LABEL" value="bZIP" type="string" cy:type="String"/>
      <att name="NODE_CUSTOMGRAPHICS_SIZE_2" value="4.878048780487805" type="string" cy:type="String"/>
      <att name="NODE_CUSTOMGRAPHICS_POSITION_1" value="C,C,c,0.00,0.00" type="string" cy:type="String"/>
      <att name="NODE_BORDER_TRANSPARENCY" value="255" type="string" cy:type="String"/>
      <att name="NODE_CUSTOMGRAPHICS_SIZE_4" value="4.878048780487805" type="string" cy:type="String"/>
      <att name="NODE_CUSTOMGRAPHICS_3" value="org.cytoscape.cg.model.NullCustomGraphics,0,[ Remove Graphics ]," type="string" cy:type="String"/>
      <att name="NODE_CUSTOMGRAPHICS_6" value="org.cytoscape.cg.model.NullCustomGraphics,0,[ Remove Graphics ]," type="string" cy:type="String"/>
      <att name="NODE_CUSTOMGRAPHICS_SIZE_5" value="4.878048780487805" type="string" cy:type="String"/>
      <att name="NODE_LABEL_POSITION" value="C,C,c,0.00,0.00" type="string" cy:type="String"/>
      <att name="NODE_CUSTOMGRAPHICS_9" value="org.cytoscape.cg.model.NullCustomGraphics,0,[ Remove Graphics ]," type="string" cy:type="String"/>
      <att name="NODE_CUSTOMGRAPHICS_POSITION_7" value="C,C,c,0.00,0.00" type="string" cy:type="String"/>
      <att name="NODE_CUSTOMGRAPHICS_7" value="org.cytoscape.cg.model.NullCustomGraphics,0,[ Remove Graphics ]," type="string" cy:type="String"/>
      <att name="NODE_CUSTOMGRAPHICS_SIZE_1" value="4.878048780487805" type="string" cy:type="String"/>
      <att name="NODE_LABEL_COLOR" value="#000000" type="string" cy:type="String"/>
      <att name="NODE_CUSTOMGRAPHICS_2" value="org.cytoscape.cg.model.NullCustomGraphics,0,[ Remove Graphics ]," type="string" cy:type="String"/>
      <att name="NODE_CUSTOMGRAPHICS_POSITION_3" value="C,C,c,0.00,0.00" type="string" cy:type="String"/>
      <att name="NODE_TRANSPARENCY" value="255" type="string" cy:type="String"/>
      <att name="NODE_VISIBLE" value="true" type="string" cy:type="String"/>
      <att name="NODE_CUSTOMGRAPHICS_8" value="org.cytoscape.cg.model.NullCustomGraphics,0,[ Remove Graphics ]," type="string" cy:type="String"/>
      <att name="NODE_CUSTOMGRAPHICS_SIZE_8" value="4.878048780487805" type="string" cy:type="String"/>
      <att name="NODE_CUSTOMGRAPHICS_POSITION_5" value="C,C,c,0.00,0.00" type="string" cy:type="String"/>
      <att name="NODE_CUSTOMGRAPHICS_POSITION_6" value="C,C,c,0.00,0.00" type="string" cy:type="String"/>
      <att name="NODE_CUSTOMGRAPHICS_1" value="org.cytoscape.cg.model.NullCustomGraphics,0,[ Remove Graphics ]," type="string" cy:type="String"/>
      <att name="NODE_LABEL_WIDTH" value="200.0" type="string" cy:type="String"/>
      <att name="NODE_CUSTOMGRAPHICS_5" value="org.cytoscape.cg.model.NullCustomGraphics,0,[ Remove Graphics ]," type="string" cy:type="String"/>
      <att name="NODE_CUSTOMGRAPHICS_POSITION_9" value="C,C,c,0.00,0.00" type="string" cy:type="String"/>
      <att name="NODE_SELECTED" value="false" type="string" cy:type="String"/>
      <att name="NODE_LABEL_TRANSPARENCY" value="255" type="string" cy:type="String"/>
      <att name="NODE_BORDER_STROKE" value="SOLID" type="string" cy:type="String"/>
      <att name="NODE_CUSTOMGRAPHICS_POSITION_2" value="C,C,c,0.00,0.00" type="string" cy:type="String"/>
      <att name="NODE_LABEL_ROTATION" value="0.0" type="string" cy:type="String"/>
      <att name="NODE_DEPTH" value="0.0" type="string" cy:type="String"/>
      <att name="NODE_CUSTOMGRAPHICS_SIZE_7" value="4.878048780487805" type="string" cy:type="String"/>
      <att name="NODE_CUSTOMGRAPHICS_POSITION_8" value="C,C,c,0.00,0.00" type="string" cy:type="String"/>
    </graphics>
  </node>
  <node id="3029" label="TRAESCS3A02G284400">
    <att name="shared name" value="TRAESCS3A02G284400" type="string" cy:type="String"/>
    <att name="name" value="TRAESCS3A02G284400" type="string" cy:type="String"/>
    <att name="selected" value="0" type="boolean" cy:type="Boolean"/>
    <att name="id" value="153" type="string" cy:type="String"/>
    <att name="ClosenessCentrality" value="0.290255701" type="real" cy:type="Double"/>
    <att name="mod9" value="0.0" type="real" cy:type="Double"/>
    <att name="Eccentricity" value="7.0" type="real" cy:type="Double"/>
    <att name="Outdegree" value="4.0" type="real" cy:type="Double"/>
    <att name="PartnerOfMultiEdgedNodePairs" value="0.0" type="real" cy:type="Double"/>
    <att name="ClusteringCoefficient" value="0.021428571" type="real" cy:type="Double"/>
    <att name="label" value="TRAESCS3A02G284400" type="string" cy:type="String"/>
    <att name="name_alt" value="TaMADS32-A1" type="string" cy:type="String"/>
    <att name="Stress" value="3745991.0" type="real" cy:type="Double"/>
    <att name="shared_name" value="TRAESCS3A02G284400" type="string" cy:type="String"/>
    <att name="BetweennessCentrality" value="0.146835199" type="real" cy:type="Double"/>
    <att name="cons1k" value="2.0" type="real" cy:type="Double"/>
    <att name="EdgeCount" value="21.0" type="real" cy:type="Double"/>
    <att name="Indegree" value="17.0" type="real" cy:type="Double"/>
    <att name="SelfLoops" value="0.0" type="real" cy:type="Double"/>
    <att name="IsSingleNode" value="0" type="boolean" cy:type="Boolean"/>
    <att name="AverageShortestPathLength" value="3.445238095" type="real" cy:type="Double"/>
    <att name="NeighborhoodConnectivity" value="50.95238095" type="real" cy:type="Double"/>
    <att name="degree.layout" type="integer" cy:type="Integer"/>
    <graphics w="5.317646522210976" width="0.08130081300813008" x="1678.9649261704835" z="0.0" y="-112.59744818419438" h="5.317646522210976" type="ELLIPSE" outline="#FFFF33" fill="#FFA100">
      <att name="NODE_CUSTOMGRAPHICS_SIZE_3" value="5.317646522210976" type="string" cy:type="String"/>
      <att name="NODE_CUSTOMGRAPHICS_SIZE_9" value="5.317646522210976" type="string" cy:type="String"/>
      <att name="NODE_LABEL_FONT_FACE" value="SansSerif.plain,plain,12" type="string" cy:type="String"/>
      <att name="NODE_SELECTED_PAINT" value="#FFFF00" type="string" cy:type="String"/>
      <att name="NODE_LABEL_FONT_SIZE" value="17" type="string" cy:type="String"/>
      <att name="NODE_CUSTOMGRAPHICS_SIZE_6" value="5.317646522210976" type="string" cy:type="String"/>
      <att name="NODE_TOOLTIP" value="" type="string" cy:type="String"/>
      <att name="NODE_CUSTOMGRAPHICS_4" value="org.cytoscape.cg.model.NullCustomGraphics,0,[ Remove Graphics ]," type="string" cy:type="String"/>
      <att name="COMPOUND_NODE_PADDING" value="10.0" type="string" cy:type="String"/>
      <att name="COMPOUND_NODE_SHAPE" value="ROUND_RECTANGLE" type="string" cy:type="String"/>
      <att name="NODE_NESTED_NETWORK_IMAGE_VISIBLE" value="true" type="string" cy:type="String"/>
      <att name="NODE_CUSTOMGRAPHICS_POSITION_4" value="C,C,c,0.00,0.00" type="string" cy:type="String"/>
      <att name="NODE_LABEL" value="TaMADS32-A1" type="string" cy:type="String"/>
      <att name="NODE_CUSTOMGRAPHICS_SIZE_2" value="5.317646522210976" type="string" cy:type="String"/>
      <att name="NODE_CUSTOMGRAPHICS_POSITION_1" value="C,C,c,0.00,0.00" type="string" cy:type="String"/>
      <att name="NODE_BORDER_TRANSPARENCY" value="255" type="string" cy:type="String"/>
      <att name="NODE_CUSTOMGRAPHICS_SIZE_4" value="5.317646522210976" type="string" cy:type="String"/>
      <att name="NODE_CUSTOMGRAPHICS_3" value="org.cytoscape.cg.model.NullCustomGraphics,0,[ Remove Graphics ]," type="string" cy:type="String"/>
      <att name="NODE_CUSTOMGRAPHICS_6" value="org.cytoscape.cg.model.NullCustomGraphics,0,[ Remove Graphics ]," type="string" cy:type="String"/>
      <att name="NODE_CUSTOMGRAPHICS_SIZE_5" value="5.317646522210976" type="string" cy:type="String"/>
      <att name="NODE_LABEL_POSITION" value="C,C,c,0.00,0.00" type="string" cy:type="String"/>
      <att name="NODE_CUSTOMGRAPHICS_9" value="org.cytoscape.cg.model.NullCustomGraphics,0,[ Remove Graphics ]," type="string" cy:type="String"/>
      <att name="NODE_CUSTOMGRAPHICS_POSITION_7" value="C,C,c,0.00,0.00" type="string" cy:type="String"/>
      <att name="NODE_CUSTOMGRAPHICS_7" value="org.cytoscape.cg.model.NullCustomGraphics,0,[ Remove Graphics ]," type="string" cy:type="String"/>
      <att name="NODE_CUSTOMGRAPHICS_SIZE_1" value="5.317646522210976" type="string" cy:type="String"/>
      <att name="NODE_LABEL_COLOR" value="#000000" type="string" cy:type="String"/>
      <att name="NODE_CUSTOMGRAPHICS_2" value="org.cytoscape.cg.model.NullCustomGraphics,0,[ Remove Graphics ]," type="string" cy:type="String"/>
      <att name="NODE_CUSTOMGRAPHICS_POSITION_3" value="C,C,c,0.00,0.00" type="string" cy:type="String"/>
      <att name="NODE_TRANSPARENCY" value="255" type="string" cy:type="String"/>
      <att name="NODE_VISIBLE" value="true" type="string" cy:type="String"/>
      <att name="NODE_CUSTOMGRAPHICS_8" value="org.cytoscape.cg.model.NullCustomGraphics,0,[ Remove Graphics ]," type="string" cy:type="String"/>
      <att name="NODE_CUSTOMGRAPHICS_SIZE_8" value="5.317646522210976" type="string" cy:type="String"/>
      <att name="NODE_CUSTOMGRAPHICS_POSITION_5" value="C,C,c,0.00,0.00" type="string" cy:type="String"/>
      <att name="NODE_CUSTOMGRAPHICS_POSITION_6" value="C,C,c,0.00,0.00" type="string" cy:type="String"/>
      <att name="NODE_CUSTOMGRAPHICS_1" value="org.cytoscape.cg.model.NullCustomGraphics,0,[ Remove Graphics ]," type="string" cy:type="String"/>
      <att name="NODE_LABEL_WIDTH" value="200.0" type="string" cy:type="String"/>
      <att name="NODE_CUSTOMGRAPHICS_5" value="org.cytoscape.cg.model.NullCustomGraphics,0,[ Remove Graphics ]," type="string" cy:type="String"/>
      <att name="NODE_CUSTOMGRAPHICS_POSITION_9" value="C,C,c,0.00,0.00" type="string" cy:type="String"/>
      <att name="NODE_SELECTED" value="false" type="string" cy:type="String"/>
      <att name="NODE_LABEL_TRANSPARENCY" value="255" type="string" cy:type="String"/>
      <att name="NODE_BORDER_STROKE" value="SOLID" type="string" cy:type="String"/>
      <att name="NODE_CUSTOMGRAPHICS_POSITION_2" value="C,C,c,0.00,0.00" type="string" cy:type="String"/>
      <att name="NODE_LABEL_ROTATION" value="0.0" type="string" cy:type="String"/>
      <att name="NODE_DEPTH" value="0.0" type="string" cy:type="String"/>
      <att name="NODE_CUSTOMGRAPHICS_SIZE_7" value="5.317646522210976" type="string" cy:type="String"/>
      <att name="NODE_CUSTOMGRAPHICS_POSITION_8" value="C,C,c,0.00,0.00" type="string" cy:type="String"/>
    </graphics>
  </node>
  <node id="3025" label="TRAESCS2B02G250900">
    <att name="shared name" value="TRAESCS2B02G250900" type="string" cy:type="String"/>
    <att name="name" value="TRAESCS2B02G250900" type="string" cy:type="String"/>
    <att name="selected" value="0" type="boolean" cy:type="Boolean"/>
    <att name="id" value="155" type="string" cy:type="String"/>
    <att name="ClosenessCentrality" value="0.211161388" type="real" cy:type="Double"/>
    <att name="mod9" value="0.0" type="real" cy:type="Double"/>
    <att name="Eccentricity" value="9.0" type="real" cy:type="Double"/>
    <att name="Outdegree" value="1.0" type="real" cy:type="Double"/>
    <att name="PartnerOfMultiEdgedNodePairs" value="0.0" type="real" cy:type="Double"/>
    <att name="ClusteringCoefficient" value="0.0" type="real" cy:type="Double"/>
    <att name="label" value="TRAESCS2B02G250900" type="string" cy:type="String"/>
    <att name="name_alt" value="SPL" type="string" cy:type="String"/>
    <att name="Stress" value="2328.0" type="real" cy:type="Double"/>
    <att name="shared_name" value="TRAESCS2B02G250900" type="string" cy:type="String"/>
    <att name="BetweennessCentrality" value="1.39E-4" type="real" cy:type="Double"/>
    <att name="cons1k" value="2.0" type="real" cy:type="Double"/>
    <att name="EdgeCount" value="3.0" type="real" cy:type="Double"/>
    <att name="Indegree" value="2.0" type="real" cy:type="Double"/>
    <att name="SelfLoops" value="0.0" type="real" cy:type="Double"/>
    <att name="IsSingleNode" value="0" type="boolean" cy:type="Boolean"/>
    <att name="AverageShortestPathLength" value="4.735714286" type="real" cy:type="Double"/>
    <att name="NeighborhoodConnectivity" value="77.33333333" type="real" cy:type="Double"/>
    <att name="degree.layout" type="integer" cy:type="Integer"/>
    <graphics w="4.8784649210761355" width="0.08130081300813008" x="1678.3013820783353" z="0.0" y="-93.52559878570548" h="4.8784649210761355" type="ELLIPSE" outline="#FFFF33" fill="#FFA100">
      <att name="NODE_CUSTOMGRAPHICS_SIZE_3" value="4.8784649210761355" type="string" cy:type="String"/>
      <att name="NODE_CUSTOMGRAPHICS_SIZE_9" value="4.8784649210761355" type="string" cy:type="String"/>
      <att name="NODE_LABEL_FONT_FACE" value="SansSerif.plain,plain,12" type="string" cy:type="String"/>
      <att name="NODE_SELECTED_PAINT" value="#FFFF00" type="string" cy:type="String"/>
      <att name="NODE_LABEL_FONT_SIZE" value="17" type="string" cy:type="String"/>
      <att name="NODE_CUSTOMGRAPHICS_SIZE_6" value="4.8784649210761355" type="string" cy:type="String"/>
      <att name="NODE_TOOLTIP" value="" type="string" cy:type="String"/>
      <att name="NODE_CUSTOMGRAPHICS_4" value="org.cytoscape.cg.model.NullCustomGraphics,0,[ Remove Graphics ]," type="string" cy:type="String"/>
      <att name="COMPOUND_NODE_PADDING" value="10.0" type="string" cy:type="String"/>
      <att name="COMPOUND_NODE_SHAPE" value="ROUND_RECTANGLE" type="string" cy:type="String"/>
      <att name="NODE_NESTED_NETWORK_IMAGE_VISIBLE" value="true" type="string" cy:type="String"/>
      <att name="NODE_CUSTOMGRAPHICS_POSITION_4" value="C,C,c,0.00,0.00" type="string" cy:type="String"/>
      <att name="NODE_LABEL" value="SPL" type="string" cy:type="String"/>
      <att name="NODE_CUSTOMGRAPHICS_SIZE_2" value="4.8784649210761355" type="string" cy:type="String"/>
      <att name="NODE_CUSTOMGRAPHICS_POSITION_1" value="C,C,c,0.00,0.00" type="string" cy:type="String"/>
      <att name="NODE_BORDER_TRANSPARENCY" value="255" type="string" cy:type="String"/>
      <att name="NODE_CUSTOMGRAPHICS_SIZE_4" value="4.8784649210761355" type="string" cy:type="String"/>
      <att name="NODE_CUSTOMGRAPHICS_3" value="org.cytoscape.cg.model.NullCustomGraphics,0,[ Remove Graphics ]," type="string" cy:type="String"/>
      <att name="NODE_CUSTOMGRAPHICS_6" value="org.cytoscape.cg.model.NullCustomGraphics,0,[ Remove Graphics ]," type="string" cy:type="String"/>
      <att name="NODE_CUSTOMGRAPHICS_SIZE_5" value="4.8784649210761355" type="string" cy:type="String"/>
      <att name="NODE_LABEL_POSITION" value="C,C,c,0.00,0.00" type="string" cy:type="String"/>
      <att name="NODE_CUSTOMGRAPHICS_9" value="org.cytoscape.cg.model.NullCustomGraphics,0,[ Remove Graphics ]," type="string" cy:type="String"/>
      <att name="NODE_CUSTOMGRAPHICS_POSITION_7" value="C,C,c,0.00,0.00" type="string" cy:type="String"/>
      <att name="NODE_CUSTOMGRAPHICS_7" value="org.cytoscape.cg.model.NullCustomGraphics,0,[ Remove Graphics ]," type="string" cy:type="String"/>
      <att name="NODE_CUSTOMGRAPHICS_SIZE_1" value="4.8784649210761355" type="string" cy:type="String"/>
      <att name="NODE_LABEL_COLOR" value="#000000" type="string" cy:type="String"/>
      <att name="NODE_CUSTOMGRAPHICS_2" value="org.cytoscape.cg.model.NullCustomGraphics,0,[ Remove Graphics ]," type="string" cy:type="String"/>
      <att name="NODE_CUSTOMGRAPHICS_POSITION_3" value="C,C,c,0.00,0.00" type="string" cy:type="String"/>
      <att name="NODE_TRANSPARENCY" value="255" type="string" cy:type="String"/>
      <att name="NODE_VISIBLE" value="true" type="string" cy:type="String"/>
      <att name="NODE_CUSTOMGRAPHICS_8" value="org.cytoscape.cg.model.NullCustomGraphics,0,[ Remove Graphics ]," type="string" cy:type="String"/>
      <att name="NODE_CUSTOMGRAPHICS_SIZE_8" value="4.8784649210761355" type="string" cy:type="String"/>
      <att name="NODE_CUSTOMGRAPHICS_POSITION_5" value="C,C,c,0.00,0.00" type="string" cy:type="String"/>
      <att name="NODE_CUSTOMGRAPHICS_POSITION_6" value="C,C,c,0.00,0.00" type="string" cy:type="String"/>
      <att name="NODE_CUSTOMGRAPHICS_1" value="org.cytoscape.cg.model.NullCustomGraphics,0,[ Remove Graphics ]," type="string" cy:type="String"/>
      <att name="NODE_LABEL_WIDTH" value="200.0" type="string" cy:type="String"/>
      <att name="NODE_CUSTOMGRAPHICS_5" value="org.cytoscape.cg.model.NullCustomGraphics,0,[ Remove Graphics ]," type="string" cy:type="String"/>
      <att name="NODE_CUSTOMGRAPHICS_POSITION_9" value="C,C,c,0.00,0.00" type="string" cy:type="String"/>
      <att name="NODE_SELECTED" value="false" type="string" cy:type="String"/>
      <att name="NODE_LABEL_TRANSPARENCY" value="255" type="string" cy:type="String"/>
      <att name="NODE_BORDER_STROKE" value="SOLID" type="string" cy:type="String"/>
      <att name="NODE_CUSTOMGRAPHICS_POSITION_2" value="C,C,c,0.00,0.00" type="string" cy:type="String"/>
      <att name="NODE_LABEL_ROTATION" value="0.0" type="string" cy:type="String"/>
      <att name="NODE_DEPTH" value="0.0" type="string" cy:type="String"/>
      <att name="NODE_CUSTOMGRAPHICS_SIZE_7" value="4.8784649210761355" type="string" cy:type="String"/>
      <att name="NODE_CUSTOMGRAPHICS_POSITION_8" value="C,C,c,0.00,0.00" type="string" cy:type="String"/>
    </graphics>
  </node>
  <node id="3021" label="TRAESCS5A02G079100">
    <att name="shared name" value="TRAESCS5A02G079100" type="string" cy:type="String"/>
    <att name="name" value="TRAESCS5A02G079100" type="string" cy:type="String"/>
    <att name="selected" value="0" type="boolean" cy:type="Boolean"/>
    <att name="id" value="157" type="string" cy:type="String"/>
    <att name="ClosenessCentrality" value="0.0" type="real" cy:type="Double"/>
    <att name="mod9" value="0.0" type="real" cy:type="Double"/>
    <att name="Eccentricity" value="0.0" type="real" cy:type="Double"/>
    <att name="Outdegree" value="0.0" type="real" cy:type="Double"/>
    <att name="PartnerOfMultiEdgedNodePairs" value="0.0" type="real" cy:type="Double"/>
    <att name="ClusteringCoefficient" value="0.043956044" type="real" cy:type="Double"/>
    <att name="label" value="TRAESCS5A02G079100" type="string" cy:type="String"/>
    <att name="name_alt" value="MYB" type="string" cy:type="String"/>
    <att name="Stress" value="0.0" type="real" cy:type="Double"/>
    <att name="shared_name" value="TRAESCS5A02G079100" type="string" cy:type="String"/>
    <att name="BetweennessCentrality" value="0.0" type="real" cy:type="Double"/>
    <att name="cons1k" value="2.0" type="real" cy:type="Double"/>
    <att name="EdgeCount" value="14.0" type="real" cy:type="Double"/>
    <att name="Indegree" value="14.0" type="real" cy:type="Double"/>
    <att name="SelfLoops" value="0.0" type="real" cy:type="Double"/>
    <att name="IsSingleNode" value="0" type="boolean" cy:type="Boolean"/>
    <att name="AverageShortestPathLength" value="0.0" type="real" cy:type="Double"/>
    <att name="NeighborhoodConnectivity" value="75.0" type="real" cy:type="Double"/>
    <att name="degree.layout" type="integer" cy:type="Integer"/>
    <graphics w="4.878048780487805" width="0.08130081300813008" x="1677.1958715696665" z="0.0" y="-74.47425823560002" h="4.878048780487805" type="ELLIPSE" outline="#FFFF33" fill="#FFA100">
      <att name="NODE_CUSTOMGRAPHICS_SIZE_3" value="4.878048780487805" type="string" cy:type="String"/>
      <att name="NODE_CUSTOMGRAPHICS_SIZE_9" value="4.878048780487805" type="string" cy:type="String"/>
      <att name="NODE_LABEL_FONT_FACE" value="SansSerif.plain,plain,12" type="string" cy:type="String"/>
      <att name="NODE_SELECTED_PAINT" value="#FFFF00" type="string" cy:type="String"/>
      <att name="NODE_LABEL_FONT_SIZE" value="17" type="string" cy:type="String"/>
      <att name="NODE_CUSTOMGRAPHICS_SIZE_6" value="4.878048780487805" type="string" cy:type="String"/>
      <att name="NODE_TOOLTIP" value="" type="string" cy:type="String"/>
      <att name="NODE_CUSTOMGRAPHICS_4" value="org.cytoscape.cg.model.NullCustomGraphics,0,[ Remove Graphics ]," type="string" cy:type="String"/>
      <att name="COMPOUND_NODE_PADDING" value="10.0" type="string" cy:type="String"/>
      <att name="COMPOUND_NODE_SHAPE" value="ROUND_RECTANGLE" type="string" cy:type="String"/>
      <att name="NODE_NESTED_NETWORK_IMAGE_VISIBLE" value="true" type="string" cy:type="String"/>
      <att name="NODE_CUSTOMGRAPHICS_POSITION_4" value="C,C,c,0.00,0.00" type="string" cy:type="String"/>
      <att name="NODE_LABEL" value="MYB" type="string" cy:type="String"/>
      <att name="NODE_CUSTOMGRAPHICS_SIZE_2" value="4.878048780487805" type="string" cy:type="String"/>
      <att name="NODE_CUSTOMGRAPHICS_POSITION_1" value="C,C,c,0.00,0.00" type="string" cy:type="String"/>
      <att name="NODE_BORDER_TRANSPARENCY" value="255" type="string" cy:type="String"/>
      <att name="NODE_CUSTOMGRAPHICS_SIZE_4" value="4.878048780487805" type="string" cy:type="String"/>
      <att name="NODE_CUSTOMGRAPHICS_3" value="org.cytoscape.cg.model.NullCustomGraphics,0,[ Remove Graphics ]," type="string" cy:type="String"/>
      <att name="NODE_CUSTOMGRAPHICS_6" value="org.cytoscape.cg.model.NullCustomGraphics,0,[ Remove Graphics ]," type="string" cy:type="String"/>
      <att name="NODE_CUSTOMGRAPHICS_SIZE_5" value="4.878048780487805" type="string" cy:type="String"/>
      <att name="NODE_LABEL_POSITION" value="C,C,c,0.00,0.00" type="string" cy:type="String"/>
      <att name="NODE_CUSTOMGRAPHICS_9" value="org.cytoscape.cg.model.NullCustomGraphics,0,[ Remove Graphics ]," type="string" cy:type="String"/>
      <att name="NODE_CUSTOMGRAPHICS_POSITION_7" value="C,C,c,0.00,0.00" type="string" cy:type="String"/>
      <att name="NODE_CUSTOMGRAPHICS_7" value="org.cytoscape.cg.model.NullCustomGraphics,0,[ Remove Graphics ]," type="string" cy:type="String"/>
      <att name="NODE_CUSTOMGRAPHICS_SIZE_1" value="4.878048780487805" type="string" cy:type="String"/>
      <att name="NODE_LABEL_COLOR" value="#000000" type="string" cy:type="String"/>
      <att name="NODE_CUSTOMGRAPHICS_2" value="org.cytoscape.cg.model.NullCustomGraphics,0,[ Remove Graphics ]," type="string" cy:type="String"/>
      <att name="NODE_CUSTOMGRAPHICS_POSITION_3" value="C,C,c,0.00,0.00" type="string" cy:type="String"/>
      <att name="NODE_TRANSPARENCY" value="255" type="string" cy:type="String"/>
      <att name="NODE_VISIBLE" value="true" type="string" cy:type="String"/>
      <att name="NODE_CUSTOMGRAPHICS_8" value="org.cytoscape.cg.model.NullCustomGraphics,0,[ Remove Graphics ]," type="string" cy:type="String"/>
      <att name="NODE_CUSTOMGRAPHICS_SIZE_8" value="4.878048780487805" type="string" cy:type="String"/>
      <att name="NODE_CUSTOMGRAPHICS_POSITION_5" value="C,C,c,0.00,0.00" type="string" cy:type="String"/>
      <att name="NODE_CUSTOMGRAPHICS_POSITION_6" value="C,C,c,0.00,0.00" type="string" cy:type="String"/>
      <att name="NODE_CUSTOMGRAPHICS_1" value="org.cytoscape.cg.model.NullCustomGraphics,0,[ Remove Graphics ]," type="string" cy:type="String"/>
      <att name="NODE_LABEL_WIDTH" value="200.0" type="string" cy:type="String"/>
      <att name="NODE_CUSTOMGRAPHICS_5" value="org.cytoscape.cg.model.NullCustomGraphics,0,[ Remove Graphics ]," type="string" cy:type="String"/>
      <att name="NODE_CUSTOMGRAPHICS_POSITION_9" value="C,C,c,0.00,0.00" type="string" cy:type="String"/>
      <att name="NODE_SELECTED" value="false" type="string" cy:type="String"/>
      <att name="NODE_LABEL_TRANSPARENCY" value="255" type="string" cy:type="String"/>
      <att name="NODE_BORDER_STROKE" value="SOLID" type="string" cy:type="String"/>
      <att name="NODE_CUSTOMGRAPHICS_POSITION_2" value="C,C,c,0.00,0.00" type="string" cy:type="String"/>
      <att name="NODE_LABEL_ROTATION" value="0.0" type="string" cy:type="String"/>
      <att name="NODE_DEPTH" value="0.0" type="string" cy:type="String"/>
      <att name="NODE_CUSTOMGRAPHICS_SIZE_7" value="4.878048780487805" type="string" cy:type="String"/>
      <att name="NODE_CUSTOMGRAPHICS_POSITION_8" value="C,C,c,0.00,0.00" type="string" cy:type="String"/>
    </graphics>
  </node>
  <node id="3017" label="TRAESCS2A02G305400">
    <att name="shared name" value="TRAESCS2A02G305400" type="string" cy:type="String"/>
    <att name="name" value="TRAESCS2A02G305400" type="string" cy:type="String"/>
    <att name="selected" value="0" type="boolean" cy:type="Boolean"/>
    <att name="id" value="159" type="string" cy:type="String"/>
    <att name="ClosenessCentrality" value="0.210737582" type="real" cy:type="Double"/>
    <att name="mod9" value="0.0" type="real" cy:type="Double"/>
    <att name="Eccentricity" value="9.0" type="real" cy:type="Double"/>
    <att name="Outdegree" value="1.0" type="real" cy:type="Double"/>
    <att name="PartnerOfMultiEdgedNodePairs" value="0.0" type="real" cy:type="Double"/>
    <att name="ClusteringCoefficient" value="0.045833333" type="real" cy:type="Double"/>
    <att name="label" value="TRAESCS2A02G305400" type="string" cy:type="String"/>
    <att name="name_alt" value="ZF-HD" type="string" cy:type="String"/>
    <att name="Stress" value="217061.0" type="real" cy:type="Double"/>
    <att name="shared_name" value="TRAESCS2A02G305400" type="string" cy:type="String"/>
    <att name="BetweennessCentrality" value="0.010939891" type="real" cy:type="Double"/>
    <att name="cons1k" value="2.0" type="real" cy:type="Double"/>
    <att name="EdgeCount" value="16.0" type="real" cy:type="Double"/>
    <att name="Indegree" value="15.0" type="real" cy:type="Double"/>
    <att name="SelfLoops" value="0.0" type="real" cy:type="Double"/>
    <att name="IsSingleNode" value="0" type="boolean" cy:type="Boolean"/>
    <att name="AverageShortestPathLength" value="4.745238095" type="real" cy:type="Double"/>
    <att name="NeighborhoodConnectivity" value="64.125" type="real" cy:type="Double"/>
    <att name="degree.layout" type="integer" cy:type="Integer"/>
    <graphics w="4.9108008141353885" width="0.08130081300813008" x="1675.6489888881624" z="0.0" y="-55.453667177209354" h="4.9108008141353885" type="ELLIPSE" outline="#FFFF33" fill="#FFA100">
      <att name="NODE_CUSTOMGRAPHICS_SIZE_3" value="4.9108008141353885" type="string" cy:type="String"/>
      <att name="NODE_CUSTOMGRAPHICS_SIZE_9" value="4.9108008141353885" type="string" cy:type="String"/>
      <att name="NODE_LABEL_FONT_FACE" value="SansSerif.plain,plain,12" type="string" cy:type="String"/>
      <att name="NODE_SELECTED_PAINT" value="#FFFF00" type="string" cy:type="String"/>
      <att name="NODE_LABEL_FONT_SIZE" value="17" type="string" cy:type="String"/>
      <att name="NODE_CUSTOMGRAPHICS_SIZE_6" value="4.9108008141353885" type="string" cy:type="String"/>
      <att name="NODE_TOOLTIP" value="" type="string" cy:type="String"/>
      <att name="NODE_CUSTOMGRAPHICS_4" value="org.cytoscape.cg.model.NullCustomGraphics,0,[ Remove Graphics ]," type="string" cy:type="String"/>
      <att name="COMPOUND_NODE_PADDING" value="10.0" type="string" cy:type="String"/>
      <att name="COMPOUND_NODE_SHAPE" value="ROUND_RECTANGLE" type="string" cy:type="String"/>
      <att name="NODE_NESTED_NETWORK_IMAGE_VISIBLE" value="true" type="string" cy:type="String"/>
      <att name="NODE_CUSTOMGRAPHICS_POSITION_4" value="C,C,c,0.00,0.00" type="string" cy:type="String"/>
      <att name="NODE_LABEL" value="ZF-HD" type="string" cy:type="String"/>
      <att name="NODE_CUSTOMGRAPHICS_SIZE_2" value="4.9108008141353885" type="string" cy:type="String"/>
      <att name="NODE_CUSTOMGRAPHICS_POSITION_1" value="C,C,c,0.00,0.00" type="string" cy:type="String"/>
      <att name="NODE_BORDER_TRANSPARENCY" value="255" type="string" cy:type="String"/>
      <att name="NODE_CUSTOMGRAPHICS_SIZE_4" value="4.9108008141353885" type="string" cy:type="String"/>
      <att name="NODE_CUSTOMGRAPHICS_3" value="org.cytoscape.cg.model.NullCustomGraphics,0,[ Remove Graphics ]," type="string" cy:type="String"/>
      <att name="NODE_CUSTOMGRAPHICS_6" value="org.cytoscape.cg.model.NullCustomGraphics,0,[ Remove Graphics ]," type="string" cy:type="String"/>
      <att name="NODE_CUSTOMGRAPHICS_SIZE_5" value="4.9108008141353885" type="string" cy:type="String"/>
      <att name="NODE_LABEL_POSITION" value="C,C,c,0.00,0.00" type="string" cy:type="String"/>
      <att name="NODE_CUSTOMGRAPHICS_9" value="org.cytoscape.cg.model.NullCustomGraphics,0,[ Remove Graphics ]," type="string" cy:type="String"/>
      <att name="NODE_CUSTOMGRAPHICS_POSITION_7" value="C,C,c,0.00,0.00" type="string" cy:type="String"/>
      <att name="NODE_CUSTOMGRAPHICS_7" value="org.cytoscape.cg.model.NullCustomGraphics,0,[ Remove Graphics ]," type="string" cy:type="String"/>
      <att name="NODE_CUSTOMGRAPHICS_SIZE_1" value="4.9108008141353885" type="string" cy:type="String"/>
      <att name="NODE_LABEL_COLOR" value="#000000" type="string" cy:type="String"/>
      <att name="NODE_CUSTOMGRAPHICS_2" value="org.cytoscape.cg.model.NullCustomGraphics,0,[ Remove Graphics ]," type="string" cy:type="String"/>
      <att name="NODE_CUSTOMGRAPHICS_POSITION_3" value="C,C,c,0.00,0.00" type="string" cy:type="String"/>
      <att name="NODE_TRANSPARENCY" value="255" type="string" cy:type="String"/>
      <att name="NODE_VISIBLE" value="true" type="string" cy:type="String"/>
      <att name="NODE_CUSTOMGRAPHICS_8" value="org.cytoscape.cg.model.NullCustomGraphics,0,[ Remove Graphics ]," type="string" cy:type="String"/>
      <att name="NODE_CUSTOMGRAPHICS_SIZE_8" value="4.9108008141353885" type="string" cy:type="String"/>
      <att name="NODE_CUSTOMGRAPHICS_POSITION_5" value="C,C,c,0.00,0.00" type="string" cy:type="String"/>
      <att name="NODE_CUSTOMGRAPHICS_POSITION_6" value="C,C,c,0.00,0.00" type="string" cy:type="String"/>
      <att name="NODE_CUSTOMGRAPHICS_1" value="org.cytoscape.cg.model.NullCustomGraphics,0,[ Remove Graphics ]," type="string" cy:type="String"/>
      <att name="NODE_LABEL_WIDTH" value="200.0" type="string" cy:type="String"/>
      <att name="NODE_CUSTOMGRAPHICS_5" value="org.cytoscape.cg.model.NullCustomGraphics,0,[ Remove Graphics ]," type="string" cy:type="String"/>
      <att name="NODE_CUSTOMGRAPHICS_POSITION_9" value="C,C,c,0.00,0.00" type="string" cy:type="String"/>
      <att name="NODE_SELECTED" value="false" type="string" cy:type="String"/>
      <att name="NODE_LABEL_TRANSPARENCY" value="255" type="string" cy:type="String"/>
      <att name="NODE_BORDER_STROKE" value="SOLID" type="string" cy:type="String"/>
      <att name="NODE_CUSTOMGRAPHICS_POSITION_2" value="C,C,c,0.00,0.00" type="string" cy:type="String"/>
      <att name="NODE_LABEL_ROTATION" value="0.0" type="string" cy:type="String"/>
      <att name="NODE_DEPTH" value="0.0" type="string" cy:type="String"/>
      <att name="NODE_CUSTOMGRAPHICS_SIZE_7" value="4.9108008141353885" type="string" cy:type="String"/>
      <att name="NODE_CUSTOMGRAPHICS_POSITION_8" value="C,C,c,0.00,0.00" type="string" cy:type="String"/>
    </graphics>
  </node>
  <node id="3013" label="TRAESCS2B02G322200">
    <att name="shared name" value="TRAESCS2B02G322200" type="string" cy:type="String"/>
    <att name="name" value="TRAESCS2B02G322200" type="string" cy:type="String"/>
    <att name="selected" value="0" type="boolean" cy:type="Boolean"/>
    <att name="id" value="161" type="string" cy:type="String"/>
    <att name="ClosenessCentrality" value="0.247933884" type="real" cy:type="Double"/>
    <att name="mod9" value="0.0" type="real" cy:type="Double"/>
    <att name="Eccentricity" value="8.0" type="real" cy:type="Double"/>
    <att name="Outdegree" value="2.0" type="real" cy:type="Double"/>
    <att name="PartnerOfMultiEdgedNodePairs" value="0.0" type="real" cy:type="Double"/>
    <att name="ClusteringCoefficient" value="0.069444444" type="real" cy:type="Double"/>
    <att name="label" value="TRAESCS2B02G322200" type="string" cy:type="String"/>
    <att name="name_alt" value="ZF-HD" type="string" cy:type="String"/>
    <att name="Stress" value="68794.0" type="real" cy:type="Double"/>
    <att name="shared_name" value="TRAESCS2B02G322200" type="string" cy:type="String"/>
    <att name="BetweennessCentrality" value="0.008942822" type="real" cy:type="Double"/>
    <att name="cons1k" value="2.0" type="real" cy:type="Double"/>
    <att name="EdgeCount" value="9.0" type="real" cy:type="Double"/>
    <att name="Indegree" value="7.0" type="real" cy:type="Double"/>
    <att name="SelfLoops" value="0.0" type="real" cy:type="Double"/>
    <att name="IsSingleNode" value="0" type="boolean" cy:type="Boolean"/>
    <att name="AverageShortestPathLength" value="4.033333333" type="real" cy:type="Double"/>
    <att name="NeighborhoodConnectivity" value="59.88888889" type="real" cy:type="Double"/>
    <att name="degree.layout" type="integer" cy:type="Integer"/>
    <graphics w="4.904821954649078" width="0.08130081300813008" x="1673.6615655277424" z="0.0" y="-36.47404972512868" h="4.904821954649078" type="ELLIPSE" outline="#FFFF33" fill="#FFA100">
      <att name="NODE_CUSTOMGRAPHICS_SIZE_3" value="4.904821954649078" type="string" cy:type="String"/>
      <att name="NODE_CUSTOMGRAPHICS_SIZE_9" value="4.904821954649078" type="string" cy:type="String"/>
      <att name="NODE_LABEL_FONT_FACE" value="SansSerif.plain,plain,12" type="string" cy:type="String"/>
      <att name="NODE_SELECTED_PAINT" value="#FFFF00" type="string" cy:type="String"/>
      <att name="NODE_LABEL_FONT_SIZE" value="17" type="string" cy:type="String"/>
      <att name="NODE_CUSTOMGRAPHICS_SIZE_6" value="4.904821954649078" type="string" cy:type="String"/>
      <att name="NODE_TOOLTIP" value="" type="string" cy:type="String"/>
      <att name="NODE_CUSTOMGRAPHICS_4" value="org.cytoscape.cg.model.NullCustomGraphics,0,[ Remove Graphics ]," type="string" cy:type="String"/>
      <att name="COMPOUND_NODE_PADDING" value="10.0" type="string" cy:type="String"/>
      <att name="COMPOUND_NODE_SHAPE" value="ROUND_RECTANGLE" type="string" cy:type="String"/>
      <att name="NODE_NESTED_NETWORK_IMAGE_VISIBLE" value="true" type="string" cy:type="String"/>
      <att name="NODE_CUSTOMGRAPHICS_POSITION_4" value="C,C,c,0.00,0.00" type="string" cy:type="String"/>
      <att name="NODE_LABEL" value="ZF-HD" type="string" cy:type="String"/>
      <att name="NODE_CUSTOMGRAPHICS_SIZE_2" value="4.904821954649078" type="string" cy:type="String"/>
      <att name="NODE_CUSTOMGRAPHICS_POSITION_1" value="C,C,c,0.00,0.00" type="string" cy:type="String"/>
      <att name="NODE_BORDER_TRANSPARENCY" value="255" type="string" cy:type="String"/>
      <att name="NODE_CUSTOMGRAPHICS_SIZE_4" value="4.904821954649078" type="string" cy:type="String"/>
      <att name="NODE_CUSTOMGRAPHICS_3" value="org.cytoscape.cg.model.NullCustomGraphics,0,[ Remove Graphics ]," type="string" cy:type="String"/>
      <att name="NODE_CUSTOMGRAPHICS_6" value="org.cytoscape.cg.model.NullCustomGraphics,0,[ Remove Graphics ]," type="string" cy:type="String"/>
      <att name="NODE_CUSTOMGRAPHICS_SIZE_5" value="4.904821954649078" type="string" cy:type="String"/>
      <att name="NODE_LABEL_POSITION" value="C,C,c,0.00,0.00" type="string" cy:type="String"/>
      <att name="NODE_CUSTOMGRAPHICS_9" value="org.cytoscape.cg.model.NullCustomGraphics,0,[ Remove Graphics ]," type="string" cy:type="String"/>
      <att name="NODE_CUSTOMGRAPHICS_POSITION_7" value="C,C,c,0.00,0.00" type="string" cy:type="String"/>
      <att name="NODE_CUSTOMGRAPHICS_7" value="org.cytoscape.cg.model.NullCustomGraphics,0,[ Remove Graphics ]," type="string" cy:type="String"/>
      <att name="NODE_CUSTOMGRAPHICS_SIZE_1" value="4.904821954649078" type="string" cy:type="String"/>
      <att name="NODE_LABEL_COLOR" value="#000000" type="string" cy:type="String"/>
      <att name="NODE_CUSTOMGRAPHICS_2" value="org.cytoscape.cg.model.NullCustomGraphics,0,[ Remove Graphics ]," type="string" cy:type="String"/>
      <att name="NODE_CUSTOMGRAPHICS_POSITION_3" value="C,C,c,0.00,0.00" type="string" cy:type="String"/>
      <att name="NODE_TRANSPARENCY" value="255" type="string" cy:type="String"/>
      <att name="NODE_VISIBLE" value="true" type="string" cy:type="String"/>
      <att name="NODE_CUSTOMGRAPHICS_8" value="org.cytoscape.cg.model.NullCustomGraphics,0,[ Remove Graphics ]," type="string" cy:type="String"/>
      <att name="NODE_CUSTOMGRAPHICS_SIZE_8" value="4.904821954649078" type="string" cy:type="String"/>
      <att name="NODE_CUSTOMGRAPHICS_POSITION_5" value="C,C,c,0.00,0.00" type="string" cy:type="String"/>
      <att name="NODE_CUSTOMGRAPHICS_POSITION_6" value="C,C,c,0.00,0.00" type="string" cy:type="String"/>
      <att name="NODE_CUSTOMGRAPHICS_1" value="org.cytoscape.cg.model.NullCustomGraphics,0,[ Remove Graphics ]," type="string" cy:type="String"/>
      <att name="NODE_LABEL_WIDTH" value="200.0" type="string" cy:type="String"/>
      <att name="NODE_CUSTOMGRAPHICS_5" value="org.cytoscape.cg.model.NullCustomGraphics,0,[ Remove Graphics ]," type="string" cy:type="String"/>
      <att name="NODE_CUSTOMGRAPHICS_POSITION_9" value="C,C,c,0.00,0.00" type="string" cy:type="String"/>
      <att name="NODE_SELECTED" value="false" type="string" cy:type="String"/>
      <att name="NODE_LABEL_TRANSPARENCY" value="255" type="string" cy:type="String"/>
      <att name="NODE_BORDER_STROKE" value="SOLID" type="string" cy:type="String"/>
      <att name="NODE_CUSTOMGRAPHICS_POSITION_2" value="C,C,c,0.00,0.00" type="string" cy:type="String"/>
      <att name="NODE_LABEL_ROTATION" value="0.0" type="string" cy:type="String"/>
      <att name="NODE_DEPTH" value="0.0" type="string" cy:type="String"/>
      <att name="NODE_CUSTOMGRAPHICS_SIZE_7" value="4.904821954649078" type="string" cy:type="String"/>
      <att name="NODE_CUSTOMGRAPHICS_POSITION_8" value="C,C,c,0.00,0.00" type="string" cy:type="String"/>
    </graphics>
  </node>
  <node id="3009" label="TRAESCS2A02G232400">
    <att name="shared name" value="TRAESCS2A02G232400" type="string" cy:type="String"/>
    <att name="name" value="TRAESCS2A02G232400" type="string" cy:type="String"/>
    <att name="selected" value="0" type="boolean" cy:type="Boolean"/>
    <att name="id" value="163" type="string" cy:type="String"/>
    <att name="ClosenessCentrality" value="0.289655172" type="real" cy:type="Double"/>
    <att name="mod9" value="0.0" type="real" cy:type="Double"/>
    <att name="Eccentricity" value="7.0" type="real" cy:type="Double"/>
    <att name="Outdegree" value="4.0" type="real" cy:type="Double"/>
    <att name="PartnerOfMultiEdgedNodePairs" value="0.0" type="real" cy:type="Double"/>
    <att name="ClusteringCoefficient" value="0.028571429" type="real" cy:type="Double"/>
    <att name="label" value="TRAESCS2A02G232400" type="string" cy:type="String"/>
    <att name="name_alt" value="SPL" type="string" cy:type="String"/>
    <att name="Stress" value="3370370.0" type="real" cy:type="Double"/>
    <att name="shared_name" value="TRAESCS2A02G232400" type="string" cy:type="String"/>
    <att name="BetweennessCentrality" value="0.070958251" type="real" cy:type="Double"/>
    <att name="cons1k" value="2.0" type="real" cy:type="Double"/>
    <att name="EdgeCount" value="21.0" type="real" cy:type="Double"/>
    <att name="Indegree" value="17.0" type="real" cy:type="Double"/>
    <att name="SelfLoops" value="0.0" type="real" cy:type="Double"/>
    <att name="IsSingleNode" value="0" type="boolean" cy:type="Boolean"/>
    <att name="AverageShortestPathLength" value="3.452380952" type="real" cy:type="Double"/>
    <att name="NeighborhoodConnectivity" value="64.38095238" type="real" cy:type="Double"/>
    <att name="degree.layout" type="integer" cy:type="Integer"/>
    <graphics w="5.090484811552985" width="0.08130081300813008" x="1671.2346697856065" z="0.0" y="-17.5456079694618" h="5.090484811552985" type="ELLIPSE" outline="#FFFF33" fill="#FFA100">
      <att name="NODE_CUSTOMGRAPHICS_SIZE_3" value="5.090484811552985" type="string" cy:type="String"/>
      <att name="NODE_CUSTOMGRAPHICS_SIZE_9" value="5.090484811552985" type="string" cy:type="String"/>
      <att name="NODE_LABEL_FONT_FACE" value="SansSerif.plain,plain,12" type="string" cy:type="String"/>
      <att name="NODE_SELECTED_PAINT" value="#FFFF00" type="string" cy:type="String"/>
      <att name="NODE_LABEL_FONT_SIZE" value="17" type="string" cy:type="String"/>
      <att name="NODE_CUSTOMGRAPHICS_SIZE_6" value="5.090484811552985" type="string" cy:type="String"/>
      <att name="NODE_TOOLTIP" value="" type="string" cy:type="String"/>
      <att name="NODE_CUSTOMGRAPHICS_4" value="org.cytoscape.cg.model.NullCustomGraphics,0,[ Remove Graphics ]," type="string" cy:type="String"/>
      <att name="COMPOUND_NODE_PADDING" value="10.0" type="string" cy:type="String"/>
      <att name="COMPOUND_NODE_SHAPE" value="ROUND_RECTANGLE" type="string" cy:type="String"/>
      <att name="NODE_NESTED_NETWORK_IMAGE_VISIBLE" value="true" type="string" cy:type="String"/>
      <att name="NODE_CUSTOMGRAPHICS_POSITION_4" value="C,C,c,0.00,0.00" type="string" cy:type="String"/>
      <att name="NODE_LABEL" value="SPL" type="string" cy:type="String"/>
      <att name="NODE_CUSTOMGRAPHICS_SIZE_2" value="5.090484811552985" type="string" cy:type="String"/>
      <att name="NODE_CUSTOMGRAPHICS_POSITION_1" value="C,C,c,0.00,0.00" type="string" cy:type="String"/>
      <att name="NODE_BORDER_TRANSPARENCY" value="255" type="string" cy:type="String"/>
      <att name="NODE_CUSTOMGRAPHICS_SIZE_4" value="5.090484811552985" type="string" cy:type="String"/>
      <att name="NODE_CUSTOMGRAPHICS_3" value="org.cytoscape.cg.model.NullCustomGraphics,0,[ Remove Graphics ]," type="string" cy:type="String"/>
      <att name="NODE_CUSTOMGRAPHICS_6" value="org.cytoscape.cg.model.NullCustomGraphics,0,[ Remove Graphics ]," type="string" cy:type="String"/>
      <att name="NODE_CUSTOMGRAPHICS_SIZE_5" value="5.090484811552985" type="string" cy:type="String"/>
      <att name="NODE_LABEL_POSITION" value="C,C,c,0.00,0.00" type="string" cy:type="String"/>
      <att name="NODE_CUSTOMGRAPHICS_9" value="org.cytoscape.cg.model.NullCustomGraphics,0,[ Remove Graphics ]," type="string" cy:type="String"/>
      <att name="NODE_CUSTOMGRAPHICS_POSITION_7" value="C,C,c,0.00,0.00" type="string" cy:type="String"/>
      <att name="NODE_CUSTOMGRAPHICS_7" value="org.cytoscape.cg.model.NullCustomGraphics,0,[ Remove Graphics ]," type="string" cy:type="String"/>
      <att name="NODE_CUSTOMGRAPHICS_SIZE_1" value="5.090484811552985" type="string" cy:type="String"/>
      <att name="NODE_LABEL_COLOR" value="#000000" type="string" cy:type="String"/>
      <att name="NODE_CUSTOMGRAPHICS_2" value="org.cytoscape.cg.model.NullCustomGraphics,0,[ Remove Graphics ]," type="string" cy:type="String"/>
      <att name="NODE_CUSTOMGRAPHICS_POSITION_3" value="C,C,c,0.00,0.00" type="string" cy:type="String"/>
      <att name="NODE_TRANSPARENCY" value="255" type="string" cy:type="String"/>
      <att name="NODE_VISIBLE" value="true" type="string" cy:type="String"/>
      <att name="NODE_CUSTOMGRAPHICS_8" value="org.cytoscape.cg.model.NullCustomGraphics,0,[ Remove Graphics ]," type="string" cy:type="String"/>
      <att name="NODE_CUSTOMGRAPHICS_SIZE_8" value="5.090484811552985" type="string" cy:type="String"/>
      <att name="NODE_CUSTOMGRAPHICS_POSITION_5" value="C,C,c,0.00,0.00" type="string" cy:type="String"/>
      <att name="NODE_CUSTOMGRAPHICS_POSITION_6" value="C,C,c,0.00,0.00" type="string" cy:type="String"/>
      <att name="NODE_CUSTOMGRAPHICS_1" value="org.cytoscape.cg.model.NullCustomGraphics,0,[ Remove Graphics ]," type="string" cy:type="String"/>
      <att name="NODE_LABEL_WIDTH" value="200.0" type="string" cy:type="String"/>
      <att name="NODE_CUSTOMGRAPHICS_5" value="org.cytoscape.cg.model.NullCustomGraphics,0,[ Remove Graphics ]," type="string" cy:type="String"/>
      <att name="NODE_CUSTOMGRAPHICS_POSITION_9" value="C,C,c,0.00,0.00" type="string" cy:type="String"/>
      <att name="NODE_SELECTED" value="false" type="string" cy:type="String"/>
      <att name="NODE_LABEL_TRANSPARENCY" value="255" type="string" cy:type="String"/>
      <att name="NODE_BORDER_STROKE" value="SOLID" type="string" cy:type="String"/>
      <att name="NODE_CUSTOMGRAPHICS_POSITION_2" value="C,C,c,0.00,0.00" type="string" cy:type="String"/>
      <att name="NODE_LABEL_ROTATION" value="0.0" type="string" cy:type="String"/>
      <att name="NODE_DEPTH" value="0.0" type="string" cy:type="String"/>
      <att name="NODE_CUSTOMGRAPHICS_SIZE_7" value="5.090484811552985" type="string" cy:type="String"/>
      <att name="NODE_CUSTOMGRAPHICS_POSITION_8" value="C,C,c,0.00,0.00" type="string" cy:type="String"/>
    </graphics>
  </node>
  <node id="3005" label="TRAESCS3A02G442000">
    <att name="shared name" value="TRAESCS3A02G442000" type="string" cy:type="String"/>
    <att name="name" value="TRAESCS3A02G442000" type="string" cy:type="String"/>
    <att name="selected" value="0" type="boolean" cy:type="Boolean"/>
    <att name="id" value="165" type="string" cy:type="String"/>
    <att name="ClosenessCentrality" value="0.302225413" type="real" cy:type="Double"/>
    <att name="mod9" value="0.0" type="real" cy:type="Double"/>
    <att name="Eccentricity" value="7.0" type="real" cy:type="Double"/>
    <att name="Outdegree" value="18.0" type="real" cy:type="Double"/>
    <att name="PartnerOfMultiEdgedNodePairs" value="0.0" type="real" cy:type="Double"/>
    <att name="ClusteringCoefficient" value="0.006535948" type="real" cy:type="Double"/>
    <att name="label" value="TRAESCS3A02G442000" type="string" cy:type="String"/>
    <att name="name_alt" value="ARF" type="string" cy:type="String"/>
    <att name="Stress" value="0.0" type="real" cy:type="Double"/>
    <att name="shared_name" value="TRAESCS3A02G442000" type="string" cy:type="String"/>
    <att name="BetweennessCentrality" value="0.0" type="real" cy:type="Double"/>
    <att name="cons1k" value="2.0" type="real" cy:type="Double"/>
    <att name="EdgeCount" value="18.0" type="real" cy:type="Double"/>
    <att name="Indegree" value="0.0" type="real" cy:type="Double"/>
    <att name="SelfLoops" value="0.0" type="real" cy:type="Double"/>
    <att name="IsSingleNode" value="0" type="boolean" cy:type="Boolean"/>
    <att name="AverageShortestPathLength" value="3.308788599" type="real" cy:type="Double"/>
    <att name="NeighborhoodConnectivity" value="24.66666667" type="real" cy:type="Double"/>
    <att name="degree.layout" type="integer" cy:type="Integer"/>
    <graphics w="4.878048780487805" width="0.08130081300813008" x="1668.3696061879978" z="0.0" y="1.3214835080957528" h="4.878048780487805" type="ELLIPSE" outline="#FFFF33" fill="#FFA100">
      <att name="NODE_CUSTOMGRAPHICS_SIZE_3" value="4.878048780487805" type="string" cy:type="String"/>
      <att name="NODE_CUSTOMGRAPHICS_SIZE_9" value="4.878048780487805" type="string" cy:type="String"/>
      <att name="NODE_LABEL_FONT_FACE" value="SansSerif.plain,plain,12" type="string" cy:type="String"/>
      <att name="NODE_SELECTED_PAINT" value="#FFFF00" type="string" cy:type="String"/>
      <att name="NODE_LABEL_FONT_SIZE" value="17" type="string" cy:type="String"/>
      <att name="NODE_CUSTOMGRAPHICS_SIZE_6" value="4.878048780487805" type="string" cy:type="String"/>
      <att name="NODE_TOOLTIP" value="" type="string" cy:type="String"/>
      <att name="NODE_CUSTOMGRAPHICS_4" value="org.cytoscape.cg.model.NullCustomGraphics,0,[ Remove Graphics ]," type="string" cy:type="String"/>
      <att name="COMPOUND_NODE_PADDING" value="10.0" type="string" cy:type="String"/>
      <att name="COMPOUND_NODE_SHAPE" value="ROUND_RECTANGLE" type="string" cy:type="String"/>
      <att name="NODE_NESTED_NETWORK_IMAGE_VISIBLE" value="true" type="string" cy:type="String"/>
      <att name="NODE_CUSTOMGRAPHICS_POSITION_4" value="C,C,c,0.00,0.00" type="string" cy:type="String"/>
      <att name="NODE_LABEL" value="ARF" type="string" cy:type="String"/>
      <att name="NODE_CUSTOMGRAPHICS_SIZE_2" value="4.878048780487805" type="string" cy:type="String"/>
      <att name="NODE_CUSTOMGRAPHICS_POSITION_1" value="C,C,c,0.00,0.00" type="string" cy:type="String"/>
      <att name="NODE_BORDER_TRANSPARENCY" value="255" type="string" cy:type="String"/>
      <att name="NODE_CUSTOMGRAPHICS_SIZE_4" value="4.878048780487805" type="string" cy:type="String"/>
      <att name="NODE_CUSTOMGRAPHICS_3" value="org.cytoscape.cg.model.NullCustomGraphics,0,[ Remove Graphics ]," type="string" cy:type="String"/>
      <att name="NODE_CUSTOMGRAPHICS_6" value="org.cytoscape.cg.model.NullCustomGraphics,0,[ Remove Graphics ]," type="string" cy:type="String"/>
      <att name="NODE_CUSTOMGRAPHICS_SIZE_5" value="4.878048780487805" type="string" cy:type="String"/>
      <att name="NODE_LABEL_POSITION" value="C,C,c,0.00,0.00" type="string" cy:type="String"/>
      <att name="NODE_CUSTOMGRAPHICS_9" value="org.cytoscape.cg.model.NullCustomGraphics,0,[ Remove Graphics ]," type="string" cy:type="String"/>
      <att name="NODE_CUSTOMGRAPHICS_POSITION_7" value="C,C,c,0.00,0.00" type="string" cy:type="String"/>
      <att name="NODE_CUSTOMGRAPHICS_7" value="org.cytoscape.cg.model.NullCustomGraphics,0,[ Remove Graphics ]," type="string" cy:type="String"/>
      <att name="NODE_CUSTOMGRAPHICS_SIZE_1" value="4.878048780487805" type="string" cy:type="String"/>
      <att name="NODE_LABEL_COLOR" value="#000000" type="string" cy:type="String"/>
      <att name="NODE_CUSTOMGRAPHICS_2" value="org.cytoscape.cg.model.NullCustomGraphics,0,[ Remove Graphics ]," type="string" cy:type="String"/>
      <att name="NODE_CUSTOMGRAPHICS_POSITION_3" value="C,C,c,0.00,0.00" type="string" cy:type="String"/>
      <att name="NODE_TRANSPARENCY" value="255" type="string" cy:type="String"/>
      <att name="NODE_VISIBLE" value="true" type="string" cy:type="String"/>
      <att name="NODE_CUSTOMGRAPHICS_8" value="org.cytoscape.cg.model.NullCustomGraphics,0,[ Remove Graphics ]," type="string" cy:type="String"/>
      <att name="NODE_CUSTOMGRAPHICS_SIZE_8" value="4.878048780487805" type="string" cy:type="String"/>
      <att name="NODE_CUSTOMGRAPHICS_POSITION_5" value="C,C,c,0.00,0.00" type="string" cy:type="String"/>
      <att name="NODE_CUSTOMGRAPHICS_POSITION_6" value="C,C,c,0.00,0.00" type="string" cy:type="String"/>
      <att name="NODE_CUSTOMGRAPHICS_1" value="org.cytoscape.cg.model.NullCustomGraphics,0,[ Remove Graphics ]," type="string" cy:type="String"/>
      <att name="NODE_LABEL_WIDTH" value="200.0" type="string" cy:type="String"/>
      <att name="NODE_CUSTOMGRAPHICS_5" value="org.cytoscape.cg.model.NullCustomGraphics,0,[ Remove Graphics ]," type="string" cy:type="String"/>
      <att name="NODE_CUSTOMGRAPHICS_POSITION_9" value="C,C,c,0.00,0.00" type="string" cy:type="String"/>
      <att name="NODE_SELECTED" value="false" type="string" cy:type="String"/>
      <att name="NODE_LABEL_TRANSPARENCY" value="255" type="string" cy:type="String"/>
      <att name="NODE_BORDER_STROKE" value="SOLID" type="string" cy:type="String"/>
      <att name="NODE_CUSTOMGRAPHICS_POSITION_2" value="C,C,c,0.00,0.00" type="string" cy:type="String"/>
      <att name="NODE_LABEL_ROTATION" value="0.0" type="string" cy:type="String"/>
      <att name="NODE_DEPTH" value="0.0" type="string" cy:type="String"/>
      <att name="NODE_CUSTOMGRAPHICS_SIZE_7" value="4.878048780487805" type="string" cy:type="String"/>
      <att name="NODE_CUSTOMGRAPHICS_POSITION_8" value="C,C,c,0.00,0.00" type="string" cy:type="String"/>
    </graphics>
  </node>
  <node id="3001" label="TRAESCS7A02G543300">
    <att name="shared name" value="TRAESCS7A02G543300" type="string" cy:type="String"/>
    <att name="name" value="TRAESCS7A02G543300" type="string" cy:type="String"/>
    <att name="selected" value="0" type="boolean" cy:type="Boolean"/>
    <att name="id" value="167" type="string" cy:type="String"/>
    <att name="ClosenessCentrality" value="0.317940954" type="real" cy:type="Double"/>
    <att name="mod9" value="0.0" type="real" cy:type="Double"/>
    <att name="Eccentricity" value="7.0" type="real" cy:type="Double"/>
    <att name="Outdegree" value="21.0" type="real" cy:type="Double"/>
    <att name="PartnerOfMultiEdgedNodePairs" value="0.0" type="real" cy:type="Double"/>
    <att name="ClusteringCoefficient" value="0.001538462" type="real" cy:type="Double"/>
    <att name="label" value="TRAESCS7A02G543300" type="string" cy:type="String"/>
    <att name="name_alt" value="bHLH" type="string" cy:type="String"/>
    <att name="Stress" value="7220442.0" type="real" cy:type="Double"/>
    <att name="shared_name" value="TRAESCS7A02G543300" type="string" cy:type="String"/>
    <att name="BetweennessCentrality" value="1.921291207" type="real" cy:type="Double"/>
    <att name="cons1k" value="8.0" type="real" cy:type="Double"/>
    <att name="EdgeCount" value="26.0" type="real" cy:type="Double"/>
    <att name="Indegree" value="5.0" type="real" cy:type="Double"/>
    <att name="SelfLoops" value="0.0" type="real" cy:type="Double"/>
    <att name="IsSingleNode" value="0" type="boolean" cy:type="Boolean"/>
    <att name="AverageShortestPathLength" value="3.145238095" type="real" cy:type="Double"/>
    <att name="NeighborhoodConnectivity" value="24.30769231" type="real" cy:type="Double"/>
    <att name="degree.layout" type="integer" cy:type="Integer"/>
    <graphics w="10.630043408082418" width="0.08130081300813008" x="136.28997932544735" z="0.0" y="1446.5924589155807" h="10.630043408082418" type="ELLIPSE" outline="#FFFF33" fill="#00FF86">
      <att name="NODE_CUSTOMGRAPHICS_SIZE_3" value="10.630043408082418" type="string" cy:type="String"/>
      <att name="NODE_CUSTOMGRAPHICS_SIZE_9" value="10.630043408082418" type="string" cy:type="String"/>
      <att name="NODE_LABEL_FONT_FACE" value="SansSerif.plain,plain,12" type="string" cy:type="String"/>
      <att name="NODE_SELECTED_PAINT" value="#FFFF00" type="string" cy:type="String"/>
      <att name="NODE_LABEL_FONT_SIZE" value="17" type="string" cy:type="String"/>
      <att name="NODE_CUSTOMGRAPHICS_SIZE_6" value="10.630043408082418" type="string" cy:type="String"/>
      <att name="NODE_TOOLTIP" value="" type="string" cy:type="String"/>
      <att name="NODE_CUSTOMGRAPHICS_4" value="org.cytoscape.cg.model.NullCustomGraphics,0,[ Remove Graphics ]," type="string" cy:type="String"/>
      <att name="COMPOUND_NODE_PADDING" value="10.0" type="string" cy:type="String"/>
      <att name="COMPOUND_NODE_SHAPE" value="ROUND_RECTANGLE" type="string" cy:type="String"/>
      <att name="NODE_NESTED_NETWORK_IMAGE_VISIBLE" value="true" type="string" cy:type="String"/>
      <att name="NODE_CUSTOMGRAPHICS_POSITION_4" value="C,C,c,0.00,0.00" type="string" cy:type="String"/>
      <att name="NODE_LABEL" value="bHLH" type="string" cy:type="String"/>
      <att name="NODE_CUSTOMGRAPHICS_SIZE_2" value="10.630043408082418" type="string" cy:type="String"/>
      <att name="NODE_CUSTOMGRAPHICS_POSITION_1" value="C,C,c,0.00,0.00" type="string" cy:type="String"/>
      <att name="NODE_BORDER_TRANSPARENCY" value="255" type="string" cy:type="String"/>
      <att name="NODE_CUSTOMGRAPHICS_SIZE_4" value="10.630043408082418" type="string" cy:type="String"/>
      <att name="NODE_CUSTOMGRAPHICS_3" value="org.cytoscape.cg.model.NullCustomGraphics,0,[ Remove Graphics ]," type="string" cy:type="String"/>
      <att name="NODE_CUSTOMGRAPHICS_6" value="org.cytoscape.cg.model.NullCustomGraphics,0,[ Remove Graphics ]," type="string" cy:type="String"/>
      <att name="NODE_CUSTOMGRAPHICS_SIZE_5" value="10.630043408082418" type="string" cy:type="String"/>
      <att name="NODE_LABEL_POSITION" value="C,C,c,0.00,0.00" type="string" cy:type="String"/>
      <att name="NODE_CUSTOMGRAPHICS_9" value="org.cytoscape.cg.model.NullCustomGraphics,0,[ Remove Graphics ]," type="string" cy:type="String"/>
      <att name="NODE_CUSTOMGRAPHICS_POSITION_7" value="C,C,c,0.00,0.00" type="string" cy:type="String"/>
      <att name="NODE_CUSTOMGRAPHICS_7" value="org.cytoscape.cg.model.NullCustomGraphics,0,[ Remove Graphics ]," type="string" cy:type="String"/>
      <att name="NODE_CUSTOMGRAPHICS_SIZE_1" value="10.630043408082418" type="string" cy:type="String"/>
      <att name="NODE_LABEL_COLOR" value="#000000" type="string" cy:type="String"/>
      <att name="NODE_CUSTOMGRAPHICS_2" value="org.cytoscape.cg.model.NullCustomGraphics,0,[ Remove Graphics ]," type="string" cy:type="String"/>
      <att name="NODE_CUSTOMGRAPHICS_POSITION_3" value="C,C,c,0.00,0.00" type="string" cy:type="String"/>
      <att name="NODE_TRANSPARENCY" value="255" type="string" cy:type="String"/>
      <att name="NODE_VISIBLE" value="true" type="string" cy:type="String"/>
      <att name="NODE_CUSTOMGRAPHICS_8" value="org.cytoscape.cg.model.NullCustomGraphics,0,[ Remove Graphics ]," type="string" cy:type="String"/>
      <att name="NODE_CUSTOMGRAPHICS_SIZE_8" value="10.630043408082418" type="string" cy:type="String"/>
      <att name="NODE_CUSTOMGRAPHICS_POSITION_5" value="C,C,c,0.00,0.00" type="string" cy:type="String"/>
      <att name="NODE_CUSTOMGRAPHICS_POSITION_6" value="C,C,c,0.00,0.00" type="string" cy:type="String"/>
      <att name="NODE_CUSTOMGRAPHICS_1" value="org.cytoscape.cg.model.NullCustomGraphics,0,[ Remove Graphics ]," type="string" cy:type="String"/>
      <att name="NODE_LABEL_WIDTH" value="200.0" type="string" cy:type="String"/>
      <att name="NODE_CUSTOMGRAPHICS_5" value="org.cytoscape.cg.model.NullCustomGraphics,0,[ Remove Graphics ]," type="string" cy:type="String"/>
      <att name="NODE_CUSTOMGRAPHICS_POSITION_9" value="C,C,c,0.00,0.00" type="string" cy:type="String"/>
      <att name="NODE_SELECTED" value="false" type="string" cy:type="String"/>
      <att name="NODE_LABEL_TRANSPARENCY" value="255" type="string" cy:type="String"/>
      <att name="NODE_BORDER_STROKE" value="SOLID" type="string" cy:type="String"/>
      <att name="NODE_CUSTOMGRAPHICS_POSITION_2" value="C,C,c,0.00,0.00" type="string" cy:type="String"/>
      <att name="NODE_LABEL_ROTATION" value="0.0" type="string" cy:type="String"/>
      <att name="NODE_DEPTH" value="0.0" type="string" cy:type="String"/>
      <att name="NODE_CUSTOMGRAPHICS_SIZE_7" value="10.630043408082418" type="string" cy:type="String"/>
      <att name="NODE_CUSTOMGRAPHICS_POSITION_8" value="C,C,c,0.00,0.00" type="string" cy:type="String"/>
    </graphics>
  </node>
  <node id="2997" label="TRAESCS1A02G314200">
    <att name="shared name" value="TRAESCS1A02G314200" type="string" cy:type="String"/>
    <att name="name" value="TRAESCS1A02G314200" type="string" cy:type="String"/>
    <att name="selected" value="0" type="boolean" cy:type="Boolean"/>
    <att name="id" value="169" type="string" cy:type="String"/>
    <att name="ClosenessCentrality" value="0.287372014" type="real" cy:type="Double"/>
    <att name="mod9" value="0.0" type="real" cy:type="Double"/>
    <att name="Eccentricity" value="7.0" type="real" cy:type="Double"/>
    <att name="Outdegree" value="4.0" type="real" cy:type="Double"/>
    <att name="PartnerOfMultiEdgedNodePairs" value="0.0" type="real" cy:type="Double"/>
    <att name="ClusteringCoefficient" value="0.071428571" type="real" cy:type="Double"/>
    <att name="label" value="TRAESCS1A02G314200" type="string" cy:type="String"/>
    <att name="name_alt" value="AP2" type="string" cy:type="String"/>
    <att name="Stress" value="454374.0" type="real" cy:type="Double"/>
    <att name="shared_name" value="TRAESCS1A02G314200" type="string" cy:type="String"/>
    <att name="BetweennessCentrality" value="0.023966563" type="real" cy:type="Double"/>
    <att name="cons1k" value="2.0" type="real" cy:type="Double"/>
    <att name="EdgeCount" value="7.0" type="real" cy:type="Double"/>
    <att name="Indegree" value="3.0" type="real" cy:type="Double"/>
    <att name="SelfLoops" value="0.0" type="real" cy:type="Double"/>
    <att name="IsSingleNode" value="0" type="boolean" cy:type="Boolean"/>
    <att name="AverageShortestPathLength" value="3.479809976" type="real" cy:type="Double"/>
    <att name="NeighborhoodConnectivity" value="44.85714286" type="real" cy:type="Double"/>
    <att name="degree.layout" type="integer" cy:type="Integer"/>
    <graphics w="4.949800288596335" width="0.08130081300813008" x="1665.0679147889787" z="0.0" y="20.117083103387017" h="4.949800288596335" type="ELLIPSE" outline="#FFFF33" fill="#FFA100">
      <att name="NODE_CUSTOMGRAPHICS_SIZE_3" value="4.949800288596335" type="string" cy:type="String"/>
      <att name="NODE_CUSTOMGRAPHICS_SIZE_9" value="4.949800288596335" type="string" cy:type="String"/>
      <att name="NODE_LABEL_FONT_FACE" value="SansSerif.plain,plain,12" type="string" cy:type="String"/>
      <att name="NODE_SELECTED_PAINT" value="#FFFF00" type="string" cy:type="String"/>
      <att name="NODE_LABEL_FONT_SIZE" value="17" type="string" cy:type="String"/>
      <att name="NODE_CUSTOMGRAPHICS_SIZE_6" value="4.949800288596335" type="string" cy:type="String"/>
      <att name="NODE_TOOLTIP" value="" type="string" cy:type="String"/>
      <att name="NODE_CUSTOMGRAPHICS_4" value="org.cytoscape.cg.model.NullCustomGraphics,0,[ Remove Graphics ]," type="string" cy:type="String"/>
      <att name="COMPOUND_NODE_PADDING" value="10.0" type="string" cy:type="String"/>
      <att name="COMPOUND_NODE_SHAPE" value="ROUND_RECTANGLE" type="string" cy:type="String"/>
      <att name="NODE_NESTED_NETWORK_IMAGE_VISIBLE" value="true" type="string" cy:type="String"/>
      <att name="NODE_CUSTOMGRAPHICS_POSITION_4" value="C,C,c,0.00,0.00" type="string" cy:type="String"/>
      <att name="NODE_LABEL" value="AP2" type="string" cy:type="String"/>
      <att name="NODE_CUSTOMGRAPHICS_SIZE_2" value="4.949800288596335" type="string" cy:type="String"/>
      <att name="NODE_CUSTOMGRAPHICS_POSITION_1" value="C,C,c,0.00,0.00" type="string" cy:type="String"/>
      <att name="NODE_BORDER_TRANSPARENCY" value="255" type="string" cy:type="String"/>
      <att name="NODE_CUSTOMGRAPHICS_SIZE_4" value="4.949800288596335" type="string" cy:type="String"/>
      <att name="NODE_CUSTOMGRAPHICS_3" value="org.cytoscape.cg.model.NullCustomGraphics,0,[ Remove Graphics ]," type="string" cy:type="String"/>
      <att name="NODE_CUSTOMGRAPHICS_6" value="org.cytoscape.cg.model.NullCustomGraphics,0,[ Remove Graphics ]," type="string" cy:type="String"/>
      <att name="NODE_CUSTOMGRAPHICS_SIZE_5" value="4.949800288596335" type="string" cy:type="String"/>
      <att name="NODE_LABEL_POSITION" value="C,C,c,0.00,0.00" type="string" cy:type="String"/>
      <att name="NODE_CUSTOMGRAPHICS_9" value="org.cytoscape.cg.model.NullCustomGraphics,0,[ Remove Graphics ]," type="string" cy:type="String"/>
      <att name="NODE_CUSTOMGRAPHICS_POSITION_7" value="C,C,c,0.00,0.00" type="string" cy:type="String"/>
      <att name="NODE_CUSTOMGRAPHICS_7" value="org.cytoscape.cg.model.NullCustomGraphics,0,[ Remove Graphics ]," type="string" cy:type="String"/>
      <att name="NODE_CUSTOMGRAPHICS_SIZE_1" value="4.949800288596335" type="string" cy:type="String"/>
      <att name="NODE_LABEL_COLOR" value="#000000" type="string" cy:type="String"/>
      <att name="NODE_CUSTOMGRAPHICS_2" value="org.cytoscape.cg.model.NullCustomGraphics,0,[ Remove Graphics ]," type="string" cy:type="String"/>
      <att name="NODE_CUSTOMGRAPHICS_POSITION_3" value="C,C,c,0.00,0.00" type="string" cy:type="String"/>
      <att name="NODE_TRANSPARENCY" value="255" type="string" cy:type="String"/>
      <att name="NODE_VISIBLE" value="true" type="string" cy:type="String"/>
      <att name="NODE_CUSTOMGRAPHICS_8" value="org.cytoscape.cg.model.NullCustomGraphics,0,[ Remove Graphics ]," type="string" cy:type="String"/>
      <att name="NODE_CUSTOMGRAPHICS_SIZE_8" value="4.949800288596335" type="string" cy:type="String"/>
      <att name="NODE_CUSTOMGRAPHICS_POSITION_5" value="C,C,c,0.00,0.00" type="string" cy:type="String"/>
      <att name="NODE_CUSTOMGRAPHICS_POSITION_6" value="C,C,c,0.00,0.00" type="string" cy:type="String"/>
      <att name="NODE_CUSTOMGRAPHICS_1" value="org.cytoscape.cg.model.NullCustomGraphics,0,[ Remove Graphics ]," type="string" cy:type="String"/>
      <att name="NODE_LABEL_WIDTH" value="200.0" type="string" cy:type="String"/>
      <att name="NODE_CUSTOMGRAPHICS_5" value="org.cytoscape.cg.model.NullCustomGraphics,0,[ Remove Graphics ]," type="string" cy:type="String"/>
      <att name="NODE_CUSTOMGRAPHICS_POSITION_9" value="C,C,c,0.00,0.00" type="string" cy:type="String"/>
      <att name="NODE_SELECTED" value="false" type="string" cy:type="String"/>
      <att name="NODE_LABEL_TRANSPARENCY" value="255" type="string" cy:type="String"/>
      <att name="NODE_BORDER_STROKE" value="SOLID" type="string" cy:type="String"/>
      <att name="NODE_CUSTOMGRAPHICS_POSITION_2" value="C,C,c,0.00,0.00" type="string" cy:type="String"/>
      <att name="NODE_LABEL_ROTATION" value="0.0" type="string" cy:type="String"/>
      <att name="NODE_DEPTH" value="0.0" type="string" cy:type="String"/>
      <att name="NODE_CUSTOMGRAPHICS_SIZE_7" value="4.949800288596335" type="string" cy:type="String"/>
      <att name="NODE_CUSTOMGRAPHICS_POSITION_8" value="C,C,c,0.00,0.00" type="string" cy:type="String"/>
    </graphics>
  </node>
  <node id="2993" label="TRAESCS6A02G306500">
    <att name="shared name" value="TRAESCS6A02G306500" type="string" cy:type="String"/>
    <att name="name" value="TRAESCS6A02G306500" type="string" cy:type="String"/>
    <att name="selected" value="0" type="boolean" cy:type="Boolean"/>
    <att name="id" value="171" type="string" cy:type="String"/>
    <att name="ClosenessCentrality" value="0.250447227" type="real" cy:type="Double"/>
    <att name="mod9" value="0.0" type="real" cy:type="Double"/>
    <att name="Eccentricity" value="8.0" type="real" cy:type="Double"/>
    <att name="Outdegree" value="3.0" type="real" cy:type="Double"/>
    <att name="PartnerOfMultiEdgedNodePairs" value="0.0" type="real" cy:type="Double"/>
    <att name="ClusteringCoefficient" value="0.163636364" type="real" cy:type="Double"/>
    <att name="label" value="TRAESCS6A02G306500" type="string" cy:type="String"/>
    <att name="name_alt" value="TCP" type="string" cy:type="String"/>
    <att name="Stress" value="4463.0" type="real" cy:type="Double"/>
    <att name="shared_name" value="TRAESCS6A02G306500" type="string" cy:type="String"/>
    <att name="BetweennessCentrality" value="0.001730088" type="real" cy:type="Double"/>
    <att name="cons1k" value="1.0" type="real" cy:type="Double"/>
    <att name="EdgeCount" value="11.0" type="real" cy:type="Double"/>
    <att name="Indegree" value="8.0" type="real" cy:type="Double"/>
    <att name="SelfLoops" value="0.0" type="real" cy:type="Double"/>
    <att name="IsSingleNode" value="0" type="boolean" cy:type="Boolean"/>
    <att name="AverageShortestPathLength" value="3.992857143" type="real" cy:type="Double"/>
    <att name="NeighborhoodConnectivity" value="64.54545455" type="real" cy:type="Double"/>
    <att name="degree.layout" type="integer" cy:type="Integer"/>
    <graphics w="4.883228347668983" width="0.08130081300813008" x="-342.8249994466229" z="0.0" y="-2534.8028212968447" h="4.883228347668983" type="ELLIPSE" outline="#FFFF33" fill="#FF5100">
      <att name="NODE_CUSTOMGRAPHICS_SIZE_3" value="4.883228347668983" type="string" cy:type="String"/>
      <att name="NODE_CUSTOMGRAPHICS_SIZE_9" value="4.883228347668983" type="string" cy:type="String"/>
      <att name="NODE_LABEL_FONT_FACE" value="SansSerif.plain,plain,12" type="string" cy:type="String"/>
      <att name="NODE_SELECTED_PAINT" value="#FFFF00" type="string" cy:type="String"/>
      <att name="NODE_LABEL_FONT_SIZE" value="17" type="string" cy:type="String"/>
      <att name="NODE_CUSTOMGRAPHICS_SIZE_6" value="4.883228347668983" type="string" cy:type="String"/>
      <att name="NODE_TOOLTIP" value="" type="string" cy:type="String"/>
      <att name="NODE_CUSTOMGRAPHICS_4" value="org.cytoscape.cg.model.NullCustomGraphics,0,[ Remove Graphics ]," type="string" cy:type="String"/>
      <att name="COMPOUND_NODE_PADDING" value="10.0" type="string" cy:type="String"/>
      <att name="COMPOUND_NODE_SHAPE" value="ROUND_RECTANGLE" type="string" cy:type="String"/>
      <att name="NODE_NESTED_NETWORK_IMAGE_VISIBLE" value="true" type="string" cy:type="String"/>
      <att name="NODE_CUSTOMGRAPHICS_POSITION_4" value="C,C,c,0.00,0.00" type="string" cy:type="String"/>
      <att name="NODE_LABEL" value="TCP" type="string" cy:type="String"/>
      <att name="NODE_CUSTOMGRAPHICS_SIZE_2" value="4.883228347668983" type="string" cy:type="String"/>
      <att name="NODE_CUSTOMGRAPHICS_POSITION_1" value="C,C,c,0.00,0.00" type="string" cy:type="String"/>
      <att name="NODE_BORDER_TRANSPARENCY" value="255" type="string" cy:type="String"/>
      <att name="NODE_CUSTOMGRAPHICS_SIZE_4" value="4.883228347668983" type="string" cy:type="String"/>
      <att name="NODE_CUSTOMGRAPHICS_3" value="org.cytoscape.cg.model.NullCustomGraphics,0,[ Remove Graphics ]," type="string" cy:type="String"/>
      <att name="NODE_CUSTOMGRAPHICS_6" value="org.cytoscape.cg.model.NullCustomGraphics,0,[ Remove Graphics ]," type="string" cy:type="String"/>
      <att name="NODE_CUSTOMGRAPHICS_SIZE_5" value="4.883228347668983" type="string" cy:type="String"/>
      <att name="NODE_LABEL_POSITION" value="C,C,c,0.00,0.00" type="string" cy:type="String"/>
      <att name="NODE_CUSTOMGRAPHICS_9" value="org.cytoscape.cg.model.NullCustomGraphics,0,[ Remove Graphics ]," type="string" cy:type="String"/>
      <att name="NODE_CUSTOMGRAPHICS_POSITION_7" value="C,C,c,0.00,0.00" type="string" cy:type="String"/>
      <att name="NODE_CUSTOMGRAPHICS_7" value="org.cytoscape.cg.model.NullCustomGraphics,0,[ Remove Graphics ]," type="string" cy:type="String"/>
      <att name="NODE_CUSTOMGRAPHICS_SIZE_1" value="4.883228347668983" type="string" cy:type="String"/>
      <att name="NODE_LABEL_COLOR" value="#000000" type="string" cy:type="String"/>
      <att name="NODE_CUSTOMGRAPHICS_2" value="org.cytoscape.cg.model.NullCustomGraphics,0,[ Remove Graphics ]," type="string" cy:type="String"/>
      <att name="NODE_CUSTOMGRAPHICS_POSITION_3" value="C,C,c,0.00,0.00" type="string" cy:type="String"/>
      <att name="NODE_TRANSPARENCY" value="255" type="string" cy:type="String"/>
      <att name="NODE_VISIBLE" value="true" type="string" cy:type="String"/>
      <att name="NODE_CUSTOMGRAPHICS_8" value="org.cytoscape.cg.model.NullCustomGraphics,0,[ Remove Graphics ]," type="string" cy:type="String"/>
      <att name="NODE_CUSTOMGRAPHICS_SIZE_8" value="4.883228347668983" type="string" cy:type="String"/>
      <att name="NODE_CUSTOMGRAPHICS_POSITION_5" value="C,C,c,0.00,0.00" type="string" cy:type="String"/>
      <att name="NODE_CUSTOMGRAPHICS_POSITION_6" value="C,C,c,0.00,0.00" type="string" cy:type="String"/>
      <att name="NODE_CUSTOMGRAPHICS_1" value="org.cytoscape.cg.model.NullCustomGraphics,0,[ Remove Graphics ]," type="string" cy:type="String"/>
      <att name="NODE_LABEL_WIDTH" value="200.0" type="string" cy:type="String"/>
      <att name="NODE_CUSTOMGRAPHICS_5" value="org.cytoscape.cg.model.NullCustomGraphics,0,[ Remove Graphics ]," type="string" cy:type="String"/>
      <att name="NODE_CUSTOMGRAPHICS_POSITION_9" value="C,C,c,0.00,0.00" type="string" cy:type="String"/>
      <att name="NODE_SELECTED" value="false" type="string" cy:type="String"/>
      <att name="NODE_LABEL_TRANSPARENCY" value="255" type="string" cy:type="String"/>
      <att name="NODE_BORDER_STROKE" value="SOLID" type="string" cy:type="String"/>
      <att name="NODE_CUSTOMGRAPHICS_POSITION_2" value="C,C,c,0.00,0.00" type="string" cy:type="String"/>
      <att name="NODE_LABEL_ROTATION" value="0.0" type="string" cy:type="String"/>
      <att name="NODE_DEPTH" value="0.0" type="string" cy:type="String"/>
      <att name="NODE_CUSTOMGRAPHICS_SIZE_7" value="4.883228347668983" type="string" cy:type="String"/>
      <att name="NODE_CUSTOMGRAPHICS_POSITION_8" value="C,C,c,0.00,0.00" type="string" cy:type="String"/>
    </graphics>
  </node>
  <node id="2989" label="TRAESCS7A02G246500">
    <att name="shared name" value="TRAESCS7A02G246500" type="string" cy:type="String"/>
    <att name="name" value="TRAESCS7A02G246500" type="string" cy:type="String"/>
    <att name="selected" value="0" type="boolean" cy:type="Boolean"/>
    <att name="id" value="173" type="string" cy:type="String"/>
    <att name="ClosenessCentrality" value="0.291666667" type="real" cy:type="Double"/>
    <att name="mod9" value="0.0" type="real" cy:type="Double"/>
    <att name="Eccentricity" value="7.0" type="real" cy:type="Double"/>
    <att name="Outdegree" value="12.0" type="real" cy:type="Double"/>
    <att name="PartnerOfMultiEdgedNodePairs" value="0.0" type="real" cy:type="Double"/>
    <att name="ClusteringCoefficient" value="0.026666667" type="real" cy:type="Double"/>
    <att name="label" value="TRAESCS7A02G246500" type="string" cy:type="String"/>
    <att name="name_alt" value="SPL" type="string" cy:type="String"/>
    <att name="Stress" value="1.8424567E7" type="real" cy:type="Double"/>
    <att name="shared_name" value="TRAESCS7A02G246500" type="string" cy:type="String"/>
    <att name="BetweennessCentrality" value="0.620324977" type="real" cy:type="Double"/>
    <att name="cons1k" value="8.0" type="real" cy:type="Double"/>
    <att name="EdgeCount" value="25.0" type="real" cy:type="Double"/>
    <att name="Indegree" value="13.0" type="real" cy:type="Double"/>
    <att name="SelfLoops" value="0.0" type="real" cy:type="Double"/>
    <att name="IsSingleNode" value="0" type="boolean" cy:type="Boolean"/>
    <att name="AverageShortestPathLength" value="3.428571429" type="real" cy:type="Double"/>
    <att name="NeighborhoodConnectivity" value="25.48" type="real" cy:type="Double"/>
    <att name="degree.layout" type="integer" cy:type="Integer"/>
    <graphics w="6.735188355200256" width="0.08130081300813008" x="128.8815673267418" z="0.0" y="1507.6062210211144" h="6.735188355200256" type="ELLIPSE" outline="#FFFF33" fill="#00FF86">
      <att name="NODE_CUSTOMGRAPHICS_SIZE_3" value="6.735188355200256" type="string" cy:type="String"/>
      <att name="NODE_CUSTOMGRAPHICS_SIZE_9" value="6.735188355200256" type="string" cy:type="String"/>
      <att name="NODE_LABEL_FONT_FACE" value="SansSerif.plain,plain,12" type="string" cy:type="String"/>
      <att name="NODE_SELECTED_PAINT" value="#FFFF00" type="string" cy:type="String"/>
      <att name="NODE_LABEL_FONT_SIZE" value="17" type="string" cy:type="String"/>
      <att name="NODE_CUSTOMGRAPHICS_SIZE_6" value="6.735188355200256" type="string" cy:type="String"/>
      <att name="NODE_TOOLTIP" value="" type="string" cy:type="String"/>
      <att name="NODE_CUSTOMGRAPHICS_4" value="org.cytoscape.cg.model.NullCustomGraphics,0,[ Remove Graphics ]," type="string" cy:type="String"/>
      <att name="COMPOUND_NODE_PADDING" value="10.0" type="string" cy:type="String"/>
      <att name="COMPOUND_NODE_SHAPE" value="ROUND_RECTANGLE" type="string" cy:type="String"/>
      <att name="NODE_NESTED_NETWORK_IMAGE_VISIBLE" value="true" type="string" cy:type="String"/>
      <att name="NODE_CUSTOMGRAPHICS_POSITION_4" value="C,C,c,0.00,0.00" type="string" cy:type="String"/>
      <att name="NODE_LABEL" value="SPL" type="string" cy:type="String"/>
      <att name="NODE_CUSTOMGRAPHICS_SIZE_2" value="6.735188355200256" type="string" cy:type="String"/>
      <att name="NODE_CUSTOMGRAPHICS_POSITION_1" value="C,C,c,0.00,0.00" type="string" cy:type="String"/>
      <att name="NODE_BORDER_TRANSPARENCY" value="255" type="string" cy:type="String"/>
      <att name="NODE_CUSTOMGRAPHICS_SIZE_4" value="6.735188355200256" type="string" cy:type="String"/>
      <att name="NODE_CUSTOMGRAPHICS_3" value="org.cytoscape.cg.model.NullCustomGraphics,0,[ Remove Graphics ]," type="string" cy:type="String"/>
      <att name="NODE_CUSTOMGRAPHICS_6" value="org.cytoscape.cg.model.NullCustomGraphics,0,[ Remove Graphics ]," type="string" cy:type="String"/>
      <att name="NODE_CUSTOMGRAPHICS_SIZE_5" value="6.735188355200256" type="string" cy:type="String"/>
      <att name="NODE_LABEL_POSITION" value="C,C,c,0.00,0.00" type="string" cy:type="String"/>
      <att name="NODE_CUSTOMGRAPHICS_9" value="org.cytoscape.cg.model.NullCustomGraphics,0,[ Remove Graphics ]," type="string" cy:type="String"/>
      <att name="NODE_CUSTOMGRAPHICS_POSITION_7" value="C,C,c,0.00,0.00" type="string" cy:type="String"/>
      <att name="NODE_CUSTOMGRAPHICS_7" value="org.cytoscape.cg.model.NullCustomGraphics,0,[ Remove Graphics ]," type="string" cy:type="String"/>
      <att name="NODE_CUSTOMGRAPHICS_SIZE_1" value="6.735188355200256" type="string" cy:type="String"/>
      <att name="NODE_LABEL_COLOR" value="#000000" type="string" cy:type="String"/>
      <att name="NODE_CUSTOMGRAPHICS_2" value="org.cytoscape.cg.model.NullCustomGraphics,0,[ Remove Graphics ]," type="string" cy:type="String"/>
      <att name="NODE_CUSTOMGRAPHICS_POSITION_3" value="C,C,c,0.00,0.00" type="string" cy:type="String"/>
      <att name="NODE_TRANSPARENCY" value="255" type="string" cy:type="String"/>
      <att name="NODE_VISIBLE" value="true" type="string" cy:type="String"/>
      <att name="NODE_CUSTOMGRAPHICS_8" value="org.cytoscape.cg.model.NullCustomGraphics,0,[ Remove Graphics ]," type="string" cy:type="String"/>
      <att name="NODE_CUSTOMGRAPHICS_SIZE_8" value="6.735188355200256" type="string" cy:type="String"/>
      <att name="NODE_CUSTOMGRAPHICS_POSITION_5" value="C,C,c,0.00,0.00" type="string" cy:type="String"/>
      <att name="NODE_CUSTOMGRAPHICS_POSITION_6" value="C,C,c,0.00,0.00" type="string" cy:type="String"/>
      <att name="NODE_CUSTOMGRAPHICS_1" value="org.cytoscape.cg.model.NullCustomGraphics,0,[ Remove Graphics ]," type="string" cy:type="String"/>
      <att name="NODE_LABEL_WIDTH" value="200.0" type="string" cy:type="String"/>
      <att name="NODE_CUSTOMGRAPHICS_5" value="org.cytoscape.cg.model.NullCustomGraphics,0,[ Remove Graphics ]," type="string" cy:type="String"/>
      <att name="NODE_CUSTOMGRAPHICS_POSITION_9" value="C,C,c,0.00,0.00" type="string" cy:type="String"/>
      <att name="NODE_SELECTED" value="false" type="string" cy:type="String"/>
      <att name="NODE_LABEL_TRANSPARENCY" value="255" type="string" cy:type="String"/>
      <att name="NODE_BORDER_STROKE" value="SOLID" type="string" cy:type="String"/>
      <att name="NODE_CUSTOMGRAPHICS_POSITION_2" value="C,C,c,0.00,0.00" type="string" cy:type="String"/>
      <att name="NODE_LABEL_ROTATION" value="0.0" type="string" cy:type="String"/>
      <att name="NODE_DEPTH" value="0.0" type="string" cy:type="String"/>
      <att name="NODE_CUSTOMGRAPHICS_SIZE_7" value="6.735188355200256" type="string" cy:type="String"/>
      <att name="NODE_CUSTOMGRAPHICS_POSITION_8" value="C,C,c,0.00,0.00" type="string" cy:type="String"/>
    </graphics>
  </node>
  <node id="2985" label="TRAESCS6B02G316600">
    <att name="shared name" value="TRAESCS6B02G316600" type="string" cy:type="String"/>
    <att name="name" value="TRAESCS6B02G316600" type="string" cy:type="String"/>
    <att name="selected" value="0" type="boolean" cy:type="Boolean"/>
    <att name="id" value="175" type="string" cy:type="String"/>
    <att name="ClosenessCentrality" value="0.266666667" type="real" cy:type="Double"/>
    <att name="mod9" value="0.0" type="real" cy:type="Double"/>
    <att name="Eccentricity" value="8.0" type="real" cy:type="Double"/>
    <att name="Outdegree" value="8.0" type="real" cy:type="Double"/>
    <att name="PartnerOfMultiEdgedNodePairs" value="0.0" type="real" cy:type="Double"/>
    <att name="ClusteringCoefficient" value="0.061403509" type="real" cy:type="Double"/>
    <att name="label" value="TRAESCS6B02G316600" type="string" cy:type="String"/>
    <att name="name_alt" value="NF-YB" type="string" cy:type="String"/>
    <att name="Stress" value="1.348072E7" type="real" cy:type="Double"/>
    <att name="shared_name" value="TRAESCS6B02G316600" type="string" cy:type="String"/>
    <att name="BetweennessCentrality" value="2.782660206" type="real" cy:type="Double"/>
    <att name="cons1k" value="8.0" type="real" cy:type="Double"/>
    <att name="EdgeCount" value="39.0" type="real" cy:type="Double"/>
    <att name="Indegree" value="31.0" type="real" cy:type="Double"/>
    <att name="SelfLoops" value="0.0" type="real" cy:type="Double"/>
    <att name="IsSingleNode" value="0" type="boolean" cy:type="Boolean"/>
    <att name="AverageShortestPathLength" value="3.75" type="real" cy:type="Double"/>
    <att name="NeighborhoodConnectivity" value="32.20512821" type="real" cy:type="Double"/>
    <att name="degree.layout" type="integer" cy:type="Integer"/>
    <graphics w="13.208824717533625" width="0.08130081300813008" x="107.08688130750943" z="0.0" y="1565.074085049076" h="13.208824717533625" type="ELLIPSE" outline="#FFFF33" fill="#00FF86">
      <att name="NODE_CUSTOMGRAPHICS_SIZE_3" value="13.208824717533625" type="string" cy:type="String"/>
      <att name="NODE_CUSTOMGRAPHICS_SIZE_9" value="13.208824717533625" type="string" cy:type="String"/>
      <att name="NODE_LABEL_FONT_FACE" value="SansSerif.plain,plain,12" type="string" cy:type="String"/>
      <att name="NODE_SELECTED_PAINT" value="#FFFF00" type="string" cy:type="String"/>
      <att name="NODE_LABEL_FONT_SIZE" value="17" type="string" cy:type="String"/>
      <att name="NODE_CUSTOMGRAPHICS_SIZE_6" value="13.208824717533625" type="string" cy:type="String"/>
      <att name="NODE_TOOLTIP" value="" type="string" cy:type="String"/>
      <att name="NODE_CUSTOMGRAPHICS_4" value="org.cytoscape.cg.model.NullCustomGraphics,0,[ Remove Graphics ]," type="string" cy:type="String"/>
      <att name="COMPOUND_NODE_PADDING" value="10.0" type="string" cy:type="String"/>
      <att name="COMPOUND_NODE_SHAPE" value="ROUND_RECTANGLE" type="string" cy:type="String"/>
      <att name="NODE_NESTED_NETWORK_IMAGE_VISIBLE" value="true" type="string" cy:type="String"/>
      <att name="NODE_CUSTOMGRAPHICS_POSITION_4" value="C,C,c,0.00,0.00" type="string" cy:type="String"/>
      <att name="NODE_LABEL" value="NF-YB" type="string" cy:type="String"/>
      <att name="NODE_CUSTOMGRAPHICS_SIZE_2" value="13.208824717533625" type="string" cy:type="String"/>
      <att name="NODE_CUSTOMGRAPHICS_POSITION_1" value="C,C,c,0.00,0.00" type="string" cy:type="String"/>
      <att name="NODE_BORDER_TRANSPARENCY" value="255" type="string" cy:type="String"/>
      <att name="NODE_CUSTOMGRAPHICS_SIZE_4" value="13.208824717533625" type="string" cy:type="String"/>
      <att name="NODE_CUSTOMGRAPHICS_3" value="org.cytoscape.cg.model.NullCustomGraphics,0,[ Remove Graphics ]," type="string" cy:type="String"/>
      <att name="NODE_CUSTOMGRAPHICS_6" value="org.cytoscape.cg.model.NullCustomGraphics,0,[ Remove Graphics ]," type="string" cy:type="String"/>
      <att name="NODE_CUSTOMGRAPHICS_SIZE_5" value="13.208824717533625" type="string" cy:type="String"/>
      <att name="NODE_LABEL_POSITION" value="C,C,c,0.00,0.00" type="string" cy:type="String"/>
      <att name="NODE_CUSTOMGRAPHICS_9" value="org.cytoscape.cg.model.NullCustomGraphics,0,[ Remove Graphics ]," type="string" cy:type="String"/>
      <att name="NODE_CUSTOMGRAPHICS_POSITION_7" value="C,C,c,0.00,0.00" type="string" cy:type="String"/>
      <att name="NODE_CUSTOMGRAPHICS_7" value="org.cytoscape.cg.model.NullCustomGraphics,0,[ Remove Graphics ]," type="string" cy:type="String"/>
      <att name="NODE_CUSTOMGRAPHICS_SIZE_1" value="13.208824717533625" type="string" cy:type="String"/>
      <att name="NODE_LABEL_COLOR" value="#000000" type="string" cy:type="String"/>
      <att name="NODE_CUSTOMGRAPHICS_2" value="org.cytoscape.cg.model.NullCustomGraphics,0,[ Remove Graphics ]," type="string" cy:type="String"/>
      <att name="NODE_CUSTOMGRAPHICS_POSITION_3" value="C,C,c,0.00,0.00" type="string" cy:type="String"/>
      <att name="NODE_TRANSPARENCY" value="255" type="string" cy:type="String"/>
      <att name="NODE_VISIBLE" value="true" type="string" cy:type="String"/>
      <att name="NODE_CUSTOMGRAPHICS_8" value="org.cytoscape.cg.model.NullCustomGraphics,0,[ Remove Graphics ]," type="string" cy:type="String"/>
      <att name="NODE_CUSTOMGRAPHICS_SIZE_8" value="13.208824717533625" type="string" cy:type="String"/>
      <att name="NODE_CUSTOMGRAPHICS_POSITION_5" value="C,C,c,0.00,0.00" type="string" cy:type="String"/>
      <att name="NODE_CUSTOMGRAPHICS_POSITION_6" value="C,C,c,0.00,0.00" type="string" cy:type="String"/>
      <att name="NODE_CUSTOMGRAPHICS_1" value="org.cytoscape.cg.model.NullCustomGraphics,0,[ Remove Graphics ]," type="string" cy:type="String"/>
      <att name="NODE_LABEL_WIDTH" value="200.0" type="string" cy:type="String"/>
      <att name="NODE_CUSTOMGRAPHICS_5" value="org.cytoscape.cg.model.NullCustomGraphics,0,[ Remove Graphics ]," type="string" cy:type="String"/>
      <att name="NODE_CUSTOMGRAPHICS_POSITION_9" value="C,C,c,0.00,0.00" type="string" cy:type="String"/>
      <att name="NODE_SELECTED" value="false" type="string" cy:type="String"/>
      <att name="NODE_LABEL_TRANSPARENCY" value="255" type="string" cy:type="String"/>
      <att name="NODE_BORDER_STROKE" value="SOLID" type="string" cy:type="String"/>
      <att name="NODE_CUSTOMGRAPHICS_POSITION_2" value="C,C,c,0.00,0.00" type="string" cy:type="String"/>
      <att name="NODE_LABEL_ROTATION" value="0.0" type="string" cy:type="String"/>
      <att name="NODE_DEPTH" value="0.0" type="string" cy:type="String"/>
      <att name="NODE_CUSTOMGRAPHICS_SIZE_7" value="13.208824717533625" type="string" cy:type="String"/>
      <att name="NODE_CUSTOMGRAPHICS_POSITION_8" value="C,C,c,0.00,0.00" type="string" cy:type="String"/>
    </graphics>
  </node>
  <node id="2981" label="TRAESCS1A02G418200">
    <att name="shared name" value="TRAESCS1A02G418200" type="string" cy:type="String"/>
    <att name="name" value="TRAESCS1A02G418200" type="string" cy:type="String"/>
    <att name="selected" value="0" type="boolean" cy:type="Boolean"/>
    <att name="id" value="177" type="string" cy:type="String"/>
    <att name="ClosenessCentrality" value="0.280186791" type="real" cy:type="Double"/>
    <att name="mod9" value="0.0" type="real" cy:type="Double"/>
    <att name="Eccentricity" value="7.0" type="real" cy:type="Double"/>
    <att name="Outdegree" value="5.0" type="real" cy:type="Double"/>
    <att name="PartnerOfMultiEdgedNodePairs" value="0.0" type="real" cy:type="Double"/>
    <att name="ClusteringCoefficient" value="0.027272727" type="real" cy:type="Double"/>
    <att name="label" value="TRAESCS1A02G418200" type="string" cy:type="String"/>
    <att name="name_alt" value="GATA" type="string" cy:type="String"/>
    <att name="Stress" value="1296690.0" type="real" cy:type="Double"/>
    <att name="shared_name" value="TRAESCS1A02G418200" type="string" cy:type="String"/>
    <att name="BetweennessCentrality" value="0.071023156" type="real" cy:type="Double"/>
    <att name="cons1k" value="8.0" type="real" cy:type="Double"/>
    <att name="EdgeCount" value="11.0" type="real" cy:type="Double"/>
    <att name="Indegree" value="6.0" type="real" cy:type="Double"/>
    <att name="SelfLoops" value="0.0" type="real" cy:type="Double"/>
    <att name="IsSingleNode" value="0" type="boolean" cy:type="Boolean"/>
    <att name="AverageShortestPathLength" value="3.569047619" type="real" cy:type="Double"/>
    <att name="NeighborhoodConnectivity" value="26.45454545" type="real" cy:type="Double"/>
    <att name="degree.layout" type="integer" cy:type="Integer"/>
    <graphics w="5.090679125257198" width="0.08130081300813008" x="72.17254919872676" z="0.0" y="1615.6562276293475" h="5.090679125257198" type="ELLIPSE" outline="#FFFF33" fill="#00FF86">
      <att name="NODE_CUSTOMGRAPHICS_SIZE_3" value="5.090679125257198" type="string" cy:type="String"/>
      <att name="NODE_CUSTOMGRAPHICS_SIZE_9" value="5.090679125257198" type="string" cy:type="String"/>
      <att name="NODE_LABEL_FONT_FACE" value="SansSerif.plain,plain,12" type="string" cy:type="String"/>
      <att name="NODE_SELECTED_PAINT" value="#FFFF00" type="string" cy:type="String"/>
      <att name="NODE_LABEL_FONT_SIZE" value="17" type="string" cy:type="String"/>
      <att name="NODE_CUSTOMGRAPHICS_SIZE_6" value="5.090679125257198" type="string" cy:type="String"/>
      <att name="NODE_TOOLTIP" value="" type="string" cy:type="String"/>
      <att name="NODE_CUSTOMGRAPHICS_4" value="org.cytoscape.cg.model.NullCustomGraphics,0,[ Remove Graphics ]," type="string" cy:type="String"/>
      <att name="COMPOUND_NODE_PADDING" value="10.0" type="string" cy:type="String"/>
      <att name="COMPOUND_NODE_SHAPE" value="ROUND_RECTANGLE" type="string" cy:type="String"/>
      <att name="NODE_NESTED_NETWORK_IMAGE_VISIBLE" value="true" type="string" cy:type="String"/>
      <att name="NODE_CUSTOMGRAPHICS_POSITION_4" value="C,C,c,0.00,0.00" type="string" cy:type="String"/>
      <att name="NODE_LABEL" value="GATA" type="string" cy:type="String"/>
      <att name="NODE_CUSTOMGRAPHICS_SIZE_2" value="5.090679125257198" type="string" cy:type="String"/>
      <att name="NODE_CUSTOMGRAPHICS_POSITION_1" value="C,C,c,0.00,0.00" type="string" cy:type="String"/>
      <att name="NODE_BORDER_TRANSPARENCY" value="255" type="string" cy:type="String"/>
      <att name="NODE_CUSTOMGRAPHICS_SIZE_4" value="5.090679125257198" type="string" cy:type="String"/>
      <att name="NODE_CUSTOMGRAPHICS_3" value="org.cytoscape.cg.model.NullCustomGraphics,0,[ Remove Graphics ]," type="string" cy:type="String"/>
      <att name="NODE_CUSTOMGRAPHICS_6" value="org.cytoscape.cg.model.NullCustomGraphics,0,[ Remove Graphics ]," type="string" cy:type="String"/>
      <att name="NODE_CUSTOMGRAPHICS_SIZE_5" value="5.090679125257198" type="string" cy:type="String"/>
      <att name="NODE_LABEL_POSITION" value="C,C,c,0.00,0.00" type="string" cy:type="String"/>
      <att name="NODE_CUSTOMGRAPHICS_9" value="org.cytoscape.cg.model.NullCustomGraphics,0,[ Remove Graphics ]," type="string" cy:type="String"/>
      <att name="NODE_CUSTOMGRAPHICS_POSITION_7" value="C,C,c,0.00,0.00" type="string" cy:type="String"/>
      <att name="NODE_CUSTOMGRAPHICS_7" value="org.cytoscape.cg.model.NullCustomGraphics,0,[ Remove Graphics ]," type="string" cy:type="String"/>
      <att name="NODE_CUSTOMGRAPHICS_SIZE_1" value="5.090679125257198" type="string" cy:type="String"/>
      <att name="NODE_LABEL_COLOR" value="#000000" type="string" cy:type="String"/>
      <att name="NODE_CUSTOMGRAPHICS_2" value="org.cytoscape.cg.model.NullCustomGraphics,0,[ Remove Graphics ]," type="string" cy:type="String"/>
      <att name="NODE_CUSTOMGRAPHICS_POSITION_3" value="C,C,c,0.00,0.00" type="string" cy:type="String"/>
      <att name="NODE_TRANSPARENCY" value="255" type="string" cy:type="String"/>
      <att name="NODE_VISIBLE" value="true" type="string" cy:type="String"/>
      <att name="NODE_CUSTOMGRAPHICS_8" value="org.cytoscape.cg.model.NullCustomGraphics,0,[ Remove Graphics ]," type="string" cy:type="String"/>
      <att name="NODE_CUSTOMGRAPHICS_SIZE_8" value="5.090679125257198" type="string" cy:type="String"/>
      <att name="NODE_CUSTOMGRAPHICS_POSITION_5" value="C,C,c,0.00,0.00" type="string" cy:type="String"/>
      <att name="NODE_CUSTOMGRAPHICS_POSITION_6" value="C,C,c,0.00,0.00" type="string" cy:type="String"/>
      <att name="NODE_CUSTOMGRAPHICS_1" value="org.cytoscape.cg.model.NullCustomGraphics,0,[ Remove Graphics ]," type="string" cy:type="String"/>
      <att name="NODE_LABEL_WIDTH" value="200.0" type="string" cy:type="String"/>
      <att name="NODE_CUSTOMGRAPHICS_5" value="org.cytoscape.cg.model.NullCustomGraphics,0,[ Remove Graphics ]," type="string" cy:type="String"/>
      <att name="NODE_CUSTOMGRAPHICS_POSITION_9" value="C,C,c,0.00,0.00" type="string" cy:type="String"/>
      <att name="NODE_SELECTED" value="false" type="string" cy:type="String"/>
      <att name="NODE_LABEL_TRANSPARENCY" value="255" type="string" cy:type="String"/>
      <att name="NODE_BORDER_STROKE" value="SOLID" type="string" cy:type="String"/>
      <att name="NODE_CUSTOMGRAPHICS_POSITION_2" value="C,C,c,0.00,0.00" type="string" cy:type="String"/>
      <att name="NODE_LABEL_ROTATION" value="0.0" type="string" cy:type="String"/>
      <att name="NODE_DEPTH" value="0.0" type="string" cy:type="String"/>
      <att name="NODE_CUSTOMGRAPHICS_SIZE_7" value="5.090679125257198" type="string" cy:type="String"/>
      <att name="NODE_CUSTOMGRAPHICS_POSITION_8" value="C,C,c,0.00,0.00" type="string" cy:type="String"/>
    </graphics>
  </node>
  <node id="2977" label="TRAESCS2A02G495400">
    <att name="shared name" value="TRAESCS2A02G495400" type="string" cy:type="String"/>
    <att name="name" value="TRAESCS2A02G495400" type="string" cy:type="String"/>
    <att name="selected" value="0" type="boolean" cy:type="Boolean"/>
    <att name="id" value="179" type="string" cy:type="String"/>
    <att name="ClosenessCentrality" value="0.238391846" type="real" cy:type="Double"/>
    <att name="mod9" value="0.0" type="real" cy:type="Double"/>
    <att name="Eccentricity" value="8.0" type="real" cy:type="Double"/>
    <att name="Outdegree" value="4.0" type="real" cy:type="Double"/>
    <att name="PartnerOfMultiEdgedNodePairs" value="0.0" type="real" cy:type="Double"/>
    <att name="ClusteringCoefficient" value="0.0" type="real" cy:type="Double"/>
    <att name="label" value="TRAESCS2A02G495400" type="string" cy:type="String"/>
    <att name="name_alt" value="bZIP" type="string" cy:type="String"/>
    <att name="Stress" value="0.0" type="real" cy:type="Double"/>
    <att name="shared_name" value="TRAESCS2A02G495400" type="string" cy:type="String"/>
    <att name="BetweennessCentrality" value="0.0" type="real" cy:type="Double"/>
    <att name="cons1k" value="8.0" type="real" cy:type="Double"/>
    <att name="EdgeCount" value="4.0" type="real" cy:type="Double"/>
    <att name="Indegree" value="0.0" type="real" cy:type="Double"/>
    <att name="SelfLoops" value="0.0" type="real" cy:type="Double"/>
    <att name="IsSingleNode" value="0" type="boolean" cy:type="Boolean"/>
    <att name="AverageShortestPathLength" value="4.194774347" type="real" cy:type="Double"/>
    <att name="NeighborhoodConnectivity" value="18.25" type="real" cy:type="Double"/>
    <att name="degree.layout" type="integer" cy:type="Integer"/>
    <graphics w="4.878048780487805" width="0.08130081300813008" x="26.167665074123306" z="0.0" y="1656.4129984937695" h="4.878048780487805" type="ELLIPSE" outline="#FFFF33" fill="#00FF86">
      <att name="NODE_CUSTOMGRAPHICS_SIZE_3" value="4.878048780487805" type="string" cy:type="String"/>
      <att name="NODE_CUSTOMGRAPHICS_SIZE_9" value="4.878048780487805" type="string" cy:type="String"/>
      <att name="NODE_LABEL_FONT_FACE" value="SansSerif.plain,plain,12" type="string" cy:type="String"/>
      <att name="NODE_SELECTED_PAINT" value="#FFFF00" type="string" cy:type="String"/>
      <att name="NODE_LABEL_FONT_SIZE" value="17" type="string" cy:type="String"/>
      <att name="NODE_CUSTOMGRAPHICS_SIZE_6" value="4.878048780487805" type="string" cy:type="String"/>
      <att name="NODE_TOOLTIP" value="" type="string" cy:type="String"/>
      <att name="NODE_CUSTOMGRAPHICS_4" value="org.cytoscape.cg.model.NullCustomGraphics,0,[ Remove Graphics ]," type="string" cy:type="String"/>
      <att name="COMPOUND_NODE_PADDING" value="10.0" type="string" cy:type="String"/>
      <att name="COMPOUND_NODE_SHAPE" value="ROUND_RECTANGLE" type="string" cy:type="String"/>
      <att name="NODE_NESTED_NETWORK_IMAGE_VISIBLE" value="true" type="string" cy:type="String"/>
      <att name="NODE_CUSTOMGRAPHICS_POSITION_4" value="C,C,c,0.00,0.00" type="string" cy:type="String"/>
      <att name="NODE_LABEL" value="bZIP" type="string" cy:type="String"/>
      <att name="NODE_CUSTOMGRAPHICS_SIZE_2" value="4.878048780487805" type="string" cy:type="String"/>
      <att name="NODE_CUSTOMGRAPHICS_POSITION_1" value="C,C,c,0.00,0.00" type="string" cy:type="String"/>
      <att name="NODE_BORDER_TRANSPARENCY" value="255" type="string" cy:type="String"/>
      <att name="NODE_CUSTOMGRAPHICS_SIZE_4" value="4.878048780487805" type="string" cy:type="String"/>
      <att name="NODE_CUSTOMGRAPHICS_3" value="org.cytoscape.cg.model.NullCustomGraphics,0,[ Remove Graphics ]," type="string" cy:type="String"/>
      <att name="NODE_CUSTOMGRAPHICS_6" value="org.cytoscape.cg.model.NullCustomGraphics,0,[ Remove Graphics ]," type="string" cy:type="String"/>
      <att name="NODE_CUSTOMGRAPHICS_SIZE_5" value="4.878048780487805" type="string" cy:type="String"/>
      <att name="NODE_LABEL_POSITION" value="C,C,c,0.00,0.00" type="string" cy:type="String"/>
      <att name="NODE_CUSTOMGRAPHICS_9" value="org.cytoscape.cg.model.NullCustomGraphics,0,[ Remove Graphics ]," type="string" cy:type="String"/>
      <att name="NODE_CUSTOMGRAPHICS_POSITION_7" value="C,C,c,0.00,0.00" type="string" cy:type="String"/>
      <att name="NODE_CUSTOMGRAPHICS_7" value="org.cytoscape.cg.model.NullCustomGraphics,0,[ Remove Graphics ]," type="string" cy:type="String"/>
      <att name="NODE_CUSTOMGRAPHICS_SIZE_1" value="4.878048780487805" type="string" cy:type="String"/>
      <att name="NODE_LABEL_COLOR" value="#000000" type="string" cy:type="String"/>
      <att name="NODE_CUSTOMGRAPHICS_2" value="org.cytoscape.cg.model.NullCustomGraphics,0,[ Remove Graphics ]," type="string" cy:type="String"/>
      <att name="NODE_CUSTOMGRAPHICS_POSITION_3" value="C,C,c,0.00,0.00" type="string" cy:type="String"/>
      <att name="NODE_TRANSPARENCY" value="255" type="string" cy:type="String"/>
      <att name="NODE_VISIBLE" value="true" type="string" cy:type="String"/>
      <att name="NODE_CUSTOMGRAPHICS_8" value="org.cytoscape.cg.model.NullCustomGraphics,0,[ Remove Graphics ]," type="string" cy:type="String"/>
      <att name="NODE_CUSTOMGRAPHICS_SIZE_8" value="4.878048780487805" type="string" cy:type="String"/>
      <att name="NODE_CUSTOMGRAPHICS_POSITION_5" value="C,C,c,0.00,0.00" type="string" cy:type="String"/>
      <att name="NODE_CUSTOMGRAPHICS_POSITION_6" value="C,C,c,0.00,0.00" type="string" cy:type="String"/>
      <att name="NODE_CUSTOMGRAPHICS_1" value="org.cytoscape.cg.model.NullCustomGraphics,0,[ Remove Graphics ]," type="string" cy:type="String"/>
      <att name="NODE_LABEL_WIDTH" value="200.0" type="string" cy:type="String"/>
      <att name="NODE_CUSTOMGRAPHICS_5" value="org.cytoscape.cg.model.NullCustomGraphics,0,[ Remove Graphics ]," type="string" cy:type="String"/>
      <att name="NODE_CUSTOMGRAPHICS_POSITION_9" value="C,C,c,0.00,0.00" type="string" cy:type="String"/>
      <att name="NODE_SELECTED" value="false" type="string" cy:type="String"/>
      <att name="NODE_LABEL_TRANSPARENCY" value="255" type="string" cy:type="String"/>
      <att name="NODE_BORDER_STROKE" value="SOLID" type="string" cy:type="String"/>
      <att name="NODE_CUSTOMGRAPHICS_POSITION_2" value="C,C,c,0.00,0.00" type="string" cy:type="String"/>
      <att name="NODE_LABEL_ROTATION" value="0.0" type="string" cy:type="String"/>
      <att name="NODE_DEPTH" value="0.0" type="string" cy:type="String"/>
      <att name="NODE_CUSTOMGRAPHICS_SIZE_7" value="4.878048780487805" type="string" cy:type="String"/>
      <att name="NODE_CUSTOMGRAPHICS_POSITION_8" value="C,C,c,0.00,0.00" type="string" cy:type="String"/>
    </graphics>
  </node>
  <node id="2973" label="TRAESCS2A02G386200">
    <att name="shared name" value="TRAESCS2A02G386200" type="string" cy:type="String"/>
    <att name="name" value="TRAESCS2A02G386200" type="string" cy:type="String"/>
    <att name="selected" value="0" type="boolean" cy:type="Boolean"/>
    <att name="id" value="181" type="string" cy:type="String"/>
    <att name="ClosenessCentrality" value="0.332543444" type="real" cy:type="Double"/>
    <att name="mod9" value="1.0" type="real" cy:type="Double"/>
    <att name="Eccentricity" value="7.0" type="real" cy:type="Double"/>
    <att name="Outdegree" value="31.0" type="real" cy:type="Double"/>
    <att name="PartnerOfMultiEdgedNodePairs" value="0.0" type="real" cy:type="Double"/>
    <att name="ClusteringCoefficient" value="0.233870968" type="real" cy:type="Double"/>
    <att name="label" value="TRAESCS2A02G386200" type="string" cy:type="String"/>
    <att name="name_alt" value="YABBY" type="string" cy:type="String"/>
    <att name="Stress" value="6154070.0" type="real" cy:type="Double"/>
    <att name="shared_name" value="TRAESCS2A02G386200" type="string" cy:type="String"/>
    <att name="BetweennessCentrality" value="0.36724105" type="real" cy:type="Double"/>
    <att name="cons1k" value="3.0" type="real" cy:type="Double"/>
    <att name="EdgeCount" value="32.0" type="real" cy:type="Double"/>
    <att name="Indegree" value="1.0" type="real" cy:type="Double"/>
    <att name="SelfLoops" value="0.0" type="real" cy:type="Double"/>
    <att name="IsSingleNode" value="0" type="boolean" cy:type="Boolean"/>
    <att name="AverageShortestPathLength" value="3.007125891" type="real" cy:type="Double"/>
    <att name="NeighborhoodConnectivity" value="39.03125" type="real" cy:type="Double"/>
    <att name="degree.layout" value="5" type="integer" cy:type="Integer"/>
    <graphics w="5.977501346000017" width="10.0" x="2827.5176245268703" z="0.0" y="-580.6176977439623" h="5.977501346000017" type="ELLIPSE" outline="#FFFF33" fill="#FFF200">
      <att name="NODE_CUSTOMGRAPHICS_SIZE_3" value="5.977501346000017" type="string" cy:type="String"/>
      <att name="NODE_CUSTOMGRAPHICS_SIZE_9" value="5.977501346000017" type="string" cy:type="String"/>
      <att name="NODE_LABEL_FONT_FACE" value="SansSerif.plain,plain,12" type="string" cy:type="String"/>
      <att name="NODE_SELECTED_PAINT" value="#FFFF00" type="string" cy:type="String"/>
      <att name="NODE_LABEL_FONT_SIZE" value="17" type="string" cy:type="String"/>
      <att name="NODE_CUSTOMGRAPHICS_SIZE_6" value="5.977501346000017" type="string" cy:type="String"/>
      <att name="NODE_TOOLTIP" value="" type="string" cy:type="String"/>
      <att name="NODE_CUSTOMGRAPHICS_4" value="org.cytoscape.cg.model.NullCustomGraphics,0,[ Remove Graphics ]," type="string" cy:type="String"/>
      <att name="COMPOUND_NODE_PADDING" value="10.0" type="string" cy:type="String"/>
      <att name="COMPOUND_NODE_SHAPE" value="ROUND_RECTANGLE" type="string" cy:type="String"/>
      <att name="NODE_NESTED_NETWORK_IMAGE_VISIBLE" value="true" type="string" cy:type="String"/>
      <att name="NODE_CUSTOMGRAPHICS_POSITION_4" value="C,C,c,0.00,0.00" type="string" cy:type="String"/>
      <att name="NODE_LABEL" value="YABBY" type="string" cy:type="String"/>
      <att name="NODE_CUSTOMGRAPHICS_SIZE_2" value="5.977501346000017" type="string" cy:type="String"/>
      <att name="NODE_CUSTOMGRAPHICS_POSITION_1" value="C,C,c,0.00,0.00" type="string" cy:type="String"/>
      <att name="NODE_BORDER_TRANSPARENCY" value="255" type="string" cy:type="String"/>
      <att name="NODE_CUSTOMGRAPHICS_SIZE_4" value="5.977501346000017" type="string" cy:type="String"/>
      <att name="NODE_CUSTOMGRAPHICS_3" value="org.cytoscape.cg.model.NullCustomGraphics,0,[ Remove Graphics ]," type="string" cy:type="String"/>
      <att name="NODE_CUSTOMGRAPHICS_6" value="org.cytoscape.cg.model.NullCustomGraphics,0,[ Remove Graphics ]," type="string" cy:type="String"/>
      <att name="NODE_CUSTOMGRAPHICS_SIZE_5" value="5.977501346000017" type="string" cy:type="String"/>
      <att name="NODE_LABEL_POSITION" value="C,C,c,0.00,0.00" type="string" cy:type="String"/>
      <att name="NODE_CUSTOMGRAPHICS_9" value="org.cytoscape.cg.model.NullCustomGraphics,0,[ Remove Graphics ]," type="string" cy:type="String"/>
      <att name="NODE_CUSTOMGRAPHICS_POSITION_7" value="C,C,c,0.00,0.00" type="string" cy:type="String"/>
      <att name="NODE_CUSTOMGRAPHICS_7" value="org.cytoscape.cg.model.NullCustomGraphics,0,[ Remove Graphics ]," type="string" cy:type="String"/>
      <att name="NODE_CUSTOMGRAPHICS_SIZE_1" value="5.977501346000017" type="string" cy:type="String"/>
      <att name="NODE_LABEL_COLOR" value="#000000" type="string" cy:type="String"/>
      <att name="NODE_CUSTOMGRAPHICS_2" value="org.cytoscape.cg.model.NullCustomGraphics,0,[ Remove Graphics ]," type="string" cy:type="String"/>
      <att name="NODE_CUSTOMGRAPHICS_POSITION_3" value="C,C,c,0.00,0.00" type="string" cy:type="String"/>
      <att name="NODE_TRANSPARENCY" value="255" type="string" cy:type="String"/>
      <att name="NODE_VISIBLE" value="true" type="string" cy:type="String"/>
      <att name="NODE_CUSTOMGRAPHICS_8" value="org.cytoscape.cg.model.NullCustomGraphics,0,[ Remove Graphics ]," type="string" cy:type="String"/>
      <att name="NODE_CUSTOMGRAPHICS_SIZE_8" value="5.977501346000017" type="string" cy:type="String"/>
      <att name="NODE_CUSTOMGRAPHICS_POSITION_5" value="C,C,c,0.00,0.00" type="string" cy:type="String"/>
      <att name="NODE_CUSTOMGRAPHICS_POSITION_6" value="C,C,c,0.00,0.00" type="string" cy:type="String"/>
      <att name="NODE_CUSTOMGRAPHICS_1" value="org.cytoscape.cg.model.NullCustomGraphics,0,[ Remove Graphics ]," type="string" cy:type="String"/>
      <att name="NODE_LABEL_WIDTH" value="200.0" type="string" cy:type="String"/>
      <att name="NODE_CUSTOMGRAPHICS_5" value="org.cytoscape.cg.model.NullCustomGraphics,0,[ Remove Graphics ]," type="string" cy:type="String"/>
      <att name="NODE_CUSTOMGRAPHICS_POSITION_9" value="C,C,c,0.00,0.00" type="string" cy:type="String"/>
      <att name="NODE_SELECTED" value="false" type="string" cy:type="String"/>
      <att name="NODE_LABEL_TRANSPARENCY" value="255" type="string" cy:type="String"/>
      <att name="NODE_BORDER_STROKE" value="SOLID" type="string" cy:type="String"/>
      <att name="NODE_CUSTOMGRAPHICS_POSITION_2" value="C,C,c,0.00,0.00" type="string" cy:type="String"/>
      <att name="NODE_LABEL_ROTATION" value="0.0" type="string" cy:type="String"/>
      <att name="NODE_DEPTH" value="0.0" type="string" cy:type="String"/>
      <att name="NODE_CUSTOMGRAPHICS_SIZE_7" value="5.977501346000017" type="string" cy:type="String"/>
      <att name="NODE_CUSTOMGRAPHICS_POSITION_8" value="C,C,c,0.00,0.00" type="string" cy:type="String"/>
    </graphics>
  </node>
  <node id="2969" label="TRAESCS1B02G326500">
    <att name="shared name" value="TRAESCS1B02G326500" type="string" cy:type="String"/>
    <att name="name" value="TRAESCS1B02G326500" type="string" cy:type="String"/>
    <att name="selected" value="0" type="boolean" cy:type="Boolean"/>
    <att name="id" value="183" type="string" cy:type="String"/>
    <att name="ClosenessCentrality" value="0.0" type="real" cy:type="Double"/>
    <att name="mod9" value="0.0" type="real" cy:type="Double"/>
    <att name="Eccentricity" value="0.0" type="real" cy:type="Double"/>
    <att name="Outdegree" value="0.0" type="real" cy:type="Double"/>
    <att name="PartnerOfMultiEdgedNodePairs" value="0.0" type="real" cy:type="Double"/>
    <att name="ClusteringCoefficient" value="0.0" type="real" cy:type="Double"/>
    <att name="label" value="TRAESCS1B02G326500" type="string" cy:type="String"/>
    <att name="name_alt" value="ERF" type="string" cy:type="String"/>
    <att name="Stress" value="0.0" type="real" cy:type="Double"/>
    <att name="shared_name" value="TRAESCS1B02G326500" type="string" cy:type="String"/>
    <att name="BetweennessCentrality" value="0.0" type="real" cy:type="Double"/>
    <att name="cons1k" value="6.0" type="real" cy:type="Double"/>
    <att name="EdgeCount" value="6.0" type="real" cy:type="Double"/>
    <att name="Indegree" value="6.0" type="real" cy:type="Double"/>
    <att name="SelfLoops" value="0.0" type="real" cy:type="Double"/>
    <att name="IsSingleNode" value="0" type="boolean" cy:type="Boolean"/>
    <att name="AverageShortestPathLength" value="0.0" type="real" cy:type="Double"/>
    <att name="NeighborhoodConnectivity" value="21.83333333" type="real" cy:type="Double"/>
    <att name="degree.layout" type="integer" cy:type="Integer"/>
    <graphics w="4.878048780487805" width="0.08130081300813008" x="-1173.6119720338313" z="0.0" y="1349.7553662443606" h="4.878048780487805" type="ELLIPSE" outline="#FFFF33" fill="#1BFF00">
      <att name="NODE_CUSTOMGRAPHICS_SIZE_3" value="4.878048780487805" type="string" cy:type="String"/>
      <att name="NODE_CUSTOMGRAPHICS_SIZE_9" value="4.878048780487805" type="string" cy:type="String"/>
      <att name="NODE_LABEL_FONT_FACE" value="SansSerif.plain,plain,12" type="string" cy:type="String"/>
      <att name="NODE_SELECTED_PAINT" value="#FFFF00" type="string" cy:type="String"/>
      <att name="NODE_LABEL_FONT_SIZE" value="17" type="string" cy:type="String"/>
      <att name="NODE_CUSTOMGRAPHICS_SIZE_6" value="4.878048780487805" type="string" cy:type="String"/>
      <att name="NODE_TOOLTIP" value="" type="string" cy:type="String"/>
      <att name="NODE_CUSTOMGRAPHICS_4" value="org.cytoscape.cg.model.NullCustomGraphics,0,[ Remove Graphics ]," type="string" cy:type="String"/>
      <att name="COMPOUND_NODE_PADDING" value="10.0" type="string" cy:type="String"/>
      <att name="COMPOUND_NODE_SHAPE" value="ROUND_RECTANGLE" type="string" cy:type="String"/>
      <att name="NODE_NESTED_NETWORK_IMAGE_VISIBLE" value="true" type="string" cy:type="String"/>
      <att name="NODE_CUSTOMGRAPHICS_POSITION_4" value="C,C,c,0.00,0.00" type="string" cy:type="String"/>
      <att name="NODE_LABEL" value="ERF" type="string" cy:type="String"/>
      <att name="NODE_CUSTOMGRAPHICS_SIZE_2" value="4.878048780487805" type="string" cy:type="String"/>
      <att name="NODE_CUSTOMGRAPHICS_POSITION_1" value="C,C,c,0.00,0.00" type="string" cy:type="String"/>
      <att name="NODE_BORDER_TRANSPARENCY" value="255" type="string" cy:type="String"/>
      <att name="NODE_CUSTOMGRAPHICS_SIZE_4" value="4.878048780487805" type="string" cy:type="String"/>
      <att name="NODE_CUSTOMGRAPHICS_3" value="org.cytoscape.cg.model.NullCustomGraphics,0,[ Remove Graphics ]," type="string" cy:type="String"/>
      <att name="NODE_CUSTOMGRAPHICS_6" value="org.cytoscape.cg.model.NullCustomGraphics,0,[ Remove Graphics ]," type="string" cy:type="String"/>
      <att name="NODE_CUSTOMGRAPHICS_SIZE_5" value="4.878048780487805" type="string" cy:type="String"/>
      <att name="NODE_LABEL_POSITION" value="C,C,c,0.00,0.00" type="string" cy:type="String"/>
      <att name="NODE_CUSTOMGRAPHICS_9" value="org.cytoscape.cg.model.NullCustomGraphics,0,[ Remove Graphics ]," type="string" cy:type="String"/>
      <att name="NODE_CUSTOMGRAPHICS_POSITION_7" value="C,C,c,0.00,0.00" type="string" cy:type="String"/>
      <att name="NODE_CUSTOMGRAPHICS_7" value="org.cytoscape.cg.model.NullCustomGraphics,0,[ Remove Graphics ]," type="string" cy:type="String"/>
      <att name="NODE_CUSTOMGRAPHICS_SIZE_1" value="4.878048780487805" type="string" cy:type="String"/>
      <att name="NODE_LABEL_COLOR" value="#000000" type="string" cy:type="String"/>
      <att name="NODE_CUSTOMGRAPHICS_2" value="org.cytoscape.cg.model.NullCustomGraphics,0,[ Remove Graphics ]," type="string" cy:type="String"/>
      <att name="NODE_CUSTOMGRAPHICS_POSITION_3" value="C,C,c,0.00,0.00" type="string" cy:type="String"/>
      <att name="NODE_TRANSPARENCY" value="255" type="string" cy:type="String"/>
      <att name="NODE_VISIBLE" value="true" type="string" cy:type="String"/>
      <att name="NODE_CUSTOMGRAPHICS_8" value="org.cytoscape.cg.model.NullCustomGraphics,0,[ Remove Graphics ]," type="string" cy:type="String"/>
      <att name="NODE_CUSTOMGRAPHICS_SIZE_8" value="4.878048780487805" type="string" cy:type="String"/>
      <att name="NODE_CUSTOMGRAPHICS_POSITION_5" value="C,C,c,0.00,0.00" type="string" cy:type="String"/>
      <att name="NODE_CUSTOMGRAPHICS_POSITION_6" value="C,C,c,0.00,0.00" type="string" cy:type="String"/>
      <att name="NODE_CUSTOMGRAPHICS_1" value="org.cytoscape.cg.model.NullCustomGraphics,0,[ Remove Graphics ]," type="string" cy:type="String"/>
      <att name="NODE_LABEL_WIDTH" value="200.0" type="string" cy:type="String"/>
      <att name="NODE_CUSTOMGRAPHICS_5" value="org.cytoscape.cg.model.NullCustomGraphics,0,[ Remove Graphics ]," type="string" cy:type="String"/>
      <att name="NODE_CUSTOMGRAPHICS_POSITION_9" value="C,C,c,0.00,0.00" type="string" cy:type="String"/>
      <att name="NODE_SELECTED" value="false" type="string" cy:type="String"/>
      <att name="NODE_LABEL_TRANSPARENCY" value="255" type="string" cy:type="String"/>
      <att name="NODE_BORDER_STROKE" value="SOLID" type="string" cy:type="String"/>
      <att name="NODE_CUSTOMGRAPHICS_POSITION_2" value="C,C,c,0.00,0.00" type="string" cy:type="String"/>
      <att name="NODE_LABEL_ROTATION" value="0.0" type="string" cy:type="String"/>
      <att name="NODE_DEPTH" value="0.0" type="string" cy:type="String"/>
      <att name="NODE_CUSTOMGRAPHICS_SIZE_7" value="4.878048780487805" type="string" cy:type="String"/>
      <att name="NODE_CUSTOMGRAPHICS_POSITION_8" value="C,C,c,0.00,0.00" type="string" cy:type="String"/>
    </graphics>
  </node>
  <node id="2965" label="TRAESCS7A02G165600">
    <att name="shared name" value="TRAESCS7A02G165600" type="string" cy:type="String"/>
    <att name="name" value="TRAESCS7A02G165600" type="string" cy:type="String"/>
    <att name="selected" value="0" type="boolean" cy:type="Boolean"/>
    <att name="id" value="185" type="string" cy:type="String"/>
    <att name="ClosenessCentrality" value="0.0" type="real" cy:type="Double"/>
    <att name="mod9" value="0.0" type="real" cy:type="Double"/>
    <att name="Eccentricity" value="0.0" type="real" cy:type="Double"/>
    <att name="Outdegree" value="0.0" type="real" cy:type="Double"/>
    <att name="PartnerOfMultiEdgedNodePairs" value="0.0" type="real" cy:type="Double"/>
    <att name="ClusteringCoefficient" value="0.084795322" type="real" cy:type="Double"/>
    <att name="label" value="TRAESCS7A02G165600" type="string" cy:type="String"/>
    <att name="name_alt" value="GRF" type="string" cy:type="String"/>
    <att name="Stress" value="0.0" type="real" cy:type="Double"/>
    <att name="shared_name" value="TRAESCS7A02G165600" type="string" cy:type="String"/>
    <att name="BetweennessCentrality" value="0.0" type="real" cy:type="Double"/>
    <att name="cons1k" value="2.0" type="real" cy:type="Double"/>
    <att name="EdgeCount" value="19.0" type="real" cy:type="Double"/>
    <att name="Indegree" value="19.0" type="real" cy:type="Double"/>
    <att name="SelfLoops" value="0.0" type="real" cy:type="Double"/>
    <att name="IsSingleNode" value="0" type="boolean" cy:type="Boolean"/>
    <att name="AverageShortestPathLength" value="0.0" type="real" cy:type="Double"/>
    <att name="NeighborhoodConnectivity" value="68.26315789" type="real" cy:type="Double"/>
    <att name="degree.layout" type="integer" cy:type="Integer"/>
    <graphics w="4.878048780487805" width="0.08130081300813008" x="1661.331370342611" z="0.0" y="38.83108764119743" h="4.878048780487805" type="ELLIPSE" outline="#FFFF33" fill="#FFA100">
      <att name="NODE_CUSTOMGRAPHICS_SIZE_3" value="4.878048780487805" type="string" cy:type="String"/>
      <att name="NODE_CUSTOMGRAPHICS_SIZE_9" value="4.878048780487805" type="string" cy:type="String"/>
      <att name="NODE_LABEL_FONT_FACE" value="SansSerif.plain,plain,12" type="string" cy:type="String"/>
      <att name="NODE_SELECTED_PAINT" value="#FFFF00" type="string" cy:type="String"/>
      <att name="NODE_LABEL_FONT_SIZE" value="17" type="string" cy:type="String"/>
      <att name="NODE_CUSTOMGRAPHICS_SIZE_6" value="4.878048780487805" type="string" cy:type="String"/>
      <att name="NODE_TOOLTIP" value="" type="string" cy:type="String"/>
      <att name="NODE_CUSTOMGRAPHICS_4" value="org.cytoscape.cg.model.NullCustomGraphics,0,[ Remove Graphics ]," type="string" cy:type="String"/>
      <att name="COMPOUND_NODE_PADDING" value="10.0" type="string" cy:type="String"/>
      <att name="COMPOUND_NODE_SHAPE" value="ROUND_RECTANGLE" type="string" cy:type="String"/>
      <att name="NODE_NESTED_NETWORK_IMAGE_VISIBLE" value="true" type="string" cy:type="String"/>
      <att name="NODE_CUSTOMGRAPHICS_POSITION_4" value="C,C,c,0.00,0.00" type="string" cy:type="String"/>
      <att name="NODE_LABEL" value="GRF" type="string" cy:type="String"/>
      <att name="NODE_CUSTOMGRAPHICS_SIZE_2" value="4.878048780487805" type="string" cy:type="String"/>
      <att name="NODE_CUSTOMGRAPHICS_POSITION_1" value="C,C,c,0.00,0.00" type="string" cy:type="String"/>
      <att name="NODE_BORDER_TRANSPARENCY" value="255" type="string" cy:type="String"/>
      <att name="NODE_CUSTOMGRAPHICS_SIZE_4" value="4.878048780487805" type="string" cy:type="String"/>
      <att name="NODE_CUSTOMGRAPHICS_3" value="org.cytoscape.cg.model.NullCustomGraphics,0,[ Remove Graphics ]," type="string" cy:type="String"/>
      <att name="NODE_CUSTOMGRAPHICS_6" value="org.cytoscape.cg.model.NullCustomGraphics,0,[ Remove Graphics ]," type="string" cy:type="String"/>
      <att name="NODE_CUSTOMGRAPHICS_SIZE_5" value="4.878048780487805" type="string" cy:type="String"/>
      <att name="NODE_LABEL_POSITION" value="C,C,c,0.00,0.00" type="string" cy:type="String"/>
      <att name="NODE_CUSTOMGRAPHICS_9" value="org.cytoscape.cg.model.NullCustomGraphics,0,[ Remove Graphics ]," type="string" cy:type="String"/>
      <att name="NODE_CUSTOMGRAPHICS_POSITION_7" value="C,C,c,0.00,0.00" type="string" cy:type="String"/>
      <att name="NODE_CUSTOMGRAPHICS_7" value="org.cytoscape.cg.model.NullCustomGraphics,0,[ Remove Graphics ]," type="string" cy:type="String"/>
      <att name="NODE_CUSTOMGRAPHICS_SIZE_1" value="4.878048780487805" type="string" cy:type="String"/>
      <att name="NODE_LABEL_COLOR" value="#000000" type="string" cy:type="String"/>
      <att name="NODE_CUSTOMGRAPHICS_2" value="org.cytoscape.cg.model.NullCustomGraphics,0,[ Remove Graphics ]," type="string" cy:type="String"/>
      <att name="NODE_CUSTOMGRAPHICS_POSITION_3" value="C,C,c,0.00,0.00" type="string" cy:type="String"/>
      <att name="NODE_TRANSPARENCY" value="255" type="string" cy:type="String"/>
      <att name="NODE_VISIBLE" value="true" type="string" cy:type="String"/>
      <att name="NODE_CUSTOMGRAPHICS_8" value="org.cytoscape.cg.model.NullCustomGraphics,0,[ Remove Graphics ]," type="string" cy:type="String"/>
      <att name="NODE_CUSTOMGRAPHICS_SIZE_8" value="4.878048780487805" type="string" cy:type="String"/>
      <att name="NODE_CUSTOMGRAPHICS_POSITION_5" value="C,C,c,0.00,0.00" type="string" cy:type="String"/>
      <att name="NODE_CUSTOMGRAPHICS_POSITION_6" value="C,C,c,0.00,0.00" type="string" cy:type="String"/>
      <att name="NODE_CUSTOMGRAPHICS_1" value="org.cytoscape.cg.model.NullCustomGraphics,0,[ Remove Graphics ]," type="string" cy:type="String"/>
      <att name="NODE_LABEL_WIDTH" value="200.0" type="string" cy:type="String"/>
      <att name="NODE_CUSTOMGRAPHICS_5" value="org.cytoscape.cg.model.NullCustomGraphics,0,[ Remove Graphics ]," type="string" cy:type="String"/>
      <att name="NODE_CUSTOMGRAPHICS_POSITION_9" value="C,C,c,0.00,0.00" type="string" cy:type="String"/>
      <att name="NODE_SELECTED" value="false" type="string" cy:type="String"/>
      <att name="NODE_LABEL_TRANSPARENCY" value="255" type="string" cy:type="String"/>
      <att name="NODE_BORDER_STROKE" value="SOLID" type="string" cy:type="String"/>
      <att name="NODE_CUSTOMGRAPHICS_POSITION_2" value="C,C,c,0.00,0.00" type="string" cy:type="String"/>
      <att name="NODE_LABEL_ROTATION" value="0.0" type="string" cy:type="String"/>
      <att name="NODE_DEPTH" value="0.0" type="string" cy:type="String"/>
      <att name="NODE_CUSTOMGRAPHICS_SIZE_7" value="4.878048780487805" type="string" cy:type="String"/>
      <att name="NODE_CUSTOMGRAPHICS_POSITION_8" value="C,C,c,0.00,0.00" type="string" cy:type="String"/>
    </graphics>
  </node>
  <node id="2961" label="TRAESCS4A02G255000">
    <att name="shared name" value="TRAESCS4A02G255000" type="string" cy:type="String"/>
    <att name="name" value="TRAESCS4A02G255000" type="string" cy:type="String"/>
    <att name="selected" value="0" type="boolean" cy:type="Boolean"/>
    <att name="id" value="187" type="string" cy:type="String"/>
    <att name="ClosenessCentrality" value="0.26348808" type="real" cy:type="Double"/>
    <att name="mod9" value="0.0" type="real" cy:type="Double"/>
    <att name="Eccentricity" value="7.0" type="real" cy:type="Double"/>
    <att name="Outdegree" value="1.0" type="real" cy:type="Double"/>
    <att name="PartnerOfMultiEdgedNodePairs" value="0.0" type="real" cy:type="Double"/>
    <att name="ClusteringCoefficient" value="0.015151515" type="real" cy:type="Double"/>
    <att name="label" value="TRAESCS4A02G255000" type="string" cy:type="String"/>
    <att name="name_alt" value="GRF" type="string" cy:type="String"/>
    <att name="Stress" value="322865.0" type="real" cy:type="Double"/>
    <att name="shared_name" value="TRAESCS4A02G255000" type="string" cy:type="String"/>
    <att name="BetweennessCentrality" value="0.017481897" type="real" cy:type="Double"/>
    <att name="cons1k" value="8.0" type="real" cy:type="Double"/>
    <att name="EdgeCount" value="12.0" type="real" cy:type="Double"/>
    <att name="Indegree" value="11.0" type="real" cy:type="Double"/>
    <att name="SelfLoops" value="0.0" type="real" cy:type="Double"/>
    <att name="IsSingleNode" value="0" type="boolean" cy:type="Boolean"/>
    <att name="AverageShortestPathLength" value="3.795238095" type="real" cy:type="Double"/>
    <att name="NeighborhoodConnectivity" value="61.75" type="real" cy:type="Double"/>
    <att name="degree.layout" type="integer" cy:type="Integer"/>
    <graphics w="4.930386384104477" width="0.08130081300813008" x="-28.254134421929393" z="0.0" y="1684.9757622645375" h="4.930386384104477" type="ELLIPSE" outline="#FFFF33" fill="#00FF86">
      <att name="NODE_CUSTOMGRAPHICS_SIZE_3" value="4.930386384104477" type="string" cy:type="String"/>
      <att name="NODE_CUSTOMGRAPHICS_SIZE_9" value="4.930386384104477" type="string" cy:type="String"/>
      <att name="NODE_LABEL_FONT_FACE" value="SansSerif.plain,plain,12" type="string" cy:type="String"/>
      <att name="NODE_SELECTED_PAINT" value="#FFFF00" type="string" cy:type="String"/>
      <att name="NODE_LABEL_FONT_SIZE" value="17" type="string" cy:type="String"/>
      <att name="NODE_CUSTOMGRAPHICS_SIZE_6" value="4.930386384104477" type="string" cy:type="String"/>
      <att name="NODE_TOOLTIP" value="" type="string" cy:type="String"/>
      <att name="NODE_CUSTOMGRAPHICS_4" value="org.cytoscape.cg.model.NullCustomGraphics,0,[ Remove Graphics ]," type="string" cy:type="String"/>
      <att name="COMPOUND_NODE_PADDING" value="10.0" type="string" cy:type="String"/>
      <att name="COMPOUND_NODE_SHAPE" value="ROUND_RECTANGLE" type="string" cy:type="String"/>
      <att name="NODE_NESTED_NETWORK_IMAGE_VISIBLE" value="true" type="string" cy:type="String"/>
      <att name="NODE_CUSTOMGRAPHICS_POSITION_4" value="C,C,c,0.00,0.00" type="string" cy:type="String"/>
      <att name="NODE_LABEL" value="GRF" type="string" cy:type="String"/>
      <att name="NODE_CUSTOMGRAPHICS_SIZE_2" value="4.930386384104477" type="string" cy:type="String"/>
      <att name="NODE_CUSTOMGRAPHICS_POSITION_1" value="C,C,c,0.00,0.00" type="string" cy:type="String"/>
      <att name="NODE_BORDER_TRANSPARENCY" value="255" type="string" cy:type="String"/>
      <att name="NODE_CUSTOMGRAPHICS_SIZE_4" value="4.930386384104477" type="string" cy:type="String"/>
      <att name="NODE_CUSTOMGRAPHICS_3" value="org.cytoscape.cg.model.NullCustomGraphics,0,[ Remove Graphics ]," type="string" cy:type="String"/>
      <att name="NODE_CUSTOMGRAPHICS_6" value="org.cytoscape.cg.model.NullCustomGraphics,0,[ Remove Graphics ]," type="string" cy:type="String"/>
      <att name="NODE_CUSTOMGRAPHICS_SIZE_5" value="4.930386384104477" type="string" cy:type="String"/>
      <att name="NODE_LABEL_POSITION" value="C,C,c,0.00,0.00" type="string" cy:type="String"/>
      <att name="NODE_CUSTOMGRAPHICS_9" value="org.cytoscape.cg.model.NullCustomGraphics,0,[ Remove Graphics ]," type="string" cy:type="String"/>
      <att name="NODE_CUSTOMGRAPHICS_POSITION_7" value="C,C,c,0.00,0.00" type="string" cy:type="String"/>
      <att name="NODE_CUSTOMGRAPHICS_7" value="org.cytoscape.cg.model.NullCustomGraphics,0,[ Remove Graphics ]," type="string" cy:type="String"/>
      <att name="NODE_CUSTOMGRAPHICS_SIZE_1" value="4.930386384104477" type="string" cy:type="String"/>
      <att name="NODE_LABEL_COLOR" value="#000000" type="string" cy:type="String"/>
      <att name="NODE_CUSTOMGRAPHICS_2" value="org.cytoscape.cg.model.NullCustomGraphics,0,[ Remove Graphics ]," type="string" cy:type="String"/>
      <att name="NODE_CUSTOMGRAPHICS_POSITION_3" value="C,C,c,0.00,0.00" type="string" cy:type="String"/>
      <att name="NODE_TRANSPARENCY" value="255" type="string" cy:type="String"/>
      <att name="NODE_VISIBLE" value="true" type="string" cy:type="String"/>
      <att name="NODE_CUSTOMGRAPHICS_8" value="org.cytoscape.cg.model.NullCustomGraphics,0,[ Remove Graphics ]," type="string" cy:type="String"/>
      <att name="NODE_CUSTOMGRAPHICS_SIZE_8" value="4.930386384104477" type="string" cy:type="String"/>
      <att name="NODE_CUSTOMGRAPHICS_POSITION_5" value="C,C,c,0.00,0.00" type="string" cy:type="String"/>
      <att name="NODE_CUSTOMGRAPHICS_POSITION_6" value="C,C,c,0.00,0.00" type="string" cy:type="String"/>
      <att name="NODE_CUSTOMGRAPHICS_1" value="org.cytoscape.cg.model.NullCustomGraphics,0,[ Remove Graphics ]," type="string" cy:type="String"/>
      <att name="NODE_LABEL_WIDTH" value="200.0" type="string" cy:type="String"/>
      <att name="NODE_CUSTOMGRAPHICS_5" value="org.cytoscape.cg.model.NullCustomGraphics,0,[ Remove Graphics ]," type="string" cy:type="String"/>
      <att name="NODE_CUSTOMGRAPHICS_POSITION_9" value="C,C,c,0.00,0.00" type="string" cy:type="String"/>
      <att name="NODE_SELECTED" value="false" type="string" cy:type="String"/>
      <att name="NODE_LABEL_TRANSPARENCY" value="255" type="string" cy:type="String"/>
      <att name="NODE_BORDER_STROKE" value="SOLID" type="string" cy:type="String"/>
      <att name="NODE_CUSTOMGRAPHICS_POSITION_2" value="C,C,c,0.00,0.00" type="string" cy:type="String"/>
      <att name="NODE_LABEL_ROTATION" value="0.0" type="string" cy:type="String"/>
      <att name="NODE_DEPTH" value="0.0" type="string" cy:type="String"/>
      <att name="NODE_CUSTOMGRAPHICS_SIZE_7" value="4.930386384104477" type="string" cy:type="String"/>
      <att name="NODE_CUSTOMGRAPHICS_POSITION_8" value="C,C,c,0.00,0.00" type="string" cy:type="String"/>
    </graphics>
  </node>
  <node id="2957" label="TRAESCS6B02G334900">
    <att name="shared name" value="TRAESCS6B02G334900" type="string" cy:type="String"/>
    <att name="name" value="TRAESCS6B02G334900" type="string" cy:type="String"/>
    <att name="selected" value="0" type="boolean" cy:type="Boolean"/>
    <att name="id" value="189" type="string" cy:type="String"/>
    <att name="ClosenessCentrality" value="0.254854369" type="real" cy:type="Double"/>
    <att name="mod9" value="0.0" type="real" cy:type="Double"/>
    <att name="Eccentricity" value="8.0" type="real" cy:type="Double"/>
    <att name="Outdegree" value="3.0" type="real" cy:type="Double"/>
    <att name="PartnerOfMultiEdgedNodePairs" value="0.0" type="real" cy:type="Double"/>
    <att name="ClusteringCoefficient" value="0.1" type="real" cy:type="Double"/>
    <att name="label" value="TRAESCS6B02G334900" type="string" cy:type="String"/>
    <att name="name_alt" value="TCP" type="string" cy:type="String"/>
    <att name="Stress" value="646337.0" type="real" cy:type="Double"/>
    <att name="shared_name" value="TRAESCS6B02G334900" type="string" cy:type="String"/>
    <att name="BetweennessCentrality" value="0.02375211" type="real" cy:type="Double"/>
    <att name="cons1k" value="1.0" type="real" cy:type="Double"/>
    <att name="EdgeCount" value="11.0" type="real" cy:type="Double"/>
    <att name="Indegree" value="8.0" type="real" cy:type="Double"/>
    <att name="SelfLoops" value="0.0" type="real" cy:type="Double"/>
    <att name="IsSingleNode" value="0" type="boolean" cy:type="Boolean"/>
    <att name="AverageShortestPathLength" value="3.923809524" type="real" cy:type="Double"/>
    <att name="NeighborhoodConnectivity" value="62.81818182" type="real" cy:type="Double"/>
    <att name="degree.layout" type="integer" cy:type="Integer"/>
    <graphics w="4.949158255520152" width="0.08130081300813008" x="-343.01028204275246" z="0.0" y="-2516.815386420812" h="4.949158255520152" type="ELLIPSE" outline="#FFFF33" fill="#FF5100">
      <att name="NODE_CUSTOMGRAPHICS_SIZE_3" value="4.949158255520152" type="string" cy:type="String"/>
      <att name="NODE_CUSTOMGRAPHICS_SIZE_9" value="4.949158255520152" type="string" cy:type="String"/>
      <att name="NODE_LABEL_FONT_FACE" value="SansSerif.plain,plain,12" type="string" cy:type="String"/>
      <att name="NODE_SELECTED_PAINT" value="#FFFF00" type="string" cy:type="String"/>
      <att name="NODE_LABEL_FONT_SIZE" value="17" type="string" cy:type="String"/>
      <att name="NODE_CUSTOMGRAPHICS_SIZE_6" value="4.949158255520152" type="string" cy:type="String"/>
      <att name="NODE_TOOLTIP" value="" type="string" cy:type="String"/>
      <att name="NODE_CUSTOMGRAPHICS_4" value="org.cytoscape.cg.model.NullCustomGraphics,0,[ Remove Graphics ]," type="string" cy:type="String"/>
      <att name="COMPOUND_NODE_PADDING" value="10.0" type="string" cy:type="String"/>
      <att name="COMPOUND_NODE_SHAPE" value="ROUND_RECTANGLE" type="string" cy:type="String"/>
      <att name="NODE_NESTED_NETWORK_IMAGE_VISIBLE" value="true" type="string" cy:type="String"/>
      <att name="NODE_CUSTOMGRAPHICS_POSITION_4" value="C,C,c,0.00,0.00" type="string" cy:type="String"/>
      <att name="NODE_LABEL" value="TCP" type="string" cy:type="String"/>
      <att name="NODE_CUSTOMGRAPHICS_SIZE_2" value="4.949158255520152" type="string" cy:type="String"/>
      <att name="NODE_CUSTOMGRAPHICS_POSITION_1" value="C,C,c,0.00,0.00" type="string" cy:type="String"/>
      <att name="NODE_BORDER_TRANSPARENCY" value="255" type="string" cy:type="String"/>
      <att name="NODE_CUSTOMGRAPHICS_SIZE_4" value="4.949158255520152" type="string" cy:type="String"/>
      <att name="NODE_CUSTOMGRAPHICS_3" value="org.cytoscape.cg.model.NullCustomGraphics,0,[ Remove Graphics ]," type="string" cy:type="String"/>
      <att name="NODE_CUSTOMGRAPHICS_6" value="org.cytoscape.cg.model.NullCustomGraphics,0,[ Remove Graphics ]," type="string" cy:type="String"/>
      <att name="NODE_CUSTOMGRAPHICS_SIZE_5" value="4.949158255520152" type="string" cy:type="String"/>
      <att name="NODE_LABEL_POSITION" value="C,C,c,0.00,0.00" type="string" cy:type="String"/>
      <att name="NODE_CUSTOMGRAPHICS_9" value="org.cytoscape.cg.model.NullCustomGraphics,0,[ Remove Graphics ]," type="string" cy:type="String"/>
      <att name="NODE_CUSTOMGRAPHICS_POSITION_7" value="C,C,c,0.00,0.00" type="string" cy:type="String"/>
      <att name="NODE_CUSTOMGRAPHICS_7" value="org.cytoscape.cg.model.NullCustomGraphics,0,[ Remove Graphics ]," type="string" cy:type="String"/>
      <att name="NODE_CUSTOMGRAPHICS_SIZE_1" value="4.949158255520152" type="string" cy:type="String"/>
      <att name="NODE_LABEL_COLOR" value="#000000" type="string" cy:type="String"/>
      <att name="NODE_CUSTOMGRAPHICS_2" value="org.cytoscape.cg.model.NullCustomGraphics,0,[ Remove Graphics ]," type="string" cy:type="String"/>
      <att name="NODE_CUSTOMGRAPHICS_POSITION_3" value="C,C,c,0.00,0.00" type="string" cy:type="String"/>
      <att name="NODE_TRANSPARENCY" value="255" type="string" cy:type="String"/>
      <att name="NODE_VISIBLE" value="true" type="string" cy:type="String"/>
      <att name="NODE_CUSTOMGRAPHICS_8" value="org.cytoscape.cg.model.NullCustomGraphics,0,[ Remove Graphics ]," type="string" cy:type="String"/>
      <att name="NODE_CUSTOMGRAPHICS_SIZE_8" value="4.949158255520152" type="string" cy:type="String"/>
      <att name="NODE_CUSTOMGRAPHICS_POSITION_5" value="C,C,c,0.00,0.00" type="string" cy:type="String"/>
      <att name="NODE_CUSTOMGRAPHICS_POSITION_6" value="C,C,c,0.00,0.00" type="string" cy:type="String"/>
      <att name="NODE_CUSTOMGRAPHICS_1" value="org.cytoscape.cg.model.NullCustomGraphics,0,[ Remove Graphics ]," type="string" cy:type="String"/>
      <att name="NODE_LABEL_WIDTH" value="200.0" type="string" cy:type="String"/>
      <att name="NODE_CUSTOMGRAPHICS_5" value="org.cytoscape.cg.model.NullCustomGraphics,0,[ Remove Graphics ]," type="string" cy:type="String"/>
      <att name="NODE_CUSTOMGRAPHICS_POSITION_9" value="C,C,c,0.00,0.00" type="string" cy:type="String"/>
      <att name="NODE_SELECTED" value="false" type="string" cy:type="String"/>
      <att name="NODE_LABEL_TRANSPARENCY" value="255" type="string" cy:type="String"/>
      <att name="NODE_BORDER_STROKE" value="SOLID" type="string" cy:type="String"/>
      <att name="NODE_CUSTOMGRAPHICS_POSITION_2" value="C,C,c,0.00,0.00" type="string" cy:type="String"/>
      <att name="NODE_LABEL_ROTATION" value="0.0" type="string" cy:type="String"/>
      <att name="NODE_DEPTH" value="0.0" type="string" cy:type="String"/>
      <att name="NODE_CUSTOMGRAPHICS_SIZE_7" value="4.949158255520152" type="string" cy:type="String"/>
      <att name="NODE_CUSTOMGRAPHICS_POSITION_8" value="C,C,c,0.00,0.00" type="string" cy:type="String"/>
    </graphics>
  </node>
  <node id="2953" label="TRAESCS5B02G094300">
    <att name="shared name" value="TRAESCS5B02G094300" type="string" cy:type="String"/>
    <att name="name" value="TRAESCS5B02G094300" type="string" cy:type="String"/>
    <att name="selected" value="0" type="boolean" cy:type="Boolean"/>
    <att name="id" value="191" type="string" cy:type="String"/>
    <att name="ClosenessCentrality" value="0.170514378" type="real" cy:type="Double"/>
    <att name="mod9" value="0.0" type="real" cy:type="Double"/>
    <att name="Eccentricity" value="10.0" type="real" cy:type="Double"/>
    <att name="Outdegree" value="1.0" type="real" cy:type="Double"/>
    <att name="PartnerOfMultiEdgedNodePairs" value="0.0" type="real" cy:type="Double"/>
    <att name="ClusteringCoefficient" value="0.0" type="real" cy:type="Double"/>
    <att name="label" value="TRAESCS5B02G094300" type="string" cy:type="String"/>
    <att name="name_alt" value="bZIP" type="string" cy:type="String"/>
    <att name="Stress" value="0.0" type="real" cy:type="Double"/>
    <att name="shared_name" value="TRAESCS5B02G094300" type="string" cy:type="String"/>
    <att name="BetweennessCentrality" value="0.0" type="real" cy:type="Double"/>
    <att name="cons1k" value="1.0" type="real" cy:type="Double"/>
    <att name="EdgeCount" value="1.0" type="real" cy:type="Double"/>
    <att name="Indegree" value="0.0" type="real" cy:type="Double"/>
    <att name="SelfLoops" value="0.0" type="real" cy:type="Double"/>
    <att name="IsSingleNode" value="0" type="boolean" cy:type="Boolean"/>
    <att name="AverageShortestPathLength" value="5.864608076" type="real" cy:type="Double"/>
    <att name="NeighborhoodConnectivity" value="35.0" type="real" cy:type="Double"/>
    <att name="degree.layout" type="integer" cy:type="Integer"/>
    <graphics w="4.878048780487805" width="0.08130081300813008" x="-343.5660512027622" z="0.0" y="-2498.835584872944" h="4.878048780487805" type="ELLIPSE" outline="#FFFF33" fill="#FF5100">
      <att name="NODE_CUSTOMGRAPHICS_SIZE_3" value="4.878048780487805" type="string" cy:type="String"/>
      <att name="NODE_CUSTOMGRAPHICS_SIZE_9" value="4.878048780487805" type="string" cy:type="String"/>
      <att name="NODE_LABEL_FONT_FACE" value="SansSerif.plain,plain,12" type="string" cy:type="String"/>
      <att name="NODE_SELECTED_PAINT" value="#FFFF00" type="string" cy:type="String"/>
      <att name="NODE_LABEL_FONT_SIZE" value="17" type="string" cy:type="String"/>
      <att name="NODE_CUSTOMGRAPHICS_SIZE_6" value="4.878048780487805" type="string" cy:type="String"/>
      <att name="NODE_TOOLTIP" value="" type="string" cy:type="String"/>
      <att name="NODE_CUSTOMGRAPHICS_4" value="org.cytoscape.cg.model.NullCustomGraphics,0,[ Remove Graphics ]," type="string" cy:type="String"/>
      <att name="COMPOUND_NODE_PADDING" value="10.0" type="string" cy:type="String"/>
      <att name="COMPOUND_NODE_SHAPE" value="ROUND_RECTANGLE" type="string" cy:type="String"/>
      <att name="NODE_NESTED_NETWORK_IMAGE_VISIBLE" value="true" type="string" cy:type="String"/>
      <att name="NODE_CUSTOMGRAPHICS_POSITION_4" value="C,C,c,0.00,0.00" type="string" cy:type="String"/>
      <att name="NODE_LABEL" value="bZIP" type="string" cy:type="String"/>
      <att name="NODE_CUSTOMGRAPHICS_SIZE_2" value="4.878048780487805" type="string" cy:type="String"/>
      <att name="NODE_CUSTOMGRAPHICS_POSITION_1" value="C,C,c,0.00,0.00" type="string" cy:type="String"/>
      <att name="NODE_BORDER_TRANSPARENCY" value="255" type="string" cy:type="String"/>
      <att name="NODE_CUSTOMGRAPHICS_SIZE_4" value="4.878048780487805" type="string" cy:type="String"/>
      <att name="NODE_CUSTOMGRAPHICS_3" value="org.cytoscape.cg.model.NullCustomGraphics,0,[ Remove Graphics ]," type="string" cy:type="String"/>
      <att name="NODE_CUSTOMGRAPHICS_6" value="org.cytoscape.cg.model.NullCustomGraphics,0,[ Remove Graphics ]," type="string" cy:type="String"/>
      <att name="NODE_CUSTOMGRAPHICS_SIZE_5" value="4.878048780487805" type="string" cy:type="String"/>
      <att name="NODE_LABEL_POSITION" value="C,C,c,0.00,0.00" type="string" cy:type="String"/>
      <att name="NODE_CUSTOMGRAPHICS_9" value="org.cytoscape.cg.model.NullCustomGraphics,0,[ Remove Graphics ]," type="string" cy:type="String"/>
      <att name="NODE_CUSTOMGRAPHICS_POSITION_7" value="C,C,c,0.00,0.00" type="string" cy:type="String"/>
      <att name="NODE_CUSTOMGRAPHICS_7" value="org.cytoscape.cg.model.NullCustomGraphics,0,[ Remove Graphics ]," type="string" cy:type="String"/>
      <att name="NODE_CUSTOMGRAPHICS_SIZE_1" value="4.878048780487805" type="string" cy:type="String"/>
      <att name="NODE_LABEL_COLOR" value="#000000" type="string" cy:type="String"/>
      <att name="NODE_CUSTOMGRAPHICS_2" value="org.cytoscape.cg.model.NullCustomGraphics,0,[ Remove Graphics ]," type="string" cy:type="String"/>
      <att name="NODE_CUSTOMGRAPHICS_POSITION_3" value="C,C,c,0.00,0.00" type="string" cy:type="String"/>
      <att name="NODE_TRANSPARENCY" value="255" type="string" cy:type="String"/>
      <att name="NODE_VISIBLE" value="true" type="string" cy:type="String"/>
      <att name="NODE_CUSTOMGRAPHICS_8" value="org.cytoscape.cg.model.NullCustomGraphics,0,[ Remove Graphics ]," type="string" cy:type="String"/>
      <att name="NODE_CUSTOMGRAPHICS_SIZE_8" value="4.878048780487805" type="string" cy:type="String"/>
      <att name="NODE_CUSTOMGRAPHICS_POSITION_5" value="C,C,c,0.00,0.00" type="string" cy:type="String"/>
      <att name="NODE_CUSTOMGRAPHICS_POSITION_6" value="C,C,c,0.00,0.00" type="string" cy:type="String"/>
      <att name="NODE_CUSTOMGRAPHICS_1" value="org.cytoscape.cg.model.NullCustomGraphics,0,[ Remove Graphics ]," type="string" cy:type="String"/>
      <att name="NODE_LABEL_WIDTH" value="200.0" type="string" cy:type="String"/>
      <att name="NODE_CUSTOMGRAPHICS_5" value="org.cytoscape.cg.model.NullCustomGraphics,0,[ Remove Graphics ]," type="string" cy:type="String"/>
      <att name="NODE_CUSTOMGRAPHICS_POSITION_9" value="C,C,c,0.00,0.00" type="string" cy:type="String"/>
      <att name="NODE_SELECTED" value="false" type="string" cy:type="String"/>
      <att name="NODE_LABEL_TRANSPARENCY" value="255" type="string" cy:type="String"/>
      <att name="NODE_BORDER_STROKE" value="SOLID" type="string" cy:type="String"/>
      <att name="NODE_CUSTOMGRAPHICS_POSITION_2" value="C,C,c,0.00,0.00" type="string" cy:type="String"/>
      <att name="NODE_LABEL_ROTATION" value="0.0" type="string" cy:type="String"/>
      <att name="NODE_DEPTH" value="0.0" type="string" cy:type="String"/>
      <att name="NODE_CUSTOMGRAPHICS_SIZE_7" value="4.878048780487805" type="string" cy:type="String"/>
      <att name="NODE_CUSTOMGRAPHICS_POSITION_8" value="C,C,c,0.00,0.00" type="string" cy:type="String"/>
    </graphics>
  </node>
  <node id="2949" label="TRAESCS4B02G019200">
    <att name="shared name" value="TRAESCS4B02G019200" type="string" cy:type="String"/>
    <att name="name" value="TRAESCS4B02G019200" type="string" cy:type="String"/>
    <att name="selected" value="0" type="boolean" cy:type="Boolean"/>
    <att name="id" value="193" type="string" cy:type="String"/>
    <att name="ClosenessCentrality" value="0.212701613" type="real" cy:type="Double"/>
    <att name="mod9" value="0.0" type="real" cy:type="Double"/>
    <att name="Eccentricity" value="8.0" type="real" cy:type="Double"/>
    <att name="Outdegree" value="3.0" type="real" cy:type="Double"/>
    <att name="PartnerOfMultiEdgedNodePairs" value="0.0" type="real" cy:type="Double"/>
    <att name="ClusteringCoefficient" value="0.0" type="real" cy:type="Double"/>
    <att name="label" value="TRAESCS4B02G019200" type="string" cy:type="String"/>
    <att name="name_alt" value="Trihelix" type="string" cy:type="String"/>
    <att name="Stress" value="0.0" type="real" cy:type="Double"/>
    <att name="shared_name" value="TRAESCS4B02G019200" type="string" cy:type="String"/>
    <att name="BetweennessCentrality" value="0.0" type="real" cy:type="Double"/>
    <att name="cons1k" value="6.0" type="real" cy:type="Double"/>
    <att name="EdgeCount" value="3.0" type="real" cy:type="Double"/>
    <att name="Indegree" value="0.0" type="real" cy:type="Double"/>
    <att name="SelfLoops" value="0.0" type="real" cy:type="Double"/>
    <att name="IsSingleNode" value="0" type="boolean" cy:type="Boolean"/>
    <att name="AverageShortestPathLength" value="4.701421801" type="real" cy:type="Double"/>
    <att name="NeighborhoodConnectivity" value="12.33333333" type="real" cy:type="Double"/>
    <att name="degree.layout" type="integer" cy:type="Integer"/>
    <graphics w="4.878048780487805" width="0.08130081300813008" x="-1203.809036641827" z="0.0" y="1442.6923748594068" h="4.878048780487805" type="ELLIPSE" outline="#FFFF33" fill="#1BFF00">
      <att name="NODE_CUSTOMGRAPHICS_SIZE_3" value="4.878048780487805" type="string" cy:type="String"/>
      <att name="NODE_CUSTOMGRAPHICS_SIZE_9" value="4.878048780487805" type="string" cy:type="String"/>
      <att name="NODE_LABEL_FONT_FACE" value="SansSerif.plain,plain,12" type="string" cy:type="String"/>
      <att name="NODE_SELECTED_PAINT" value="#FFFF00" type="string" cy:type="String"/>
      <att name="NODE_LABEL_FONT_SIZE" value="17" type="string" cy:type="String"/>
      <att name="NODE_CUSTOMGRAPHICS_SIZE_6" value="4.878048780487805" type="string" cy:type="String"/>
      <att name="NODE_TOOLTIP" value="" type="string" cy:type="String"/>
      <att name="NODE_CUSTOMGRAPHICS_4" value="org.cytoscape.cg.model.NullCustomGraphics,0,[ Remove Graphics ]," type="string" cy:type="String"/>
      <att name="COMPOUND_NODE_PADDING" value="10.0" type="string" cy:type="String"/>
      <att name="COMPOUND_NODE_SHAPE" value="ROUND_RECTANGLE" type="string" cy:type="String"/>
      <att name="NODE_NESTED_NETWORK_IMAGE_VISIBLE" value="true" type="string" cy:type="String"/>
      <att name="NODE_CUSTOMGRAPHICS_POSITION_4" value="C,C,c,0.00,0.00" type="string" cy:type="String"/>
      <att name="NODE_LABEL" value="Trihelix" type="string" cy:type="String"/>
      <att name="NODE_CUSTOMGRAPHICS_SIZE_2" value="4.878048780487805" type="string" cy:type="String"/>
      <att name="NODE_CUSTOMGRAPHICS_POSITION_1" value="C,C,c,0.00,0.00" type="string" cy:type="String"/>
      <att name="NODE_BORDER_TRANSPARENCY" value="255" type="string" cy:type="String"/>
      <att name="NODE_CUSTOMGRAPHICS_SIZE_4" value="4.878048780487805" type="string" cy:type="String"/>
      <att name="NODE_CUSTOMGRAPHICS_3" value="org.cytoscape.cg.model.NullCustomGraphics,0,[ Remove Graphics ]," type="string" cy:type="String"/>
      <att name="NODE_CUSTOMGRAPHICS_6" value="org.cytoscape.cg.model.NullCustomGraphics,0,[ Remove Graphics ]," type="string" cy:type="String"/>
      <att name="NODE_CUSTOMGRAPHICS_SIZE_5" value="4.878048780487805" type="string" cy:type="String"/>
      <att name="NODE_LABEL_POSITION" value="C,C,c,0.00,0.00" type="string" cy:type="String"/>
      <att name="NODE_CUSTOMGRAPHICS_9" value="org.cytoscape.cg.model.NullCustomGraphics,0,[ Remove Graphics ]," type="string" cy:type="String"/>
      <att name="NODE_CUSTOMGRAPHICS_POSITION_7" value="C,C,c,0.00,0.00" type="string" cy:type="String"/>
      <att name="NODE_CUSTOMGRAPHICS_7" value="org.cytoscape.cg.model.NullCustomGraphics,0,[ Remove Graphics ]," type="string" cy:type="String"/>
      <att name="NODE_CUSTOMGRAPHICS_SIZE_1" value="4.878048780487805" type="string" cy:type="String"/>
      <att name="NODE_LABEL_COLOR" value="#000000" type="string" cy:type="String"/>
      <att name="NODE_CUSTOMGRAPHICS_2" value="org.cytoscape.cg.model.NullCustomGraphics,0,[ Remove Graphics ]," type="string" cy:type="String"/>
      <att name="NODE_CUSTOMGRAPHICS_POSITION_3" value="C,C,c,0.00,0.00" type="string" cy:type="String"/>
      <att name="NODE_TRANSPARENCY" value="255" type="string" cy:type="String"/>
      <att name="NODE_VISIBLE" value="true" type="string" cy:type="String"/>
      <att name="NODE_CUSTOMGRAPHICS_8" value="org.cytoscape.cg.model.NullCustomGraphics,0,[ Remove Graphics ]," type="string" cy:type="String"/>
      <att name="NODE_CUSTOMGRAPHICS_SIZE_8" value="4.878048780487805" type="string" cy:type="String"/>
      <att name="NODE_CUSTOMGRAPHICS_POSITION_5" value="C,C,c,0.00,0.00" type="string" cy:type="String"/>
      <att name="NODE_CUSTOMGRAPHICS_POSITION_6" value="C,C,c,0.00,0.00" type="string" cy:type="String"/>
      <att name="NODE_CUSTOMGRAPHICS_1" value="org.cytoscape.cg.model.NullCustomGraphics,0,[ Remove Graphics ]," type="string" cy:type="String"/>
      <att name="NODE_LABEL_WIDTH" value="200.0" type="string" cy:type="String"/>
      <att name="NODE_CUSTOMGRAPHICS_5" value="org.cytoscape.cg.model.NullCustomGraphics,0,[ Remove Graphics ]," type="string" cy:type="String"/>
      <att name="NODE_CUSTOMGRAPHICS_POSITION_9" value="C,C,c,0.00,0.00" type="string" cy:type="String"/>
      <att name="NODE_SELECTED" value="false" type="string" cy:type="String"/>
      <att name="NODE_LABEL_TRANSPARENCY" value="255" type="string" cy:type="String"/>
      <att name="NODE_BORDER_STROKE" value="SOLID" type="string" cy:type="String"/>
      <att name="NODE_CUSTOMGRAPHICS_POSITION_2" value="C,C,c,0.00,0.00" type="string" cy:type="String"/>
      <att name="NODE_LABEL_ROTATION" value="0.0" type="string" cy:type="String"/>
      <att name="NODE_DEPTH" value="0.0" type="string" cy:type="String"/>
      <att name="NODE_CUSTOMGRAPHICS_SIZE_7" value="4.878048780487805" type="string" cy:type="String"/>
      <att name="NODE_CUSTOMGRAPHICS_POSITION_8" value="C,C,c,0.00,0.00" type="string" cy:type="String"/>
    </graphics>
  </node>
  <node id="2945" label="TRAESCS3B02G486000">
    <att name="shared name" value="TRAESCS3B02G486000" type="string" cy:type="String"/>
    <att name="name" value="TRAESCS3B02G486000" type="string" cy:type="String"/>
    <att name="selected" value="0" type="boolean" cy:type="Boolean"/>
    <att name="id" value="195" type="string" cy:type="String"/>
    <att name="ClosenessCentrality" value="0.283792872" type="real" cy:type="Double"/>
    <att name="mod9" value="0.0" type="real" cy:type="Double"/>
    <att name="Eccentricity" value="8.0" type="real" cy:type="Double"/>
    <att name="Outdegree" value="38.0" type="real" cy:type="Double"/>
    <att name="PartnerOfMultiEdgedNodePairs" value="0.0" type="real" cy:type="Double"/>
    <att name="ClusteringCoefficient" value="0.0" type="real" cy:type="Double"/>
    <att name="label" value="TRAESCS3B02G486000" type="string" cy:type="String"/>
    <att name="name_alt" value="ARF" type="string" cy:type="String"/>
    <att name="Stress" value="0.0" type="real" cy:type="Double"/>
    <att name="shared_name" value="TRAESCS3B02G486000" type="string" cy:type="String"/>
    <att name="BetweennessCentrality" value="0.0" type="real" cy:type="Double"/>
    <att name="cons1k" value="2.0" type="real" cy:type="Double"/>
    <att name="EdgeCount" value="38.0" type="real" cy:type="Double"/>
    <att name="Indegree" value="0.0" type="real" cy:type="Double"/>
    <att name="SelfLoops" value="0.0" type="real" cy:type="Double"/>
    <att name="IsSingleNode" value="0" type="boolean" cy:type="Boolean"/>
    <att name="AverageShortestPathLength" value="3.523696682" type="real" cy:type="Double"/>
    <att name="NeighborhoodConnectivity" value="26.76315789" type="real" cy:type="Double"/>
    <att name="degree.layout" type="integer" cy:type="Integer"/>
    <graphics w="4.878048780487805" width="0.08130081300813008" x="1657.1619813489715" z="0.0" y="57.453437806001716" h="4.878048780487805" type="ELLIPSE" outline="#FFFF33" fill="#FFA100">
      <att name="NODE_CUSTOMGRAPHICS_SIZE_3" value="4.878048780487805" type="string" cy:type="String"/>
      <att name="NODE_CUSTOMGRAPHICS_SIZE_9" value="4.878048780487805" type="string" cy:type="String"/>
      <att name="NODE_LABEL_FONT_FACE" value="SansSerif.plain,plain,12" type="string" cy:type="String"/>
      <att name="NODE_SELECTED_PAINT" value="#FFFF00" type="string" cy:type="String"/>
      <att name="NODE_LABEL_FONT_SIZE" value="17" type="string" cy:type="String"/>
      <att name="NODE_CUSTOMGRAPHICS_SIZE_6" value="4.878048780487805" type="string" cy:type="String"/>
      <att name="NODE_TOOLTIP" value="" type="string" cy:type="String"/>
      <att name="NODE_CUSTOMGRAPHICS_4" value="org.cytoscape.cg.model.NullCustomGraphics,0,[ Remove Graphics ]," type="string" cy:type="String"/>
      <att name="COMPOUND_NODE_PADDING" value="10.0" type="string" cy:type="String"/>
      <att name="COMPOUND_NODE_SHAPE" value="ROUND_RECTANGLE" type="string" cy:type="String"/>
      <att name="NODE_NESTED_NETWORK_IMAGE_VISIBLE" value="true" type="string" cy:type="String"/>
      <att name="NODE_CUSTOMGRAPHICS_POSITION_4" value="C,C,c,0.00,0.00" type="string" cy:type="String"/>
      <att name="NODE_LABEL" value="ARF" type="string" cy:type="String"/>
      <att name="NODE_CUSTOMGRAPHICS_SIZE_2" value="4.878048780487805" type="string" cy:type="String"/>
      <att name="NODE_CUSTOMGRAPHICS_POSITION_1" value="C,C,c,0.00,0.00" type="string" cy:type="String"/>
      <att name="NODE_BORDER_TRANSPARENCY" value="255" type="string" cy:type="String"/>
      <att name="NODE_CUSTOMGRAPHICS_SIZE_4" value="4.878048780487805" type="string" cy:type="String"/>
      <att name="NODE_CUSTOMGRAPHICS_3" value="org.cytoscape.cg.model.NullCustomGraphics,0,[ Remove Graphics ]," type="string" cy:type="String"/>
      <att name="NODE_CUSTOMGRAPHICS_6" value="org.cytoscape.cg.model.NullCustomGraphics,0,[ Remove Graphics ]," type="string" cy:type="String"/>
      <att name="NODE_CUSTOMGRAPHICS_SIZE_5" value="4.878048780487805" type="string" cy:type="String"/>
      <att name="NODE_LABEL_POSITION" value="C,C,c,0.00,0.00" type="string" cy:type="String"/>
      <att name="NODE_CUSTOMGRAPHICS_9" value="org.cytoscape.cg.model.NullCustomGraphics,0,[ Remove Graphics ]," type="string" cy:type="String"/>
      <att name="NODE_CUSTOMGRAPHICS_POSITION_7" value="C,C,c,0.00,0.00" type="string" cy:type="String"/>
      <att name="NODE_CUSTOMGRAPHICS_7" value="org.cytoscape.cg.model.NullCustomGraphics,0,[ Remove Graphics ]," type="string" cy:type="String"/>
      <att name="NODE_CUSTOMGRAPHICS_SIZE_1" value="4.878048780487805" type="string" cy:type="String"/>
      <att name="NODE_LABEL_COLOR" value="#000000" type="string" cy:type="String"/>
      <att name="NODE_CUSTOMGRAPHICS_2" value="org.cytoscape.cg.model.NullCustomGraphics,0,[ Remove Graphics ]," type="string" cy:type="String"/>
      <att name="NODE_CUSTOMGRAPHICS_POSITION_3" value="C,C,c,0.00,0.00" type="string" cy:type="String"/>
      <att name="NODE_TRANSPARENCY" value="255" type="string" cy:type="String"/>
      <att name="NODE_VISIBLE" value="true" type="string" cy:type="String"/>
      <att name="NODE_CUSTOMGRAPHICS_8" value="org.cytoscape.cg.model.NullCustomGraphics,0,[ Remove Graphics ]," type="string" cy:type="String"/>
      <att name="NODE_CUSTOMGRAPHICS_SIZE_8" value="4.878048780487805" type="string" cy:type="String"/>
      <att name="NODE_CUSTOMGRAPHICS_POSITION_5" value="C,C,c,0.00,0.00" type="string" cy:type="String"/>
      <att name="NODE_CUSTOMGRAPHICS_POSITION_6" value="C,C,c,0.00,0.00" type="string" cy:type="String"/>
      <att name="NODE_CUSTOMGRAPHICS_1" value="org.cytoscape.cg.model.NullCustomGraphics,0,[ Remove Graphics ]," type="string" cy:type="String"/>
      <att name="NODE_LABEL_WIDTH" value="200.0" type="string" cy:type="String"/>
      <att name="NODE_CUSTOMGRAPHICS_5" value="org.cytoscape.cg.model.NullCustomGraphics,0,[ Remove Graphics ]," type="string" cy:type="String"/>
      <att name="NODE_CUSTOMGRAPHICS_POSITION_9" value="C,C,c,0.00,0.00" type="string" cy:type="String"/>
      <att name="NODE_SELECTED" value="false" type="string" cy:type="String"/>
      <att name="NODE_LABEL_TRANSPARENCY" value="255" type="string" cy:type="String"/>
      <att name="NODE_BORDER_STROKE" value="SOLID" type="string" cy:type="String"/>
      <att name="NODE_CUSTOMGRAPHICS_POSITION_2" value="C,C,c,0.00,0.00" type="string" cy:type="String"/>
      <att name="NODE_LABEL_ROTATION" value="0.0" type="string" cy:type="String"/>
      <att name="NODE_DEPTH" value="0.0" type="string" cy:type="String"/>
      <att name="NODE_CUSTOMGRAPHICS_SIZE_7" value="4.878048780487805" type="string" cy:type="String"/>
      <att name="NODE_CUSTOMGRAPHICS_POSITION_8" value="C,C,c,0.00,0.00" type="string" cy:type="String"/>
    </graphics>
  </node>
  <node id="2941" label="TRAESCS6A02G287300">
    <att name="shared name" value="TRAESCS6A02G287300" type="string" cy:type="String"/>
    <att name="name" value="TRAESCS6A02G287300" type="string" cy:type="String"/>
    <att name="selected" value="0" type="boolean" cy:type="Boolean"/>
    <att name="id" value="197" type="string" cy:type="String"/>
    <att name="ClosenessCentrality" value="0.30679328" type="real" cy:type="Double"/>
    <att name="mod9" value="0.0" type="real" cy:type="Double"/>
    <att name="Eccentricity" value="7.0" type="real" cy:type="Double"/>
    <att name="Outdegree" value="5.0" type="real" cy:type="Double"/>
    <att name="PartnerOfMultiEdgedNodePairs" value="0.0" type="real" cy:type="Double"/>
    <att name="ClusteringCoefficient" value="0.075" type="real" cy:type="Double"/>
    <att name="label" value="TRAESCS6A02G287300" type="string" cy:type="String"/>
    <att name="name_alt" value="NF-YB" type="string" cy:type="String"/>
    <att name="Stress" value="3213429.0" type="real" cy:type="Double"/>
    <att name="shared_name" value="TRAESCS6A02G287300" type="string" cy:type="String"/>
    <att name="BetweennessCentrality" value="0.534467738" type="real" cy:type="Double"/>
    <att name="cons1k" value="8.0" type="real" cy:type="Double"/>
    <att name="EdgeCount" value="16.0" type="real" cy:type="Double"/>
    <att name="Indegree" value="11.0" type="real" cy:type="Double"/>
    <att name="SelfLoops" value="0.0" type="real" cy:type="Double"/>
    <att name="IsSingleNode" value="0" type="boolean" cy:type="Boolean"/>
    <att name="AverageShortestPathLength" value="3.25952381" type="real" cy:type="Double"/>
    <att name="NeighborhoodConnectivity" value="29.6875" type="real" cy:type="Double"/>
    <att name="degree.layout" type="integer" cy:type="Integer"/>
    <graphics w="6.4781474778627555" width="0.08130081300813008" x="-87.93005211791274" z="0.0" y="1699.6845549327159" h="6.4781474778627555" type="ELLIPSE" outline="#FFFF33" fill="#00FF86">
      <att name="NODE_CUSTOMGRAPHICS_SIZE_3" value="6.4781474778627555" type="string" cy:type="String"/>
      <att name="NODE_CUSTOMGRAPHICS_SIZE_9" value="6.4781474778627555" type="string" cy:type="String"/>
      <att name="NODE_LABEL_FONT_FACE" value="SansSerif.plain,plain,12" type="string" cy:type="String"/>
      <att name="NODE_SELECTED_PAINT" value="#FFFF00" type="string" cy:type="String"/>
      <att name="NODE_LABEL_FONT_SIZE" value="17" type="string" cy:type="String"/>
      <att name="NODE_CUSTOMGRAPHICS_SIZE_6" value="6.4781474778627555" type="string" cy:type="String"/>
      <att name="NODE_TOOLTIP" value="" type="string" cy:type="String"/>
      <att name="NODE_CUSTOMGRAPHICS_4" value="org.cytoscape.cg.model.NullCustomGraphics,0,[ Remove Graphics ]," type="string" cy:type="String"/>
      <att name="COMPOUND_NODE_PADDING" value="10.0" type="string" cy:type="String"/>
      <att name="COMPOUND_NODE_SHAPE" value="ROUND_RECTANGLE" type="string" cy:type="String"/>
      <att name="NODE_NESTED_NETWORK_IMAGE_VISIBLE" value="true" type="string" cy:type="String"/>
      <att name="NODE_CUSTOMGRAPHICS_POSITION_4" value="C,C,c,0.00,0.00" type="string" cy:type="String"/>
      <att name="NODE_LABEL" value="NF-YB" type="string" cy:type="String"/>
      <att name="NODE_CUSTOMGRAPHICS_SIZE_2" value="6.4781474778627555" type="string" cy:type="String"/>
      <att name="NODE_CUSTOMGRAPHICS_POSITION_1" value="C,C,c,0.00,0.00" type="string" cy:type="String"/>
      <att name="NODE_BORDER_TRANSPARENCY" value="255" type="string" cy:type="String"/>
      <att name="NODE_CUSTOMGRAPHICS_SIZE_4" value="6.4781474778627555" type="string" cy:type="String"/>
      <att name="NODE_CUSTOMGRAPHICS_3" value="org.cytoscape.cg.model.NullCustomGraphics,0,[ Remove Graphics ]," type="string" cy:type="String"/>
      <att name="NODE_CUSTOMGRAPHICS_6" value="org.cytoscape.cg.model.NullCustomGraphics,0,[ Remove Graphics ]," type="string" cy:type="String"/>
      <att name="NODE_CUSTOMGRAPHICS_SIZE_5" value="6.4781474778627555" type="string" cy:type="String"/>
      <att name="NODE_LABEL_POSITION" value="C,C,c,0.00,0.00" type="string" cy:type="String"/>
      <att name="NODE_CUSTOMGRAPHICS_9" value="org.cytoscape.cg.model.NullCustomGraphics,0,[ Remove Graphics ]," type="string" cy:type="String"/>
      <att name="NODE_CUSTOMGRAPHICS_POSITION_7" value="C,C,c,0.00,0.00" type="string" cy:type="String"/>
      <att name="NODE_CUSTOMGRAPHICS_7" value="org.cytoscape.cg.model.NullCustomGraphics,0,[ Remove Graphics ]," type="string" cy:type="String"/>
      <att name="NODE_CUSTOMGRAPHICS_SIZE_1" value="6.4781474778627555" type="string" cy:type="String"/>
      <att name="NODE_LABEL_COLOR" value="#000000" type="string" cy:type="String"/>
      <att name="NODE_CUSTOMGRAPHICS_2" value="org.cytoscape.cg.model.NullCustomGraphics,0,[ Remove Graphics ]," type="string" cy:type="String"/>
      <att name="NODE_CUSTOMGRAPHICS_POSITION_3" value="C,C,c,0.00,0.00" type="string" cy:type="String"/>
      <att name="NODE_TRANSPARENCY" value="255" type="string" cy:type="String"/>
      <att name="NODE_VISIBLE" value="true" type="string" cy:type="String"/>
      <att name="NODE_CUSTOMGRAPHICS_8" value="org.cytoscape.cg.model.NullCustomGraphics,0,[ Remove Graphics ]," type="string" cy:type="String"/>
      <att name="NODE_CUSTOMGRAPHICS_SIZE_8" value="6.4781474778627555" type="string" cy:type="String"/>
      <att name="NODE_CUSTOMGRAPHICS_POSITION_5" value="C,C,c,0.00,0.00" type="string" cy:type="String"/>
      <att name="NODE_CUSTOMGRAPHICS_POSITION_6" value="C,C,c,0.00,0.00" type="string" cy:type="String"/>
      <att name="NODE_CUSTOMGRAPHICS_1" value="org.cytoscape.cg.model.NullCustomGraphics,0,[ Remove Graphics ]," type="string" cy:type="String"/>
      <att name="NODE_LABEL_WIDTH" value="200.0" type="string" cy:type="String"/>
      <att name="NODE_CUSTOMGRAPHICS_5" value="org.cytoscape.cg.model.NullCustomGraphics,0,[ Remove Graphics ]," type="string" cy:type="String"/>
      <att name="NODE_CUSTOMGRAPHICS_POSITION_9" value="C,C,c,0.00,0.00" type="string" cy:type="String"/>
      <att name="NODE_SELECTED" value="false" type="string" cy:type="String"/>
      <att name="NODE_LABEL_TRANSPARENCY" value="255" type="string" cy:type="String"/>
      <att name="NODE_BORDER_STROKE" value="SOLID" type="string" cy:type="String"/>
      <att name="NODE_CUSTOMGRAPHICS_POSITION_2" value="C,C,c,0.00,0.00" type="string" cy:type="String"/>
      <att name="NODE_LABEL_ROTATION" value="0.0" type="string" cy:type="String"/>
      <att name="NODE_DEPTH" value="0.0" type="string" cy:type="String"/>
      <att name="NODE_CUSTOMGRAPHICS_SIZE_7" value="6.4781474778627555" type="string" cy:type="String"/>
      <att name="NODE_CUSTOMGRAPHICS_POSITION_8" value="C,C,c,0.00,0.00" type="string" cy:type="String"/>
    </graphics>
  </node>
  <node id="2937" label="TRAESCS6B02G462100">
    <att name="shared name" value="TRAESCS6B02G462100" type="string" cy:type="String"/>
    <att name="name" value="TRAESCS6B02G462100" type="string" cy:type="String"/>
    <att name="selected" value="0" type="boolean" cy:type="Boolean"/>
    <att name="id" value="199" type="string" cy:type="String"/>
    <att name="ClosenessCentrality" value="0.192677346" type="real" cy:type="Double"/>
    <att name="mod9" value="0.0" type="real" cy:type="Double"/>
    <att name="Eccentricity" value="9.0" type="real" cy:type="Double"/>
    <att name="Outdegree" value="2.0" type="real" cy:type="Double"/>
    <att name="PartnerOfMultiEdgedNodePairs" value="0.0" type="real" cy:type="Double"/>
    <att name="ClusteringCoefficient" value="0.0" type="real" cy:type="Double"/>
    <att name="label" value="TRAESCS6B02G462100" type="string" cy:type="String"/>
    <att name="name_alt" value="TCP" type="string" cy:type="String"/>
    <att name="Stress" value="0.0" type="real" cy:type="Double"/>
    <att name="shared_name" value="TRAESCS6B02G462100" type="string" cy:type="String"/>
    <att name="BetweennessCentrality" value="0.0" type="real" cy:type="Double"/>
    <att name="cons1k" value="1.0" type="real" cy:type="Double"/>
    <att name="EdgeCount" value="2.0" type="real" cy:type="Double"/>
    <att name="Indegree" value="0.0" type="real" cy:type="Double"/>
    <att name="SelfLoops" value="0.0" type="real" cy:type="Double"/>
    <att name="IsSingleNode" value="0" type="boolean" cy:type="Boolean"/>
    <att name="AverageShortestPathLength" value="5.190023753" type="real" cy:type="Double"/>
    <att name="NeighborhoodConnectivity" value="27.5" type="real" cy:type="Double"/>
    <att name="degree.layout" type="integer" cy:type="Integer"/>
    <graphics w="4.878048780487805" width="0.08130081300813008" x="-344.4920710748803" z="0.0" y="-2480.8710467420483" h="4.878048780487805" type="ELLIPSE" outline="#FFFF33" fill="#FF5100">
      <att name="NODE_CUSTOMGRAPHICS_SIZE_3" value="4.878048780487805" type="string" cy:type="String"/>
      <att name="NODE_CUSTOMGRAPHICS_SIZE_9" value="4.878048780487805" type="string" cy:type="String"/>
      <att name="NODE_LABEL_FONT_FACE" value="SansSerif.plain,plain,12" type="string" cy:type="String"/>
      <att name="NODE_SELECTED_PAINT" value="#FFFF00" type="string" cy:type="String"/>
      <att name="NODE_LABEL_FONT_SIZE" value="17" type="string" cy:type="String"/>
      <att name="NODE_CUSTOMGRAPHICS_SIZE_6" value="4.878048780487805" type="string" cy:type="String"/>
      <att name="NODE_TOOLTIP" value="" type="string" cy:type="String"/>
      <att name="NODE_CUSTOMGRAPHICS_4" value="org.cytoscape.cg.model.NullCustomGraphics,0,[ Remove Graphics ]," type="string" cy:type="String"/>
      <att name="COMPOUND_NODE_PADDING" value="10.0" type="string" cy:type="String"/>
      <att name="COMPOUND_NODE_SHAPE" value="ROUND_RECTANGLE" type="string" cy:type="String"/>
      <att name="NODE_NESTED_NETWORK_IMAGE_VISIBLE" value="true" type="string" cy:type="String"/>
      <att name="NODE_CUSTOMGRAPHICS_POSITION_4" value="C,C,c,0.00,0.00" type="string" cy:type="String"/>
      <att name="NODE_LABEL" value="TCP" type="string" cy:type="String"/>
      <att name="NODE_CUSTOMGRAPHICS_SIZE_2" value="4.878048780487805" type="string" cy:type="String"/>
      <att name="NODE_CUSTOMGRAPHICS_POSITION_1" value="C,C,c,0.00,0.00" type="string" cy:type="String"/>
      <att name="NODE_BORDER_TRANSPARENCY" value="255" type="string" cy:type="String"/>
      <att name="NODE_CUSTOMGRAPHICS_SIZE_4" value="4.878048780487805" type="string" cy:type="String"/>
      <att name="NODE_CUSTOMGRAPHICS_3" value="org.cytoscape.cg.model.NullCustomGraphics,0,[ Remove Graphics ]," type="string" cy:type="String"/>
      <att name="NODE_CUSTOMGRAPHICS_6" value="org.cytoscape.cg.model.NullCustomGraphics,0,[ Remove Graphics ]," type="string" cy:type="String"/>
      <att name="NODE_CUSTOMGRAPHICS_SIZE_5" value="4.878048780487805" type="string" cy:type="String"/>
      <att name="NODE_LABEL_POSITION" value="C,C,c,0.00,0.00" type="string" cy:type="String"/>
      <att name="NODE_CUSTOMGRAPHICS_9" value="org.cytoscape.cg.model.NullCustomGraphics,0,[ Remove Graphics ]," type="string" cy:type="String"/>
      <att name="NODE_CUSTOMGRAPHICS_POSITION_7" value="C,C,c,0.00,0.00" type="string" cy:type="String"/>
      <att name="NODE_CUSTOMGRAPHICS_7" value="org.cytoscape.cg.model.NullCustomGraphics,0,[ Remove Graphics ]," type="string" cy:type="String"/>
      <att name="NODE_CUSTOMGRAPHICS_SIZE_1" value="4.878048780487805" type="string" cy:type="String"/>
      <att name="NODE_LABEL_COLOR" value="#000000" type="string" cy:type="String"/>
      <att name="NODE_CUSTOMGRAPHICS_2" value="org.cytoscape.cg.model.NullCustomGraphics,0,[ Remove Graphics ]," type="string" cy:type="String"/>
      <att name="NODE_CUSTOMGRAPHICS_POSITION_3" value="C,C,c,0.00,0.00" type="string" cy:type="String"/>
      <att name="NODE_TRANSPARENCY" value="255" type="string" cy:type="String"/>
      <att name="NODE_VISIBLE" value="true" type="string" cy:type="String"/>
      <att name="NODE_CUSTOMGRAPHICS_8" value="org.cytoscape.cg.model.NullCustomGraphics,0,[ Remove Graphics ]," type="string" cy:type="String"/>
      <att name="NODE_CUSTOMGRAPHICS_SIZE_8" value="4.878048780487805" type="string" cy:type="String"/>
      <att name="NODE_CUSTOMGRAPHICS_POSITION_5" value="C,C,c,0.00,0.00" type="string" cy:type="String"/>
      <att name="NODE_CUSTOMGRAPHICS_POSITION_6" value="C,C,c,0.00,0.00" type="string" cy:type="String"/>
      <att name="NODE_CUSTOMGRAPHICS_1" value="org.cytoscape.cg.model.NullCustomGraphics,0,[ Remove Graphics ]," type="string" cy:type="String"/>
      <att name="NODE_LABEL_WIDTH" value="200.0" type="string" cy:type="String"/>
      <att name="NODE_CUSTOMGRAPHICS_5" value="org.cytoscape.cg.model.NullCustomGraphics,0,[ Remove Graphics ]," type="string" cy:type="String"/>
      <att name="NODE_CUSTOMGRAPHICS_POSITION_9" value="C,C,c,0.00,0.00" type="string" cy:type="String"/>
      <att name="NODE_SELECTED" value="false" type="string" cy:type="String"/>
      <att name="NODE_LABEL_TRANSPARENCY" value="255" type="string" cy:type="String"/>
      <att name="NODE_BORDER_STROKE" value="SOLID" type="string" cy:type="String"/>
      <att name="NODE_CUSTOMGRAPHICS_POSITION_2" value="C,C,c,0.00,0.00" type="string" cy:type="String"/>
      <att name="NODE_LABEL_ROTATION" value="0.0" type="string" cy:type="String"/>
      <att name="NODE_DEPTH" value="0.0" type="string" cy:type="String"/>
      <att name="NODE_CUSTOMGRAPHICS_SIZE_7" value="4.878048780487805" type="string" cy:type="String"/>
      <att name="NODE_CUSTOMGRAPHICS_POSITION_8" value="C,C,c,0.00,0.00" type="string" cy:type="String"/>
    </graphics>
  </node>
  <node id="2933" label="TRAESCS3A02G449300">
    <att name="shared name" value="TRAESCS3A02G449300" type="string" cy:type="String"/>
    <att name="name" value="TRAESCS3A02G449300" type="string" cy:type="String"/>
    <att name="selected" value="0" type="boolean" cy:type="Boolean"/>
    <att name="id" value="201" type="string" cy:type="String"/>
    <att name="ClosenessCentrality" value="0.290055249" type="real" cy:type="Double"/>
    <att name="mod9" value="0.0" type="real" cy:type="Double"/>
    <att name="Eccentricity" value="8.0" type="real" cy:type="Double"/>
    <att name="Outdegree" value="38.0" type="real" cy:type="Double"/>
    <att name="PartnerOfMultiEdgedNodePairs" value="0.0" type="real" cy:type="Double"/>
    <att name="ClusteringCoefficient" value="0.012145749" type="real" cy:type="Double"/>
    <att name="label" value="TRAESCS3A02G449300" type="string" cy:type="String"/>
    <att name="name_alt" value="ARF" type="string" cy:type="String"/>
    <att name="Stress" value="7694895.0" type="real" cy:type="Double"/>
    <att name="shared_name" value="TRAESCS3A02G449300" type="string" cy:type="String"/>
    <att name="BetweennessCentrality" value="1.596490248" type="real" cy:type="Double"/>
    <att name="cons1k" value="2.0" type="real" cy:type="Double"/>
    <att name="EdgeCount" value="39.0" type="real" cy:type="Double"/>
    <att name="Indegree" value="1.0" type="real" cy:type="Double"/>
    <att name="SelfLoops" value="0.0" type="real" cy:type="Double"/>
    <att name="IsSingleNode" value="0" type="boolean" cy:type="Boolean"/>
    <att name="AverageShortestPathLength" value="3.447619048" type="real" cy:type="Double"/>
    <att name="NeighborhoodConnectivity" value="28.79487179" type="real" cy:type="Double"/>
    <att name="degree.layout" type="integer" cy:type="Integer"/>
    <graphics w="9.657648716221644" width="0.08130081300813008" x="1652.5619889745271" z="0.0" y="75.97412354913547" h="9.657648716221644" type="ELLIPSE" outline="#FFFF33" fill="#FFA100">
      <att name="NODE_CUSTOMGRAPHICS_SIZE_3" value="9.657648716221644" type="string" cy:type="String"/>
      <att name="NODE_CUSTOMGRAPHICS_SIZE_9" value="9.657648716221644" type="string" cy:type="String"/>
      <att name="NODE_LABEL_FONT_FACE" value="SansSerif.plain,plain,12" type="string" cy:type="String"/>
      <att name="NODE_SELECTED_PAINT" value="#FFFF00" type="string" cy:type="String"/>
      <att name="NODE_LABEL_FONT_SIZE" value="17" type="string" cy:type="String"/>
      <att name="NODE_CUSTOMGRAPHICS_SIZE_6" value="9.657648716221644" type="string" cy:type="String"/>
      <att name="NODE_TOOLTIP" value="" type="string" cy:type="String"/>
      <att name="NODE_CUSTOMGRAPHICS_4" value="org.cytoscape.cg.model.NullCustomGraphics,0,[ Remove Graphics ]," type="string" cy:type="String"/>
      <att name="COMPOUND_NODE_PADDING" value="10.0" type="string" cy:type="String"/>
      <att name="COMPOUND_NODE_SHAPE" value="ROUND_RECTANGLE" type="string" cy:type="String"/>
      <att name="NODE_NESTED_NETWORK_IMAGE_VISIBLE" value="true" type="string" cy:type="String"/>
      <att name="NODE_CUSTOMGRAPHICS_POSITION_4" value="C,C,c,0.00,0.00" type="string" cy:type="String"/>
      <att name="NODE_LABEL" value="ARF" type="string" cy:type="String"/>
      <att name="NODE_CUSTOMGRAPHICS_SIZE_2" value="9.657648716221644" type="string" cy:type="String"/>
      <att name="NODE_CUSTOMGRAPHICS_POSITION_1" value="C,C,c,0.00,0.00" type="string" cy:type="String"/>
      <att name="NODE_BORDER_TRANSPARENCY" value="255" type="string" cy:type="String"/>
      <att name="NODE_CUSTOMGRAPHICS_SIZE_4" value="9.657648716221644" type="string" cy:type="String"/>
      <att name="NODE_CUSTOMGRAPHICS_3" value="org.cytoscape.cg.model.NullCustomGraphics,0,[ Remove Graphics ]," type="string" cy:type="String"/>
      <att name="NODE_CUSTOMGRAPHICS_6" value="org.cytoscape.cg.model.NullCustomGraphics,0,[ Remove Graphics ]," type="string" cy:type="String"/>
      <att name="NODE_CUSTOMGRAPHICS_SIZE_5" value="9.657648716221644" type="string" cy:type="String"/>
      <att name="NODE_LABEL_POSITION" value="C,C,c,0.00,0.00" type="string" cy:type="String"/>
      <att name="NODE_CUSTOMGRAPHICS_9" value="org.cytoscape.cg.model.NullCustomGraphics,0,[ Remove Graphics ]," type="string" cy:type="String"/>
      <att name="NODE_CUSTOMGRAPHICS_POSITION_7" value="C,C,c,0.00,0.00" type="string" cy:type="String"/>
      <att name="NODE_CUSTOMGRAPHICS_7" value="org.cytoscape.cg.model.NullCustomGraphics,0,[ Remove Graphics ]," type="string" cy:type="String"/>
      <att name="NODE_CUSTOMGRAPHICS_SIZE_1" value="9.657648716221644" type="string" cy:type="String"/>
      <att name="NODE_LABEL_COLOR" value="#000000" type="string" cy:type="String"/>
      <att name="NODE_CUSTOMGRAPHICS_2" value="org.cytoscape.cg.model.NullCustomGraphics,0,[ Remove Graphics ]," type="string" cy:type="String"/>
      <att name="NODE_CUSTOMGRAPHICS_POSITION_3" value="C,C,c,0.00,0.00" type="string" cy:type="String"/>
      <att name="NODE_TRANSPARENCY" value="255" type="string" cy:type="String"/>
      <att name="NODE_VISIBLE" value="true" type="string" cy:type="String"/>
      <att name="NODE_CUSTOMGRAPHICS_8" value="org.cytoscape.cg.model.NullCustomGraphics,0,[ Remove Graphics ]," type="string" cy:type="String"/>
      <att name="NODE_CUSTOMGRAPHICS_SIZE_8" value="9.657648716221644" type="string" cy:type="String"/>
      <att name="NODE_CUSTOMGRAPHICS_POSITION_5" value="C,C,c,0.00,0.00" type="string" cy:type="String"/>
      <att name="NODE_CUSTOMGRAPHICS_POSITION_6" value="C,C,c,0.00,0.00" type="string" cy:type="String"/>
      <att name="NODE_CUSTOMGRAPHICS_1" value="org.cytoscape.cg.model.NullCustomGraphics,0,[ Remove Graphics ]," type="string" cy:type="String"/>
      <att name="NODE_LABEL_WIDTH" value="200.0" type="string" cy:type="String"/>
      <att name="NODE_CUSTOMGRAPHICS_5" value="org.cytoscape.cg.model.NullCustomGraphics,0,[ Remove Graphics ]," type="string" cy:type="String"/>
      <att name="NODE_CUSTOMGRAPHICS_POSITION_9" value="C,C,c,0.00,0.00" type="string" cy:type="String"/>
      <att name="NODE_SELECTED" value="false" type="string" cy:type="String"/>
      <att name="NODE_LABEL_TRANSPARENCY" value="255" type="string" cy:type="String"/>
      <att name="NODE_BORDER_STROKE" value="SOLID" type="string" cy:type="String"/>
      <att name="NODE_CUSTOMGRAPHICS_POSITION_2" value="C,C,c,0.00,0.00" type="string" cy:type="String"/>
      <att name="NODE_LABEL_ROTATION" value="0.0" type="string" cy:type="String"/>
      <att name="NODE_DEPTH" value="0.0" type="string" cy:type="String"/>
      <att name="NODE_CUSTOMGRAPHICS_SIZE_7" value="9.657648716221644" type="string" cy:type="String"/>
      <att name="NODE_CUSTOMGRAPHICS_POSITION_8" value="C,C,c,0.00,0.00" type="string" cy:type="String"/>
    </graphics>
  </node>
  <node id="2929" label="TRAESCS5A02G332000">
    <att name="shared name" value="TRAESCS5A02G332000" type="string" cy:type="String"/>
    <att name="name" value="TRAESCS5A02G332000" type="string" cy:type="String"/>
    <att name="selected" value="0" type="boolean" cy:type="Boolean"/>
    <att name="id" value="203" type="string" cy:type="String"/>
    <att name="ClosenessCentrality" value="0.238636364" type="real" cy:type="Double"/>
    <att name="mod9" value="0.0" type="real" cy:type="Double"/>
    <att name="Eccentricity" value="8.0" type="real" cy:type="Double"/>
    <att name="Outdegree" value="3.0" type="real" cy:type="Double"/>
    <att name="PartnerOfMultiEdgedNodePairs" value="0.0" type="real" cy:type="Double"/>
    <att name="ClusteringCoefficient" value="0.0" type="real" cy:type="Double"/>
    <att name="label" value="TRAESCS5A02G332000" type="string" cy:type="String"/>
    <att name="name_alt" value="bZIP" type="string" cy:type="String"/>
    <att name="Stress" value="1684495.0" type="real" cy:type="Double"/>
    <att name="shared_name" value="TRAESCS5A02G332000" type="string" cy:type="String"/>
    <att name="BetweennessCentrality" value="0.673719224" type="real" cy:type="Double"/>
    <att name="cons1k" value="4.0" type="real" cy:type="Double"/>
    <att name="EdgeCount" value="12.0" type="real" cy:type="Double"/>
    <att name="Indegree" value="9.0" type="real" cy:type="Double"/>
    <att name="SelfLoops" value="0.0" type="real" cy:type="Double"/>
    <att name="IsSingleNode" value="0" type="boolean" cy:type="Boolean"/>
    <att name="AverageShortestPathLength" value="4.19047619" type="real" cy:type="Double"/>
    <att name="NeighborhoodConnectivity" value="20.41666667" type="real" cy:type="Double"/>
    <att name="degree.layout" type="integer" cy:type="Integer"/>
    <graphics w="6.895040969301383" width="0.08130081300813008" x="3451.124422276849" z="0.0" y="-842.9800375463669" h="6.895040969301383" type="ELLIPSE" outline="#FFFF33" fill="#BCFF00">
      <att name="NODE_CUSTOMGRAPHICS_SIZE_3" value="6.895040969301383" type="string" cy:type="String"/>
      <att name="NODE_CUSTOMGRAPHICS_SIZE_9" value="6.895040969301383" type="string" cy:type="String"/>
      <att name="NODE_LABEL_FONT_FACE" value="SansSerif.plain,plain,12" type="string" cy:type="String"/>
      <att name="NODE_SELECTED_PAINT" value="#FFFF00" type="string" cy:type="String"/>
      <att name="NODE_LABEL_FONT_SIZE" value="17" type="string" cy:type="String"/>
      <att name="NODE_CUSTOMGRAPHICS_SIZE_6" value="6.895040969301383" type="string" cy:type="String"/>
      <att name="NODE_TOOLTIP" value="" type="string" cy:type="String"/>
      <att name="NODE_CUSTOMGRAPHICS_4" value="org.cytoscape.cg.model.NullCustomGraphics,0,[ Remove Graphics ]," type="string" cy:type="String"/>
      <att name="COMPOUND_NODE_PADDING" value="10.0" type="string" cy:type="String"/>
      <att name="COMPOUND_NODE_SHAPE" value="ROUND_RECTANGLE" type="string" cy:type="String"/>
      <att name="NODE_NESTED_NETWORK_IMAGE_VISIBLE" value="true" type="string" cy:type="String"/>
      <att name="NODE_CUSTOMGRAPHICS_POSITION_4" value="C,C,c,0.00,0.00" type="string" cy:type="String"/>
      <att name="NODE_LABEL" value="bZIP" type="string" cy:type="String"/>
      <att name="NODE_CUSTOMGRAPHICS_SIZE_2" value="6.895040969301383" type="string" cy:type="String"/>
      <att name="NODE_CUSTOMGRAPHICS_POSITION_1" value="C,C,c,0.00,0.00" type="string" cy:type="String"/>
      <att name="NODE_BORDER_TRANSPARENCY" value="255" type="string" cy:type="String"/>
      <att name="NODE_CUSTOMGRAPHICS_SIZE_4" value="6.895040969301383" type="string" cy:type="String"/>
      <att name="NODE_CUSTOMGRAPHICS_3" value="org.cytoscape.cg.model.NullCustomGraphics,0,[ Remove Graphics ]," type="string" cy:type="String"/>
      <att name="NODE_CUSTOMGRAPHICS_6" value="org.cytoscape.cg.model.NullCustomGraphics,0,[ Remove Graphics ]," type="string" cy:type="String"/>
      <att name="NODE_CUSTOMGRAPHICS_SIZE_5" value="6.895040969301383" type="string" cy:type="String"/>
      <att name="NODE_LABEL_POSITION" value="C,C,c,0.00,0.00" type="string" cy:type="String"/>
      <att name="NODE_CUSTOMGRAPHICS_9" value="org.cytoscape.cg.model.NullCustomGraphics,0,[ Remove Graphics ]," type="string" cy:type="String"/>
      <att name="NODE_CUSTOMGRAPHICS_POSITION_7" value="C,C,c,0.00,0.00" type="string" cy:type="String"/>
      <att name="NODE_CUSTOMGRAPHICS_7" value="org.cytoscape.cg.model.NullCustomGraphics,0,[ Remove Graphics ]," type="string" cy:type="String"/>
      <att name="NODE_CUSTOMGRAPHICS_SIZE_1" value="6.895040969301383" type="string" cy:type="String"/>
      <att name="NODE_LABEL_COLOR" value="#000000" type="string" cy:type="String"/>
      <att name="NODE_CUSTOMGRAPHICS_2" value="org.cytoscape.cg.model.NullCustomGraphics,0,[ Remove Graphics ]," type="string" cy:type="String"/>
      <att name="NODE_CUSTOMGRAPHICS_POSITION_3" value="C,C,c,0.00,0.00" type="string" cy:type="String"/>
      <att name="NODE_TRANSPARENCY" value="255" type="string" cy:type="String"/>
      <att name="NODE_VISIBLE" value="true" type="string" cy:type="String"/>
      <att name="NODE_CUSTOMGRAPHICS_8" value="org.cytoscape.cg.model.NullCustomGraphics,0,[ Remove Graphics ]," type="string" cy:type="String"/>
      <att name="NODE_CUSTOMGRAPHICS_SIZE_8" value="6.895040969301383" type="string" cy:type="String"/>
      <att name="NODE_CUSTOMGRAPHICS_POSITION_5" value="C,C,c,0.00,0.00" type="string" cy:type="String"/>
      <att name="NODE_CUSTOMGRAPHICS_POSITION_6" value="C,C,c,0.00,0.00" type="string" cy:type="String"/>
      <att name="NODE_CUSTOMGRAPHICS_1" value="org.cytoscape.cg.model.NullCustomGraphics,0,[ Remove Graphics ]," type="string" cy:type="String"/>
      <att name="NODE_LABEL_WIDTH" value="200.0" type="string" cy:type="String"/>
      <att name="NODE_CUSTOMGRAPHICS_5" value="org.cytoscape.cg.model.NullCustomGraphics,0,[ Remove Graphics ]," type="string" cy:type="String"/>
      <att name="NODE_CUSTOMGRAPHICS_POSITION_9" value="C,C,c,0.00,0.00" type="string" cy:type="String"/>
      <att name="NODE_SELECTED" value="false" type="string" cy:type="String"/>
      <att name="NODE_LABEL_TRANSPARENCY" value="255" type="string" cy:type="String"/>
      <att name="NODE_BORDER_STROKE" value="SOLID" type="string" cy:type="String"/>
      <att name="NODE_CUSTOMGRAPHICS_POSITION_2" value="C,C,c,0.00,0.00" type="string" cy:type="String"/>
      <att name="NODE_LABEL_ROTATION" value="0.0" type="string" cy:type="String"/>
      <att name="NODE_DEPTH" value="0.0" type="string" cy:type="String"/>
      <att name="NODE_CUSTOMGRAPHICS_SIZE_7" value="6.895040969301383" type="string" cy:type="String"/>
      <att name="NODE_CUSTOMGRAPHICS_POSITION_8" value="C,C,c,0.00,0.00" type="string" cy:type="String"/>
    </graphics>
  </node>
  <node id="2925" label="TRAESCS3B02G318300">
    <att name="shared name" value="TRAESCS3B02G318300" type="string" cy:type="String"/>
    <att name="name" value="TRAESCS3B02G318300" type="string" cy:type="String"/>
    <att name="selected" value="0" type="boolean" cy:type="Boolean"/>
    <att name="id" value="205" type="string" cy:type="String"/>
    <att name="ClosenessCentrality" value="0.310650888" type="real" cy:type="Double"/>
    <att name="mod9" value="0.0" type="real" cy:type="Double"/>
    <att name="Eccentricity" value="7.0" type="real" cy:type="Double"/>
    <att name="Outdegree" value="18.0" type="real" cy:type="Double"/>
    <att name="PartnerOfMultiEdgedNodePairs" value="0.0" type="real" cy:type="Double"/>
    <att name="ClusteringCoefficient" value="0.168091168" type="real" cy:type="Double"/>
    <att name="label" value="TRAESCS3B02G318300" type="string" cy:type="String"/>
    <att name="name_alt" value="TaMADS32-B1" type="string" cy:type="String"/>
    <att name="Stress" value="2.0650557E7" type="real" cy:type="Double"/>
    <att name="shared_name" value="TRAESCS3B02G318300" type="string" cy:type="String"/>
    <att name="BetweennessCentrality" value="0.506938779" type="real" cy:type="Double"/>
    <att name="cons1k" value="3.0" type="real" cy:type="Double"/>
    <att name="EdgeCount" value="27.0" type="real" cy:type="Double"/>
    <att name="Indegree" value="9.0" type="real" cy:type="Double"/>
    <att name="SelfLoops" value="0.0" type="real" cy:type="Double"/>
    <att name="IsSingleNode" value="0" type="boolean" cy:type="Boolean"/>
    <att name="AverageShortestPathLength" value="3.219047619" type="real" cy:type="Double"/>
    <att name="NeighborhoodConnectivity" value="44.40740741" type="real" cy:type="Double"/>
    <att name="degree.layout" value="2" type="integer" cy:type="Integer"/>
    <graphics w="6.395730807399497" width="0.08130081300813008" x="2825.164948896927" z="0.0" y="-538.7244268371408" h="6.395730807399497" type="ELLIPSE" outline="#FFFF33" fill="#FFF200">
      <att name="NODE_CUSTOMGRAPHICS_SIZE_3" value="6.395730807399497" type="string" cy:type="String"/>
      <att name="NODE_CUSTOMGRAPHICS_SIZE_9" value="6.395730807399497" type="string" cy:type="String"/>
      <att name="NODE_LABEL_FONT_FACE" value="SansSerif.plain,plain,12" type="string" cy:type="String"/>
      <att name="NODE_SELECTED_PAINT" value="#FFFF00" type="string" cy:type="String"/>
      <att name="NODE_LABEL_FONT_SIZE" value="17" type="string" cy:type="String"/>
      <att name="NODE_CUSTOMGRAPHICS_SIZE_6" value="6.395730807399497" type="string" cy:type="String"/>
      <att name="NODE_TOOLTIP" value="" type="string" cy:type="String"/>
      <att name="NODE_CUSTOMGRAPHICS_4" value="org.cytoscape.cg.model.NullCustomGraphics,0,[ Remove Graphics ]," type="string" cy:type="String"/>
      <att name="COMPOUND_NODE_PADDING" value="10.0" type="string" cy:type="String"/>
      <att name="COMPOUND_NODE_SHAPE" value="ROUND_RECTANGLE" type="string" cy:type="String"/>
      <att name="NODE_NESTED_NETWORK_IMAGE_VISIBLE" value="true" type="string" cy:type="String"/>
      <att name="NODE_CUSTOMGRAPHICS_POSITION_4" value="C,C,c,0.00,0.00" type="string" cy:type="String"/>
      <att name="NODE_LABEL" value="TaMADS32-B1" type="string" cy:type="String"/>
      <att name="NODE_CUSTOMGRAPHICS_SIZE_2" value="6.395730807399497" type="string" cy:type="String"/>
      <att name="NODE_CUSTOMGRAPHICS_POSITION_1" value="C,C,c,0.00,0.00" type="string" cy:type="String"/>
      <att name="NODE_BORDER_TRANSPARENCY" value="255" type="string" cy:type="String"/>
      <att name="NODE_CUSTOMGRAPHICS_SIZE_4" value="6.395730807399497" type="string" cy:type="String"/>
      <att name="NODE_CUSTOMGRAPHICS_3" value="org.cytoscape.cg.model.NullCustomGraphics,0,[ Remove Graphics ]," type="string" cy:type="String"/>
      <att name="NODE_CUSTOMGRAPHICS_6" value="org.cytoscape.cg.model.NullCustomGraphics,0,[ Remove Graphics ]," type="string" cy:type="String"/>
      <att name="NODE_CUSTOMGRAPHICS_SIZE_5" value="6.395730807399497" type="string" cy:type="String"/>
      <att name="NODE_LABEL_POSITION" value="C,C,c,0.00,0.00" type="string" cy:type="String"/>
      <att name="NODE_CUSTOMGRAPHICS_9" value="org.cytoscape.cg.model.NullCustomGraphics,0,[ Remove Graphics ]," type="string" cy:type="String"/>
      <att name="NODE_CUSTOMGRAPHICS_POSITION_7" value="C,C,c,0.00,0.00" type="string" cy:type="String"/>
      <att name="NODE_CUSTOMGRAPHICS_7" value="org.cytoscape.cg.model.NullCustomGraphics,0,[ Remove Graphics ]," type="string" cy:type="String"/>
      <att name="NODE_CUSTOMGRAPHICS_SIZE_1" value="6.395730807399497" type="string" cy:type="String"/>
      <att name="NODE_LABEL_COLOR" value="#000000" type="string" cy:type="String"/>
      <att name="NODE_CUSTOMGRAPHICS_2" value="org.cytoscape.cg.model.NullCustomGraphics,0,[ Remove Graphics ]," type="string" cy:type="String"/>
      <att name="NODE_CUSTOMGRAPHICS_POSITION_3" value="C,C,c,0.00,0.00" type="string" cy:type="String"/>
      <att name="NODE_TRANSPARENCY" value="255" type="string" cy:type="String"/>
      <att name="NODE_VISIBLE" value="true" type="string" cy:type="String"/>
      <att name="NODE_CUSTOMGRAPHICS_8" value="org.cytoscape.cg.model.NullCustomGraphics,0,[ Remove Graphics ]," type="string" cy:type="String"/>
      <att name="NODE_CUSTOMGRAPHICS_SIZE_8" value="6.395730807399497" type="string" cy:type="String"/>
      <att name="NODE_CUSTOMGRAPHICS_POSITION_5" value="C,C,c,0.00,0.00" type="string" cy:type="String"/>
      <att name="NODE_CUSTOMGRAPHICS_POSITION_6" value="C,C,c,0.00,0.00" type="string" cy:type="String"/>
      <att name="NODE_CUSTOMGRAPHICS_1" value="org.cytoscape.cg.model.NullCustomGraphics,0,[ Remove Graphics ]," type="string" cy:type="String"/>
      <att name="NODE_LABEL_WIDTH" value="200.0" type="string" cy:type="String"/>
      <att name="NODE_CUSTOMGRAPHICS_5" value="org.cytoscape.cg.model.NullCustomGraphics,0,[ Remove Graphics ]," type="string" cy:type="String"/>
      <att name="NODE_CUSTOMGRAPHICS_POSITION_9" value="C,C,c,0.00,0.00" type="string" cy:type="String"/>
      <att name="NODE_SELECTED" value="false" type="string" cy:type="String"/>
      <att name="NODE_LABEL_TRANSPARENCY" value="255" type="string" cy:type="String"/>
      <att name="NODE_BORDER_STROKE" value="SOLID" type="string" cy:type="String"/>
      <att name="NODE_CUSTOMGRAPHICS_POSITION_2" value="C,C,c,0.00,0.00" type="string" cy:type="String"/>
      <att name="NODE_LABEL_ROTATION" value="0.0" type="string" cy:type="String"/>
      <att name="NODE_DEPTH" value="0.0" type="string" cy:type="String"/>
      <att name="NODE_CUSTOMGRAPHICS_SIZE_7" value="6.395730807399497" type="string" cy:type="String"/>
      <att name="NODE_CUSTOMGRAPHICS_POSITION_8" value="C,C,c,0.00,0.00" type="string" cy:type="String"/>
    </graphics>
  </node>
  <node id="2921" label="TRAESCS3A02G350600">
    <att name="shared name" value="TRAESCS3A02G350600" type="string" cy:type="String"/>
    <att name="name" value="TRAESCS3A02G350600" type="string" cy:type="String"/>
    <att name="selected" value="0" type="boolean" cy:type="Boolean"/>
    <att name="id" value="207" type="string" cy:type="String"/>
    <att name="ClosenessCentrality" value="0.286298569" type="real" cy:type="Double"/>
    <att name="mod9" value="0.0" type="real" cy:type="Double"/>
    <att name="Eccentricity" value="7.0" type="real" cy:type="Double"/>
    <att name="Outdegree" value="2.0" type="real" cy:type="Double"/>
    <att name="PartnerOfMultiEdgedNodePairs" value="0.0" type="real" cy:type="Double"/>
    <att name="ClusteringCoefficient" value="0.014492754" type="real" cy:type="Double"/>
    <att name="label" value="TRAESCS3A02G350600" type="string" cy:type="String"/>
    <att name="name_alt" value="bHLH" type="string" cy:type="String"/>
    <att name="Stress" value="5031152.0" type="real" cy:type="Double"/>
    <att name="shared_name" value="TRAESCS3A02G350600" type="string" cy:type="String"/>
    <att name="BetweennessCentrality" value="0.140624557" type="real" cy:type="Double"/>
    <att name="cons1k" value="2.0" type="real" cy:type="Double"/>
    <att name="EdgeCount" value="24.0" type="real" cy:type="Double"/>
    <att name="Indegree" value="22.0" type="real" cy:type="Double"/>
    <att name="SelfLoops" value="0.0" type="real" cy:type="Double"/>
    <att name="IsSingleNode" value="0" type="boolean" cy:type="Boolean"/>
    <att name="AverageShortestPathLength" value="3.492857143" type="real" cy:type="Double"/>
    <att name="NeighborhoodConnectivity" value="60.25" type="real" cy:type="Double"/>
    <att name="degree.layout" type="integer" cy:type="Integer"/>
    <graphics w="5.299052995478662" width="0.08130081300813008" x="1647.5338658474434" z="0.0" y="94.38318946948459" h="5.299052995478662" type="ELLIPSE" outline="#FFFF33" fill="#FFA100">
      <att name="NODE_CUSTOMGRAPHICS_SIZE_3" value="5.299052995478662" type="string" cy:type="String"/>
      <att name="NODE_CUSTOMGRAPHICS_SIZE_9" value="5.299052995478662" type="string" cy:type="String"/>
      <att name="NODE_LABEL_FONT_FACE" value="SansSerif.plain,plain,12" type="string" cy:type="String"/>
      <att name="NODE_SELECTED_PAINT" value="#FFFF00" type="string" cy:type="String"/>
      <att name="NODE_LABEL_FONT_SIZE" value="17" type="string" cy:type="String"/>
      <att name="NODE_CUSTOMGRAPHICS_SIZE_6" value="5.299052995478662" type="string" cy:type="String"/>
      <att name="NODE_TOOLTIP" value="" type="string" cy:type="String"/>
      <att name="NODE_CUSTOMGRAPHICS_4" value="org.cytoscape.cg.model.NullCustomGraphics,0,[ Remove Graphics ]," type="string" cy:type="String"/>
      <att name="COMPOUND_NODE_PADDING" value="10.0" type="string" cy:type="String"/>
      <att name="COMPOUND_NODE_SHAPE" value="ROUND_RECTANGLE" type="string" cy:type="String"/>
      <att name="NODE_NESTED_NETWORK_IMAGE_VISIBLE" value="true" type="string" cy:type="String"/>
      <att name="NODE_CUSTOMGRAPHICS_POSITION_4" value="C,C,c,0.00,0.00" type="string" cy:type="String"/>
      <att name="NODE_LABEL" value="bHLH" type="string" cy:type="String"/>
      <att name="NODE_CUSTOMGRAPHICS_SIZE_2" value="5.299052995478662" type="string" cy:type="String"/>
      <att name="NODE_CUSTOMGRAPHICS_POSITION_1" value="C,C,c,0.00,0.00" type="string" cy:type="String"/>
      <att name="NODE_BORDER_TRANSPARENCY" value="255" type="string" cy:type="String"/>
      <att name="NODE_CUSTOMGRAPHICS_SIZE_4" value="5.299052995478662" type="string" cy:type="String"/>
      <att name="NODE_CUSTOMGRAPHICS_3" value="org.cytoscape.cg.model.NullCustomGraphics,0,[ Remove Graphics ]," type="string" cy:type="String"/>
      <att name="NODE_CUSTOMGRAPHICS_6" value="org.cytoscape.cg.model.NullCustomGraphics,0,[ Remove Graphics ]," type="string" cy:type="String"/>
      <att name="NODE_CUSTOMGRAPHICS_SIZE_5" value="5.299052995478662" type="string" cy:type="String"/>
      <att name="NODE_LABEL_POSITION" value="C,C,c,0.00,0.00" type="string" cy:type="String"/>
      <att name="NODE_CUSTOMGRAPHICS_9" value="org.cytoscape.cg.model.NullCustomGraphics,0,[ Remove Graphics ]," type="string" cy:type="String"/>
      <att name="NODE_CUSTOMGRAPHICS_POSITION_7" value="C,C,c,0.00,0.00" type="string" cy:type="String"/>
      <att name="NODE_CUSTOMGRAPHICS_7" value="org.cytoscape.cg.model.NullCustomGraphics,0,[ Remove Graphics ]," type="string" cy:type="String"/>
      <att name="NODE_CUSTOMGRAPHICS_SIZE_1" value="5.299052995478662" type="string" cy:type="String"/>
      <att name="NODE_LABEL_COLOR" value="#000000" type="string" cy:type="String"/>
      <att name="NODE_CUSTOMGRAPHICS_2" value="org.cytoscape.cg.model.NullCustomGraphics,0,[ Remove Graphics ]," type="string" cy:type="String"/>
      <att name="NODE_CUSTOMGRAPHICS_POSITION_3" value="C,C,c,0.00,0.00" type="string" cy:type="String"/>
      <att name="NODE_TRANSPARENCY" value="255" type="string" cy:type="String"/>
      <att name="NODE_VISIBLE" value="true" type="string" cy:type="String"/>
      <att name="NODE_CUSTOMGRAPHICS_8" value="org.cytoscape.cg.model.NullCustomGraphics,0,[ Remove Graphics ]," type="string" cy:type="String"/>
      <att name="NODE_CUSTOMGRAPHICS_SIZE_8" value="5.299052995478662" type="string" cy:type="String"/>
      <att name="NODE_CUSTOMGRAPHICS_POSITION_5" value="C,C,c,0.00,0.00" type="string" cy:type="String"/>
      <att name="NODE_CUSTOMGRAPHICS_POSITION_6" value="C,C,c,0.00,0.00" type="string" cy:type="String"/>
      <att name="NODE_CUSTOMGRAPHICS_1" value="org.cytoscape.cg.model.NullCustomGraphics,0,[ Remove Graphics ]," type="string" cy:type="String"/>
      <att name="NODE_LABEL_WIDTH" value="200.0" type="string" cy:type="String"/>
      <att name="NODE_CUSTOMGRAPHICS_5" value="org.cytoscape.cg.model.NullCustomGraphics,0,[ Remove Graphics ]," type="string" cy:type="String"/>
      <att name="NODE_CUSTOMGRAPHICS_POSITION_9" value="C,C,c,0.00,0.00" type="string" cy:type="String"/>
      <att name="NODE_SELECTED" value="false" type="string" cy:type="String"/>
      <att name="NODE_LABEL_TRANSPARENCY" value="255" type="string" cy:type="String"/>
      <att name="NODE_BORDER_STROKE" value="SOLID" type="string" cy:type="String"/>
      <att name="NODE_CUSTOMGRAPHICS_POSITION_2" value="C,C,c,0.00,0.00" type="string" cy:type="String"/>
      <att name="NODE_LABEL_ROTATION" value="0.0" type="string" cy:type="String"/>
      <att name="NODE_DEPTH" value="0.0" type="string" cy:type="String"/>
      <att name="NODE_CUSTOMGRAPHICS_SIZE_7" value="5.299052995478662" type="string" cy:type="String"/>
      <att name="NODE_CUSTOMGRAPHICS_POSITION_8" value="C,C,c,0.00,0.00" type="string" cy:type="String"/>
    </graphics>
  </node>
  <node id="2917" label="TRAESCS7A02G247600">
    <att name="shared name" value="TRAESCS7A02G247600" type="string" cy:type="String"/>
    <att name="name" value="TRAESCS7A02G247600" type="string" cy:type="String"/>
    <att name="selected" value="0" type="boolean" cy:type="Boolean"/>
    <att name="id" value="209" type="string" cy:type="String"/>
    <att name="ClosenessCentrality" value="0.310880829" type="real" cy:type="Double"/>
    <att name="mod9" value="0.0" type="real" cy:type="Double"/>
    <att name="Eccentricity" value="7.0" type="real" cy:type="Double"/>
    <att name="Outdegree" value="7.0" type="real" cy:type="Double"/>
    <att name="PartnerOfMultiEdgedNodePairs" value="0.0" type="real" cy:type="Double"/>
    <att name="ClusteringCoefficient" value="0.019327731" type="real" cy:type="Double"/>
    <att name="label" value="TRAESCS7A02G247600" type="string" cy:type="String"/>
    <att name="name_alt" value="NAC" type="string" cy:type="String"/>
    <att name="Stress" value="1.3327231E7" type="real" cy:type="Double"/>
    <att name="shared_name" value="TRAESCS7A02G247600" type="string" cy:type="String"/>
    <att name="BetweennessCentrality" value="0.820249516" type="real" cy:type="Double"/>
    <att name="cons1k" value="6.0" type="real" cy:type="Double"/>
    <att name="EdgeCount" value="35.0" type="real" cy:type="Double"/>
    <att name="Indegree" value="28.0" type="real" cy:type="Double"/>
    <att name="SelfLoops" value="0.0" type="real" cy:type="Double"/>
    <att name="IsSingleNode" value="0" type="boolean" cy:type="Boolean"/>
    <att name="AverageShortestPathLength" value="3.216666667" type="real" cy:type="Double"/>
    <att name="NeighborhoodConnectivity" value="55.6" type="real" cy:type="Double"/>
    <att name="degree.layout" type="integer" cy:type="Integer"/>
    <graphics w="7.33372587520897" width="0.08130081300813008" x="-1282.8659781460365" z="0.0" y="1500.1306049962473" h="7.33372587520897" type="ELLIPSE" outline="#FFFF33" fill="#1BFF00">
      <att name="NODE_CUSTOMGRAPHICS_SIZE_3" value="7.33372587520897" type="string" cy:type="String"/>
      <att name="NODE_CUSTOMGRAPHICS_SIZE_9" value="7.33372587520897" type="string" cy:type="String"/>
      <att name="NODE_LABEL_FONT_FACE" value="SansSerif.plain,plain,12" type="string" cy:type="String"/>
      <att name="NODE_SELECTED_PAINT" value="#FFFF00" type="string" cy:type="String"/>
      <att name="NODE_LABEL_FONT_SIZE" value="17" type="string" cy:type="String"/>
      <att name="NODE_CUSTOMGRAPHICS_SIZE_6" value="7.33372587520897" type="string" cy:type="String"/>
      <att name="NODE_TOOLTIP" value="" type="string" cy:type="String"/>
      <att name="NODE_CUSTOMGRAPHICS_4" value="org.cytoscape.cg.model.NullCustomGraphics,0,[ Remove Graphics ]," type="string" cy:type="String"/>
      <att name="COMPOUND_NODE_PADDING" value="10.0" type="string" cy:type="String"/>
      <att name="COMPOUND_NODE_SHAPE" value="ROUND_RECTANGLE" type="string" cy:type="String"/>
      <att name="NODE_NESTED_NETWORK_IMAGE_VISIBLE" value="true" type="string" cy:type="String"/>
      <att name="NODE_CUSTOMGRAPHICS_POSITION_4" value="C,C,c,0.00,0.00" type="string" cy:type="String"/>
      <att name="NODE_LABEL" value="NAC" type="string" cy:type="String"/>
      <att name="NODE_CUSTOMGRAPHICS_SIZE_2" value="7.33372587520897" type="string" cy:type="String"/>
      <att name="NODE_CUSTOMGRAPHICS_POSITION_1" value="C,C,c,0.00,0.00" type="string" cy:type="String"/>
      <att name="NODE_BORDER_TRANSPARENCY" value="255" type="string" cy:type="String"/>
      <att name="NODE_CUSTOMGRAPHICS_SIZE_4" value="7.33372587520897" type="string" cy:type="String"/>
      <att name="NODE_CUSTOMGRAPHICS_3" value="org.cytoscape.cg.model.NullCustomGraphics,0,[ Remove Graphics ]," type="string" cy:type="String"/>
      <att name="NODE_CUSTOMGRAPHICS_6" value="org.cytoscape.cg.model.NullCustomGraphics,0,[ Remove Graphics ]," type="string" cy:type="String"/>
      <att name="NODE_CUSTOMGRAPHICS_SIZE_5" value="7.33372587520897" type="string" cy:type="String"/>
      <att name="NODE_LABEL_POSITION" value="C,C,c,0.00,0.00" type="string" cy:type="String"/>
      <att name="NODE_CUSTOMGRAPHICS_9" value="org.cytoscape.cg.model.NullCustomGraphics,0,[ Remove Graphics ]," type="string" cy:type="String"/>
      <att name="NODE_CUSTOMGRAPHICS_POSITION_7" value="C,C,c,0.00,0.00" type="string" cy:type="String"/>
      <att name="NODE_CUSTOMGRAPHICS_7" value="org.cytoscape.cg.model.NullCustomGraphics,0,[ Remove Graphics ]," type="string" cy:type="String"/>
      <att name="NODE_CUSTOMGRAPHICS_SIZE_1" value="7.33372587520897" type="string" cy:type="String"/>
      <att name="NODE_LABEL_COLOR" value="#000000" type="string" cy:type="String"/>
      <att name="NODE_CUSTOMGRAPHICS_2" value="org.cytoscape.cg.model.NullCustomGraphics,0,[ Remove Graphics ]," type="string" cy:type="String"/>
      <att name="NODE_CUSTOMGRAPHICS_POSITION_3" value="C,C,c,0.00,0.00" type="string" cy:type="String"/>
      <att name="NODE_TRANSPARENCY" value="255" type="string" cy:type="String"/>
      <att name="NODE_VISIBLE" value="true" type="string" cy:type="String"/>
      <att name="NODE_CUSTOMGRAPHICS_8" value="org.cytoscape.cg.model.NullCustomGraphics,0,[ Remove Graphics ]," type="string" cy:type="String"/>
      <att name="NODE_CUSTOMGRAPHICS_SIZE_8" value="7.33372587520897" type="string" cy:type="String"/>
      <att name="NODE_CUSTOMGRAPHICS_POSITION_5" value="C,C,c,0.00,0.00" type="string" cy:type="String"/>
      <att name="NODE_CUSTOMGRAPHICS_POSITION_6" value="C,C,c,0.00,0.00" type="string" cy:type="String"/>
      <att name="NODE_CUSTOMGRAPHICS_1" value="org.cytoscape.cg.model.NullCustomGraphics,0,[ Remove Graphics ]," type="string" cy:type="String"/>
      <att name="NODE_LABEL_WIDTH" value="200.0" type="string" cy:type="String"/>
      <att name="NODE_CUSTOMGRAPHICS_5" value="org.cytoscape.cg.model.NullCustomGraphics,0,[ Remove Graphics ]," type="string" cy:type="String"/>
      <att name="NODE_CUSTOMGRAPHICS_POSITION_9" value="C,C,c,0.00,0.00" type="string" cy:type="String"/>
      <att name="NODE_SELECTED" value="false" type="string" cy:type="String"/>
      <att name="NODE_LABEL_TRANSPARENCY" value="255" type="string" cy:type="String"/>
      <att name="NODE_BORDER_STROKE" value="SOLID" type="string" cy:type="String"/>
      <att name="NODE_CUSTOMGRAPHICS_POSITION_2" value="C,C,c,0.00,0.00" type="string" cy:type="String"/>
      <att name="NODE_LABEL_ROTATION" value="0.0" type="string" cy:type="String"/>
      <att name="NODE_DEPTH" value="0.0" type="string" cy:type="String"/>
      <att name="NODE_CUSTOMGRAPHICS_SIZE_7" value="7.33372587520897" type="string" cy:type="String"/>
      <att name="NODE_CUSTOMGRAPHICS_POSITION_8" value="C,C,c,0.00,0.00" type="string" cy:type="String"/>
    </graphics>
  </node>
  <node id="2913" label="TRAESCS6B02G277400">
    <att name="shared name" value="TRAESCS6B02G277400" type="string" cy:type="String"/>
    <att name="name" value="TRAESCS6B02G277400" type="string" cy:type="String"/>
    <att name="selected" value="0" type="boolean" cy:type="Boolean"/>
    <att name="id" value="211" type="string" cy:type="String"/>
    <att name="ClosenessCentrality" value="0.0" type="real" cy:type="Double"/>
    <att name="mod9" value="0.0" type="real" cy:type="Double"/>
    <att name="Eccentricity" value="0.0" type="real" cy:type="Double"/>
    <att name="Outdegree" value="0.0" type="real" cy:type="Double"/>
    <att name="PartnerOfMultiEdgedNodePairs" value="0.0" type="real" cy:type="Double"/>
    <att name="ClusteringCoefficient" value="0.023809524" type="real" cy:type="Double"/>
    <att name="label" value="TRAESCS6B02G277400" type="string" cy:type="String"/>
    <att name="name_alt" value="GRAS" type="string" cy:type="String"/>
    <att name="Stress" value="0.0" type="real" cy:type="Double"/>
    <att name="shared_name" value="TRAESCS6B02G277400" type="string" cy:type="String"/>
    <att name="BetweennessCentrality" value="0.0" type="real" cy:type="Double"/>
    <att name="cons1k" value="2.0" type="real" cy:type="Double"/>
    <att name="EdgeCount" value="7.0" type="real" cy:type="Double"/>
    <att name="Indegree" value="7.0" type="real" cy:type="Double"/>
    <att name="SelfLoops" value="0.0" type="real" cy:type="Double"/>
    <att name="IsSingleNode" value="0" type="boolean" cy:type="Boolean"/>
    <att name="AverageShortestPathLength" value="0.0" type="real" cy:type="Double"/>
    <att name="NeighborhoodConnectivity" value="34.71428571" type="real" cy:type="Double"/>
    <att name="degree.layout" type="integer" cy:type="Integer"/>
    <graphics w="4.878048780487805" width="0.08130081300813008" x="1642.0803147284755" z="0.0" y="112.6707401647983" h="4.878048780487805" type="ELLIPSE" outline="#FFFF33" fill="#FFA100">
      <att name="NODE_CUSTOMGRAPHICS_SIZE_3" value="4.878048780487805" type="string" cy:type="String"/>
      <att name="NODE_CUSTOMGRAPHICS_SIZE_9" value="4.878048780487805" type="string" cy:type="String"/>
      <att name="NODE_LABEL_FONT_FACE" value="SansSerif.plain,plain,12" type="string" cy:type="String"/>
      <att name="NODE_SELECTED_PAINT" value="#FFFF00" type="string" cy:type="String"/>
      <att name="NODE_LABEL_FONT_SIZE" value="17" type="string" cy:type="String"/>
      <att name="NODE_CUSTOMGRAPHICS_SIZE_6" value="4.878048780487805" type="string" cy:type="String"/>
      <att name="NODE_TOOLTIP" value="" type="string" cy:type="String"/>
      <att name="NODE_CUSTOMGRAPHICS_4" value="org.cytoscape.cg.model.NullCustomGraphics,0,[ Remove Graphics ]," type="string" cy:type="String"/>
      <att name="COMPOUND_NODE_PADDING" value="10.0" type="string" cy:type="String"/>
      <att name="COMPOUND_NODE_SHAPE" value="ROUND_RECTANGLE" type="string" cy:type="String"/>
      <att name="NODE_NESTED_NETWORK_IMAGE_VISIBLE" value="true" type="string" cy:type="String"/>
      <att name="NODE_CUSTOMGRAPHICS_POSITION_4" value="C,C,c,0.00,0.00" type="string" cy:type="String"/>
      <att name="NODE_LABEL" value="GRAS" type="string" cy:type="String"/>
      <att name="NODE_CUSTOMGRAPHICS_SIZE_2" value="4.878048780487805" type="string" cy:type="String"/>
      <att name="NODE_CUSTOMGRAPHICS_POSITION_1" value="C,C,c,0.00,0.00" type="string" cy:type="String"/>
      <att name="NODE_BORDER_TRANSPARENCY" value="255" type="string" cy:type="String"/>
      <att name="NODE_CUSTOMGRAPHICS_SIZE_4" value="4.878048780487805" type="string" cy:type="String"/>
      <att name="NODE_CUSTOMGRAPHICS_3" value="org.cytoscape.cg.model.NullCustomGraphics,0,[ Remove Graphics ]," type="string" cy:type="String"/>
      <att name="NODE_CUSTOMGRAPHICS_6" value="org.cytoscape.cg.model.NullCustomGraphics,0,[ Remove Graphics ]," type="string" cy:type="String"/>
      <att name="NODE_CUSTOMGRAPHICS_SIZE_5" value="4.878048780487805" type="string" cy:type="String"/>
      <att name="NODE_LABEL_POSITION" value="C,C,c,0.00,0.00" type="string" cy:type="String"/>
      <att name="NODE_CUSTOMGRAPHICS_9" value="org.cytoscape.cg.model.NullCustomGraphics,0,[ Remove Graphics ]," type="string" cy:type="String"/>
      <att name="NODE_CUSTOMGRAPHICS_POSITION_7" value="C,C,c,0.00,0.00" type="string" cy:type="String"/>
      <att name="NODE_CUSTOMGRAPHICS_7" value="org.cytoscape.cg.model.NullCustomGraphics,0,[ Remove Graphics ]," type="string" cy:type="String"/>
      <att name="NODE_CUSTOMGRAPHICS_SIZE_1" value="4.878048780487805" type="string" cy:type="String"/>
      <att name="NODE_LABEL_COLOR" value="#000000" type="string" cy:type="String"/>
      <att name="NODE_CUSTOMGRAPHICS_2" value="org.cytoscape.cg.model.NullCustomGraphics,0,[ Remove Graphics ]," type="string" cy:type="String"/>
      <att name="NODE_CUSTOMGRAPHICS_POSITION_3" value="C,C,c,0.00,0.00" type="string" cy:type="String"/>
      <att name="NODE_TRANSPARENCY" value="255" type="string" cy:type="String"/>
      <att name="NODE_VISIBLE" value="true" type="string" cy:type="String"/>
      <att name="NODE_CUSTOMGRAPHICS_8" value="org.cytoscape.cg.model.NullCustomGraphics,0,[ Remove Graphics ]," type="string" cy:type="String"/>
      <att name="NODE_CUSTOMGRAPHICS_SIZE_8" value="4.878048780487805" type="string" cy:type="String"/>
      <att name="NODE_CUSTOMGRAPHICS_POSITION_5" value="C,C,c,0.00,0.00" type="string" cy:type="String"/>
      <att name="NODE_CUSTOMGRAPHICS_POSITION_6" value="C,C,c,0.00,0.00" type="string" cy:type="String"/>
      <att name="NODE_CUSTOMGRAPHICS_1" value="org.cytoscape.cg.model.NullCustomGraphics,0,[ Remove Graphics ]," type="string" cy:type="String"/>
      <att name="NODE_LABEL_WIDTH" value="200.0" type="string" cy:type="String"/>
      <att name="NODE_CUSTOMGRAPHICS_5" value="org.cytoscape.cg.model.NullCustomGraphics,0,[ Remove Graphics ]," type="string" cy:type="String"/>
      <att name="NODE_CUSTOMGRAPHICS_POSITION_9" value="C,C,c,0.00,0.00" type="string" cy:type="String"/>
      <att name="NODE_SELECTED" value="false" type="string" cy:type="String"/>
      <att name="NODE_LABEL_TRANSPARENCY" value="255" type="string" cy:type="String"/>
      <att name="NODE_BORDER_STROKE" value="SOLID" type="string" cy:type="String"/>
      <att name="NODE_CUSTOMGRAPHICS_POSITION_2" value="C,C,c,0.00,0.00" type="string" cy:type="String"/>
      <att name="NODE_LABEL_ROTATION" value="0.0" type="string" cy:type="String"/>
      <att name="NODE_DEPTH" value="0.0" type="string" cy:type="String"/>
      <att name="NODE_CUSTOMGRAPHICS_SIZE_7" value="4.878048780487805" type="string" cy:type="String"/>
      <att name="NODE_CUSTOMGRAPHICS_POSITION_8" value="C,C,c,0.00,0.00" type="string" cy:type="String"/>
    </graphics>
  </node>
  <node id="2909" label="TRAESCS5A02G292900">
    <att name="shared name" value="TRAESCS5A02G292900" type="string" cy:type="String"/>
    <att name="name" value="TRAESCS5A02G292900" type="string" cy:type="String"/>
    <att name="selected" value="0" type="boolean" cy:type="Boolean"/>
    <att name="id" value="213" type="string" cy:type="String"/>
    <att name="ClosenessCentrality" value="0.278699403" type="real" cy:type="Double"/>
    <att name="mod9" value="0.0" type="real" cy:type="Double"/>
    <att name="Eccentricity" value="7.0" type="real" cy:type="Double"/>
    <att name="Outdegree" value="1.0" type="real" cy:type="Double"/>
    <att name="PartnerOfMultiEdgedNodePairs" value="0.0" type="real" cy:type="Double"/>
    <att name="ClusteringCoefficient" value="0.033333333" type="real" cy:type="Double"/>
    <att name="label" value="TRAESCS5A02G292900" type="string" cy:type="String"/>
    <att name="name_alt" value="bHLH" type="string" cy:type="String"/>
    <att name="Stress" value="305164.0" type="real" cy:type="Double"/>
    <att name="shared_name" value="TRAESCS5A02G292900" type="string" cy:type="String"/>
    <att name="BetweennessCentrality" value="0.01469699" type="real" cy:type="Double"/>
    <att name="cons1k" value="3.0" type="real" cy:type="Double"/>
    <att name="EdgeCount" value="6.0" type="real" cy:type="Double"/>
    <att name="Indegree" value="5.0" type="real" cy:type="Double"/>
    <att name="SelfLoops" value="0.0" type="real" cy:type="Double"/>
    <att name="IsSingleNode" value="0" type="boolean" cy:type="Boolean"/>
    <att name="AverageShortestPathLength" value="3.588095238" type="real" cy:type="Double"/>
    <att name="NeighborhoodConnectivity" value="27.83333333" type="real" cy:type="Double"/>
    <att name="degree.layout" type="integer" cy:type="Integer"/>
    <graphics w="4.922048881676948" width="0.08130081300813008" x="2818.1365082681978" z="0.0" y="-497.3579881190143" h="4.922048881676948" type="ELLIPSE" outline="#FFFF33" fill="#FFF200">
      <att name="NODE_CUSTOMGRAPHICS_SIZE_3" value="4.922048881676948" type="string" cy:type="String"/>
      <att name="NODE_CUSTOMGRAPHICS_SIZE_9" value="4.922048881676948" type="string" cy:type="String"/>
      <att name="NODE_LABEL_FONT_FACE" value="SansSerif.plain,plain,12" type="string" cy:type="String"/>
      <att name="NODE_SELECTED_PAINT" value="#FFFF00" type="string" cy:type="String"/>
      <att name="NODE_LABEL_FONT_SIZE" value="17" type="string" cy:type="String"/>
      <att name="NODE_CUSTOMGRAPHICS_SIZE_6" value="4.922048881676948" type="string" cy:type="String"/>
      <att name="NODE_TOOLTIP" value="" type="string" cy:type="String"/>
      <att name="NODE_CUSTOMGRAPHICS_4" value="org.cytoscape.cg.model.NullCustomGraphics,0,[ Remove Graphics ]," type="string" cy:type="String"/>
      <att name="COMPOUND_NODE_PADDING" value="10.0" type="string" cy:type="String"/>
      <att name="COMPOUND_NODE_SHAPE" value="ROUND_RECTANGLE" type="string" cy:type="String"/>
      <att name="NODE_NESTED_NETWORK_IMAGE_VISIBLE" value="true" type="string" cy:type="String"/>
      <att name="NODE_CUSTOMGRAPHICS_POSITION_4" value="C,C,c,0.00,0.00" type="string" cy:type="String"/>
      <att name="NODE_LABEL" value="bHLH" type="string" cy:type="String"/>
      <att name="NODE_CUSTOMGRAPHICS_SIZE_2" value="4.922048881676948" type="string" cy:type="String"/>
      <att name="NODE_CUSTOMGRAPHICS_POSITION_1" value="C,C,c,0.00,0.00" type="string" cy:type="String"/>
      <att name="NODE_BORDER_TRANSPARENCY" value="255" type="string" cy:type="String"/>
      <att name="NODE_CUSTOMGRAPHICS_SIZE_4" value="4.922048881676948" type="string" cy:type="String"/>
      <att name="NODE_CUSTOMGRAPHICS_3" value="org.cytoscape.cg.model.NullCustomGraphics,0,[ Remove Graphics ]," type="string" cy:type="String"/>
      <att name="NODE_CUSTOMGRAPHICS_6" value="org.cytoscape.cg.model.NullCustomGraphics,0,[ Remove Graphics ]," type="string" cy:type="String"/>
      <att name="NODE_CUSTOMGRAPHICS_SIZE_5" value="4.922048881676948" type="string" cy:type="String"/>
      <att name="NODE_LABEL_POSITION" value="C,C,c,0.00,0.00" type="string" cy:type="String"/>
      <att name="NODE_CUSTOMGRAPHICS_9" value="org.cytoscape.cg.model.NullCustomGraphics,0,[ Remove Graphics ]," type="string" cy:type="String"/>
      <att name="NODE_CUSTOMGRAPHICS_POSITION_7" value="C,C,c,0.00,0.00" type="string" cy:type="String"/>
      <att name="NODE_CUSTOMGRAPHICS_7" value="org.cytoscape.cg.model.NullCustomGraphics,0,[ Remove Graphics ]," type="string" cy:type="String"/>
      <att name="NODE_CUSTOMGRAPHICS_SIZE_1" value="4.922048881676948" type="string" cy:type="String"/>
      <att name="NODE_LABEL_COLOR" value="#000000" type="string" cy:type="String"/>
      <att name="NODE_CUSTOMGRAPHICS_2" value="org.cytoscape.cg.model.NullCustomGraphics,0,[ Remove Graphics ]," type="string" cy:type="String"/>
      <att name="NODE_CUSTOMGRAPHICS_POSITION_3" value="C,C,c,0.00,0.00" type="string" cy:type="String"/>
      <att name="NODE_TRANSPARENCY" value="255" type="string" cy:type="String"/>
      <att name="NODE_VISIBLE" value="true" type="string" cy:type="String"/>
      <att name="NODE_CUSTOMGRAPHICS_8" value="org.cytoscape.cg.model.NullCustomGraphics,0,[ Remove Graphics ]," type="string" cy:type="String"/>
      <att name="NODE_CUSTOMGRAPHICS_SIZE_8" value="4.922048881676948" type="string" cy:type="String"/>
      <att name="NODE_CUSTOMGRAPHICS_POSITION_5" value="C,C,c,0.00,0.00" type="string" cy:type="String"/>
      <att name="NODE_CUSTOMGRAPHICS_POSITION_6" value="C,C,c,0.00,0.00" type="string" cy:type="String"/>
      <att name="NODE_CUSTOMGRAPHICS_1" value="org.cytoscape.cg.model.NullCustomGraphics,0,[ Remove Graphics ]," type="string" cy:type="String"/>
      <att name="NODE_LABEL_WIDTH" value="200.0" type="string" cy:type="String"/>
      <att name="NODE_CUSTOMGRAPHICS_5" value="org.cytoscape.cg.model.NullCustomGraphics,0,[ Remove Graphics ]," type="string" cy:type="String"/>
      <att name="NODE_CUSTOMGRAPHICS_POSITION_9" value="C,C,c,0.00,0.00" type="string" cy:type="String"/>
      <att name="NODE_SELECTED" value="false" type="string" cy:type="String"/>
      <att name="NODE_LABEL_TRANSPARENCY" value="255" type="string" cy:type="String"/>
      <att name="NODE_BORDER_STROKE" value="SOLID" type="string" cy:type="String"/>
      <att name="NODE_CUSTOMGRAPHICS_POSITION_2" value="C,C,c,0.00,0.00" type="string" cy:type="String"/>
      <att name="NODE_LABEL_ROTATION" value="0.0" type="string" cy:type="String"/>
      <att name="NODE_DEPTH" value="0.0" type="string" cy:type="String"/>
      <att name="NODE_CUSTOMGRAPHICS_SIZE_7" value="4.922048881676948" type="string" cy:type="String"/>
      <att name="NODE_CUSTOMGRAPHICS_POSITION_8" value="C,C,c,0.00,0.00" type="string" cy:type="String"/>
    </graphics>
  </node>
  <node id="2905" label="TRAESCS5B02G332300">
    <att name="shared name" value="TRAESCS5B02G332300" type="string" cy:type="String"/>
    <att name="name" value="TRAESCS5B02G332300" type="string" cy:type="String"/>
    <att name="selected" value="0" type="boolean" cy:type="Boolean"/>
    <att name="id" value="215" type="string" cy:type="String"/>
    <att name="ClosenessCentrality" value="0.309050773" type="real" cy:type="Double"/>
    <att name="mod9" value="0.0" type="real" cy:type="Double"/>
    <att name="Eccentricity" value="7.0" type="real" cy:type="Double"/>
    <att name="Outdegree" value="20.0" type="real" cy:type="Double"/>
    <att name="PartnerOfMultiEdgedNodePairs" value="1.0" type="real" cy:type="Double"/>
    <att name="ClusteringCoefficient" value="0.029230769" type="real" cy:type="Double"/>
    <att name="label" value="TRAESCS5B02G332300" type="string" cy:type="String"/>
    <att name="name_alt" value="bZIP" type="string" cy:type="String"/>
    <att name="Stress" value="1.47412402E8" type="real" cy:type="Double"/>
    <att name="shared_name" value="TRAESCS5B02G332300" type="string" cy:type="String"/>
    <att name="BetweennessCentrality" value="18.7938056" type="real" cy:type="Double"/>
    <att name="cons1k" value="4.0" type="real" cy:type="Double"/>
    <att name="EdgeCount" value="27.0" type="real" cy:type="Double"/>
    <att name="Indegree" value="7.0" type="real" cy:type="Double"/>
    <att name="SelfLoops" value="0.0" type="real" cy:type="Double"/>
    <att name="IsSingleNode" value="0" type="boolean" cy:type="Boolean"/>
    <att name="AverageShortestPathLength" value="3.235714286" type="real" cy:type="Double"/>
    <att name="NeighborhoodConnectivity" value="32.07692308" type="real" cy:type="Double"/>
    <att name="degree.layout" type="integer" cy:type="Integer"/>
    <graphics w="1.0" width="0.08130081300813008" x="3373.8701736831126" z="0.0" y="-736.6486865023619" h="1.0" type="ELLIPSE" outline="#FFFF33" fill="#BCFF00">
      <att name="NODE_CUSTOMGRAPHICS_SIZE_3" value="1.0" type="string" cy:type="String"/>
      <att name="NODE_CUSTOMGRAPHICS_SIZE_9" value="1.0" type="string" cy:type="String"/>
      <att name="NODE_LABEL_FONT_FACE" value="SansSerif.plain,plain,12" type="string" cy:type="String"/>
      <att name="NODE_SELECTED_PAINT" value="#FFFF00" type="string" cy:type="String"/>
      <att name="NODE_LABEL_FONT_SIZE" value="17" type="string" cy:type="String"/>
      <att name="NODE_CUSTOMGRAPHICS_SIZE_6" value="1.0" type="string" cy:type="String"/>
      <att name="NODE_TOOLTIP" value="" type="string" cy:type="String"/>
      <att name="NODE_CUSTOMGRAPHICS_4" value="org.cytoscape.cg.model.NullCustomGraphics,0,[ Remove Graphics ]," type="string" cy:type="String"/>
      <att name="COMPOUND_NODE_PADDING" value="10.0" type="string" cy:type="String"/>
      <att name="COMPOUND_NODE_SHAPE" value="ROUND_RECTANGLE" type="string" cy:type="String"/>
      <att name="NODE_NESTED_NETWORK_IMAGE_VISIBLE" value="true" type="string" cy:type="String"/>
      <att name="NODE_CUSTOMGRAPHICS_POSITION_4" value="C,C,c,0.00,0.00" type="string" cy:type="String"/>
      <att name="NODE_LABEL" value="bZIP" type="string" cy:type="String"/>
      <att name="NODE_CUSTOMGRAPHICS_SIZE_2" value="1.0" type="string" cy:type="String"/>
      <att name="NODE_CUSTOMGRAPHICS_POSITION_1" value="C,C,c,0.00,0.00" type="string" cy:type="String"/>
      <att name="NODE_BORDER_TRANSPARENCY" value="255" type="string" cy:type="String"/>
      <att name="NODE_CUSTOMGRAPHICS_SIZE_4" value="1.0" type="string" cy:type="String"/>
      <att name="NODE_CUSTOMGRAPHICS_3" value="org.cytoscape.cg.model.NullCustomGraphics,0,[ Remove Graphics ]," type="string" cy:type="String"/>
      <att name="NODE_CUSTOMGRAPHICS_6" value="org.cytoscape.cg.model.NullCustomGraphics,0,[ Remove Graphics ]," type="string" cy:type="String"/>
      <att name="NODE_CUSTOMGRAPHICS_SIZE_5" value="1.0" type="string" cy:type="String"/>
      <att name="NODE_LABEL_POSITION" value="C,C,c,0.00,0.00" type="string" cy:type="String"/>
      <att name="NODE_CUSTOMGRAPHICS_9" value="org.cytoscape.cg.model.NullCustomGraphics,0,[ Remove Graphics ]," type="string" cy:type="String"/>
      <att name="NODE_CUSTOMGRAPHICS_POSITION_7" value="C,C,c,0.00,0.00" type="string" cy:type="String"/>
      <att name="NODE_CUSTOMGRAPHICS_7" value="org.cytoscape.cg.model.NullCustomGraphics,0,[ Remove Graphics ]," type="string" cy:type="String"/>
      <att name="NODE_CUSTOMGRAPHICS_SIZE_1" value="1.0" type="string" cy:type="String"/>
      <att name="NODE_LABEL_COLOR" value="#000000" type="string" cy:type="String"/>
      <att name="NODE_CUSTOMGRAPHICS_2" value="org.cytoscape.cg.model.NullCustomGraphics,0,[ Remove Graphics ]," type="string" cy:type="String"/>
      <att name="NODE_CUSTOMGRAPHICS_POSITION_3" value="C,C,c,0.00,0.00" type="string" cy:type="String"/>
      <att name="NODE_TRANSPARENCY" value="255" type="string" cy:type="String"/>
      <att name="NODE_VISIBLE" value="true" type="string" cy:type="String"/>
      <att name="NODE_CUSTOMGRAPHICS_8" value="org.cytoscape.cg.model.NullCustomGraphics,0,[ Remove Graphics ]," type="string" cy:type="String"/>
      <att name="NODE_CUSTOMGRAPHICS_SIZE_8" value="1.0" type="string" cy:type="String"/>
      <att name="NODE_CUSTOMGRAPHICS_POSITION_5" value="C,C,c,0.00,0.00" type="string" cy:type="String"/>
      <att name="NODE_CUSTOMGRAPHICS_POSITION_6" value="C,C,c,0.00,0.00" type="string" cy:type="String"/>
      <att name="NODE_CUSTOMGRAPHICS_1" value="org.cytoscape.cg.model.NullCustomGraphics,0,[ Remove Graphics ]," type="string" cy:type="String"/>
      <att name="NODE_LABEL_WIDTH" value="200.0" type="string" cy:type="String"/>
      <att name="NODE_CUSTOMGRAPHICS_5" value="org.cytoscape.cg.model.NullCustomGraphics,0,[ Remove Graphics ]," type="string" cy:type="String"/>
      <att name="NODE_CUSTOMGRAPHICS_POSITION_9" value="C,C,c,0.00,0.00" type="string" cy:type="String"/>
      <att name="NODE_SELECTED" value="false" type="string" cy:type="String"/>
      <att name="NODE_LABEL_TRANSPARENCY" value="255" type="string" cy:type="String"/>
      <att name="NODE_BORDER_STROKE" value="SOLID" type="string" cy:type="String"/>
      <att name="NODE_CUSTOMGRAPHICS_POSITION_2" value="C,C,c,0.00,0.00" type="string" cy:type="String"/>
      <att name="NODE_LABEL_ROTATION" value="0.0" type="string" cy:type="String"/>
      <att name="NODE_DEPTH" value="0.0" type="string" cy:type="String"/>
      <att name="NODE_CUSTOMGRAPHICS_SIZE_7" value="1.0" type="string" cy:type="String"/>
      <att name="NODE_CUSTOMGRAPHICS_POSITION_8" value="C,C,c,0.00,0.00" type="string" cy:type="String"/>
    </graphics>
  </node>
  <node id="2901" label="TRAESCS7B02G080300">
    <att name="shared name" value="TRAESCS7B02G080300" type="string" cy:type="String"/>
    <att name="name" value="TRAESCS7B02G080300" type="string" cy:type="String"/>
    <att name="selected" value="0" type="boolean" cy:type="Boolean"/>
    <att name="id" value="217" type="string" cy:type="String"/>
    <att name="ClosenessCentrality" value="0.290055249" type="real" cy:type="Double"/>
    <att name="mod9" value="0.0" type="real" cy:type="Double"/>
    <att name="Eccentricity" value="7.0" type="real" cy:type="Double"/>
    <att name="Outdegree" value="3.0" type="real" cy:type="Double"/>
    <att name="PartnerOfMultiEdgedNodePairs" value="0.0" type="real" cy:type="Double"/>
    <att name="ClusteringCoefficient" value="0.03988604" type="real" cy:type="Double"/>
    <att name="label" value="TRAESCS7B02G080300" type="string" cy:type="String"/>
    <att name="name_alt" value="TaSVP-B2" type="string" cy:type="String"/>
    <att name="Stress" value="4137829.0" type="real" cy:type="Double"/>
    <att name="shared_name" value="TRAESCS7B02G080300" type="string" cy:type="String"/>
    <att name="BetweennessCentrality" value="0.214964255" type="real" cy:type="Double"/>
    <att name="cons1k" value="1.0" type="real" cy:type="Double"/>
    <att name="EdgeCount" value="27.0" type="real" cy:type="Double"/>
    <att name="Indegree" value="24.0" type="real" cy:type="Double"/>
    <att name="SelfLoops" value="0.0" type="real" cy:type="Double"/>
    <att name="IsSingleNode" value="0" type="boolean" cy:type="Boolean"/>
    <att name="AverageShortestPathLength" value="3.447619048" type="real" cy:type="Double"/>
    <att name="NeighborhoodConnectivity" value="58.96296296" type="real" cy:type="Double"/>
    <att name="degree.layout" type="integer" cy:type="Integer"/>
    <graphics w="5.521612460673262" width="0.08130081300813008" x="-345.7879486840317" z="0.0" y="-2462.9293956395977" h="5.521612460673262" type="ELLIPSE" outline="#FFFF33" fill="#FF5100">
      <att name="NODE_CUSTOMGRAPHICS_SIZE_3" value="5.521612460673262" type="string" cy:type="String"/>
      <att name="NODE_CUSTOMGRAPHICS_SIZE_9" value="5.521612460673262" type="string" cy:type="String"/>
      <att name="NODE_LABEL_FONT_FACE" value="SansSerif.plain,plain,12" type="string" cy:type="String"/>
      <att name="NODE_SELECTED_PAINT" value="#FFFF00" type="string" cy:type="String"/>
      <att name="NODE_LABEL_FONT_SIZE" value="17" type="string" cy:type="String"/>
      <att name="NODE_CUSTOMGRAPHICS_SIZE_6" value="5.521612460673262" type="string" cy:type="String"/>
      <att name="NODE_TOOLTIP" value="" type="string" cy:type="String"/>
      <att name="NODE_CUSTOMGRAPHICS_4" value="org.cytoscape.cg.model.NullCustomGraphics,0,[ Remove Graphics ]," type="string" cy:type="String"/>
      <att name="COMPOUND_NODE_PADDING" value="10.0" type="string" cy:type="String"/>
      <att name="COMPOUND_NODE_SHAPE" value="ROUND_RECTANGLE" type="string" cy:type="String"/>
      <att name="NODE_NESTED_NETWORK_IMAGE_VISIBLE" value="true" type="string" cy:type="String"/>
      <att name="NODE_CUSTOMGRAPHICS_POSITION_4" value="C,C,c,0.00,0.00" type="string" cy:type="String"/>
      <att name="NODE_LABEL" value="TaSVP-B2" type="string" cy:type="String"/>
      <att name="NODE_CUSTOMGRAPHICS_SIZE_2" value="5.521612460673262" type="string" cy:type="String"/>
      <att name="NODE_CUSTOMGRAPHICS_POSITION_1" value="C,C,c,0.00,0.00" type="string" cy:type="String"/>
      <att name="NODE_BORDER_TRANSPARENCY" value="255" type="string" cy:type="String"/>
      <att name="NODE_CUSTOMGRAPHICS_SIZE_4" value="5.521612460673262" type="string" cy:type="String"/>
      <att name="NODE_CUSTOMGRAPHICS_3" value="org.cytoscape.cg.model.NullCustomGraphics,0,[ Remove Graphics ]," type="string" cy:type="String"/>
      <att name="NODE_CUSTOMGRAPHICS_6" value="org.cytoscape.cg.model.NullCustomGraphics,0,[ Remove Graphics ]," type="string" cy:type="String"/>
      <att name="NODE_CUSTOMGRAPHICS_SIZE_5" value="5.521612460673262" type="string" cy:type="String"/>
      <att name="NODE_LABEL_POSITION" value="C,C,c,0.00,0.00" type="string" cy:type="String"/>
      <att name="NODE_CUSTOMGRAPHICS_9" value="org.cytoscape.cg.model.NullCustomGraphics,0,[ Remove Graphics ]," type="string" cy:type="String"/>
      <att name="NODE_CUSTOMGRAPHICS_POSITION_7" value="C,C,c,0.00,0.00" type="string" cy:type="String"/>
      <att name="NODE_CUSTOMGRAPHICS_7" value="org.cytoscape.cg.model.NullCustomGraphics,0,[ Remove Graphics ]," type="string" cy:type="String"/>
      <att name="NODE_CUSTOMGRAPHICS_SIZE_1" value="5.521612460673262" type="string" cy:type="String"/>
      <att name="NODE_LABEL_COLOR" value="#000000" type="string" cy:type="String"/>
      <att name="NODE_CUSTOMGRAPHICS_2" value="org.cytoscape.cg.model.NullCustomGraphics,0,[ Remove Graphics ]," type="string" cy:type="String"/>
      <att name="NODE_CUSTOMGRAPHICS_POSITION_3" value="C,C,c,0.00,0.00" type="string" cy:type="String"/>
      <att name="NODE_TRANSPARENCY" value="255" type="string" cy:type="String"/>
      <att name="NODE_VISIBLE" value="true" type="string" cy:type="String"/>
      <att name="NODE_CUSTOMGRAPHICS_8" value="org.cytoscape.cg.model.NullCustomGraphics,0,[ Remove Graphics ]," type="string" cy:type="String"/>
      <att name="NODE_CUSTOMGRAPHICS_SIZE_8" value="5.521612460673262" type="string" cy:type="String"/>
      <att name="NODE_CUSTOMGRAPHICS_POSITION_5" value="C,C,c,0.00,0.00" type="string" cy:type="String"/>
      <att name="NODE_CUSTOMGRAPHICS_POSITION_6" value="C,C,c,0.00,0.00" type="string" cy:type="String"/>
      <att name="NODE_CUSTOMGRAPHICS_1" value="org.cytoscape.cg.model.NullCustomGraphics,0,[ Remove Graphics ]," type="string" cy:type="String"/>
      <att name="NODE_LABEL_WIDTH" value="200.0" type="string" cy:type="String"/>
      <att name="NODE_CUSTOMGRAPHICS_5" value="org.cytoscape.cg.model.NullCustomGraphics,0,[ Remove Graphics ]," type="string" cy:type="String"/>
      <att name="NODE_CUSTOMGRAPHICS_POSITION_9" value="C,C,c,0.00,0.00" type="string" cy:type="String"/>
      <att name="NODE_SELECTED" value="false" type="string" cy:type="String"/>
      <att name="NODE_LABEL_TRANSPARENCY" value="255" type="string" cy:type="String"/>
      <att name="NODE_BORDER_STROKE" value="SOLID" type="string" cy:type="String"/>
      <att name="NODE_CUSTOMGRAPHICS_POSITION_2" value="C,C,c,0.00,0.00" type="string" cy:type="String"/>
      <att name="NODE_LABEL_ROTATION" value="0.0" type="string" cy:type="String"/>
      <att name="NODE_DEPTH" value="0.0" type="string" cy:type="String"/>
      <att name="NODE_CUSTOMGRAPHICS_SIZE_7" value="5.521612460673262" type="string" cy:type="String"/>
      <att name="NODE_CUSTOMGRAPHICS_POSITION_8" value="C,C,c,0.00,0.00" type="string" cy:type="String"/>
    </graphics>
  </node>
  <node id="2897" label="TRAESCS6A02G110100">
    <att name="shared name" value="TRAESCS6A02G110100" type="string" cy:type="String"/>
    <att name="name" value="TRAESCS6A02G110100" type="string" cy:type="String"/>
    <att name="selected" value="0" type="boolean" cy:type="Boolean"/>
    <att name="id" value="219" type="string" cy:type="String"/>
    <att name="ClosenessCentrality" value="0.303468208" type="real" cy:type="Double"/>
    <att name="mod9" value="0.0" type="real" cy:type="Double"/>
    <att name="Eccentricity" value="8.0" type="real" cy:type="Double"/>
    <att name="Outdegree" value="51.0" type="real" cy:type="Double"/>
    <att name="PartnerOfMultiEdgedNodePairs" value="4.0" type="real" cy:type="Double"/>
    <att name="ClusteringCoefficient" value="0.004040404" type="real" cy:type="Double"/>
    <att name="label" value="TRAESCS6A02G110100" type="string" cy:type="String"/>
    <att name="name_alt" value="SPL" type="string" cy:type="String"/>
    <att name="Stress" value="7.6767667E7" type="real" cy:type="Double"/>
    <att name="shared_name" value="TRAESCS6A02G110100" type="string" cy:type="String"/>
    <att name="BetweennessCentrality" value="4.556202813" type="real" cy:type="Double"/>
    <att name="cons1k" value="8.0" type="real" cy:type="Double"/>
    <att name="EdgeCount" value="59.0" type="real" cy:type="Double"/>
    <att name="Indegree" value="8.0" type="real" cy:type="Double"/>
    <att name="SelfLoops" value="0.0" type="real" cy:type="Double"/>
    <att name="IsSingleNode" value="0" type="boolean" cy:type="Boolean"/>
    <att name="AverageShortestPathLength" value="3.295238095" type="real" cy:type="Double"/>
    <att name="NeighborhoodConnectivity" value="21.2" type="real" cy:type="Double"/>
    <att name="degree.layout" type="integer" cy:type="Integer"/>
    <graphics w="18.518487047796995" width="0.08130081300813008" x="-149.39194059047145" z="0.0" y="1699.6845549327159" h="18.518487047796995" type="ELLIPSE" outline="#FFFF33" fill="#00FF86">
      <att name="NODE_CUSTOMGRAPHICS_SIZE_3" value="18.518487047796995" type="string" cy:type="String"/>
      <att name="NODE_CUSTOMGRAPHICS_SIZE_9" value="18.518487047796995" type="string" cy:type="String"/>
      <att name="NODE_LABEL_FONT_FACE" value="SansSerif.plain,plain,12" type="string" cy:type="String"/>
      <att name="NODE_SELECTED_PAINT" value="#FFFF00" type="string" cy:type="String"/>
      <att name="NODE_LABEL_FONT_SIZE" value="17" type="string" cy:type="String"/>
      <att name="NODE_CUSTOMGRAPHICS_SIZE_6" value="18.518487047796995" type="string" cy:type="String"/>
      <att name="NODE_TOOLTIP" value="" type="string" cy:type="String"/>
      <att name="NODE_CUSTOMGRAPHICS_4" value="org.cytoscape.cg.model.NullCustomGraphics,0,[ Remove Graphics ]," type="string" cy:type="String"/>
      <att name="COMPOUND_NODE_PADDING" value="10.0" type="string" cy:type="String"/>
      <att name="COMPOUND_NODE_SHAPE" value="ROUND_RECTANGLE" type="string" cy:type="String"/>
      <att name="NODE_NESTED_NETWORK_IMAGE_VISIBLE" value="true" type="string" cy:type="String"/>
      <att name="NODE_CUSTOMGRAPHICS_POSITION_4" value="C,C,c,0.00,0.00" type="string" cy:type="String"/>
      <att name="NODE_LABEL" value="SPL" type="string" cy:type="String"/>
      <att name="NODE_CUSTOMGRAPHICS_SIZE_2" value="18.518487047796995" type="string" cy:type="String"/>
      <att name="NODE_CUSTOMGRAPHICS_POSITION_1" value="C,C,c,0.00,0.00" type="string" cy:type="String"/>
      <att name="NODE_BORDER_TRANSPARENCY" value="255" type="string" cy:type="String"/>
      <att name="NODE_CUSTOMGRAPHICS_SIZE_4" value="18.518487047796995" type="string" cy:type="String"/>
      <att name="NODE_CUSTOMGRAPHICS_3" value="org.cytoscape.cg.model.NullCustomGraphics,0,[ Remove Graphics ]," type="string" cy:type="String"/>
      <att name="NODE_CUSTOMGRAPHICS_6" value="org.cytoscape.cg.model.NullCustomGraphics,0,[ Remove Graphics ]," type="string" cy:type="String"/>
      <att name="NODE_CUSTOMGRAPHICS_SIZE_5" value="18.518487047796995" type="string" cy:type="String"/>
      <att name="NODE_LABEL_POSITION" value="C,C,c,0.00,0.00" type="string" cy:type="String"/>
      <att name="NODE_CUSTOMGRAPHICS_9" value="org.cytoscape.cg.model.NullCustomGraphics,0,[ Remove Graphics ]," type="string" cy:type="String"/>
      <att name="NODE_CUSTOMGRAPHICS_POSITION_7" value="C,C,c,0.00,0.00" type="string" cy:type="String"/>
      <att name="NODE_CUSTOMGRAPHICS_7" value="org.cytoscape.cg.model.NullCustomGraphics,0,[ Remove Graphics ]," type="string" cy:type="String"/>
      <att name="NODE_CUSTOMGRAPHICS_SIZE_1" value="18.518487047796995" type="string" cy:type="String"/>
      <att name="NODE_LABEL_COLOR" value="#000000" type="string" cy:type="String"/>
      <att name="NODE_CUSTOMGRAPHICS_2" value="org.cytoscape.cg.model.NullCustomGraphics,0,[ Remove Graphics ]," type="string" cy:type="String"/>
      <att name="NODE_CUSTOMGRAPHICS_POSITION_3" value="C,C,c,0.00,0.00" type="string" cy:type="String"/>
      <att name="NODE_TRANSPARENCY" value="255" type="string" cy:type="String"/>
      <att name="NODE_VISIBLE" value="true" type="string" cy:type="String"/>
      <att name="NODE_CUSTOMGRAPHICS_8" value="org.cytoscape.cg.model.NullCustomGraphics,0,[ Remove Graphics ]," type="string" cy:type="String"/>
      <att name="NODE_CUSTOMGRAPHICS_SIZE_8" value="18.518487047796995" type="string" cy:type="String"/>
      <att name="NODE_CUSTOMGRAPHICS_POSITION_5" value="C,C,c,0.00,0.00" type="string" cy:type="String"/>
      <att name="NODE_CUSTOMGRAPHICS_POSITION_6" value="C,C,c,0.00,0.00" type="string" cy:type="String"/>
      <att name="NODE_CUSTOMGRAPHICS_1" value="org.cytoscape.cg.model.NullCustomGraphics,0,[ Remove Graphics ]," type="string" cy:type="String"/>
      <att name="NODE_LABEL_WIDTH" value="200.0" type="string" cy:type="String"/>
      <att name="NODE_CUSTOMGRAPHICS_5" value="org.cytoscape.cg.model.NullCustomGraphics,0,[ Remove Graphics ]," type="string" cy:type="String"/>
      <att name="NODE_CUSTOMGRAPHICS_POSITION_9" value="C,C,c,0.00,0.00" type="string" cy:type="String"/>
      <att name="NODE_SELECTED" value="false" type="string" cy:type="String"/>
      <att name="NODE_LABEL_TRANSPARENCY" value="255" type="string" cy:type="String"/>
      <att name="NODE_BORDER_STROKE" value="SOLID" type="string" cy:type="String"/>
      <att name="NODE_CUSTOMGRAPHICS_POSITION_2" value="C,C,c,0.00,0.00" type="string" cy:type="String"/>
      <att name="NODE_LABEL_ROTATION" value="0.0" type="string" cy:type="String"/>
      <att name="NODE_DEPTH" value="0.0" type="string" cy:type="String"/>
      <att name="NODE_CUSTOMGRAPHICS_SIZE_7" value="18.518487047796995" type="string" cy:type="String"/>
      <att name="NODE_CUSTOMGRAPHICS_POSITION_8" value="C,C,c,0.00,0.00" type="string" cy:type="String"/>
    </graphics>
  </node>
  <node id="2893" label="TRAESCS5B02G406500">
    <att name="shared name" value="TRAESCS5B02G406500" type="string" cy:type="String"/>
    <att name="name" value="TRAESCS5B02G406500" type="string" cy:type="String"/>
    <att name="selected" value="0" type="boolean" cy:type="Boolean"/>
    <att name="id" value="221" type="string" cy:type="String"/>
    <att name="ClosenessCentrality" value="0.264613451" type="real" cy:type="Double"/>
    <att name="mod9" value="0.0" type="real" cy:type="Double"/>
    <att name="Eccentricity" value="8.0" type="real" cy:type="Double"/>
    <att name="Outdegree" value="1.0" type="real" cy:type="Double"/>
    <att name="PartnerOfMultiEdgedNodePairs" value="0.0" type="real" cy:type="Double"/>
    <att name="ClusteringCoefficient" value="0.0" type="real" cy:type="Double"/>
    <att name="label" value="TRAESCS5B02G406500" type="string" cy:type="String"/>
    <att name="name_alt" value="Dof" type="string" cy:type="String"/>
    <att name="Stress" value="0.0" type="real" cy:type="Double"/>
    <att name="shared_name" value="TRAESCS5B02G406500" type="string" cy:type="String"/>
    <att name="BetweennessCentrality" value="0.0" type="real" cy:type="Double"/>
    <att name="cons1k" value="2.0" type="real" cy:type="Double"/>
    <att name="EdgeCount" value="1.0" type="real" cy:type="Double"/>
    <att name="Indegree" value="0.0" type="real" cy:type="Double"/>
    <att name="SelfLoops" value="0.0" type="real" cy:type="Double"/>
    <att name="IsSingleNode" value="0" type="boolean" cy:type="Boolean"/>
    <att name="AverageShortestPathLength" value="3.779097387" type="real" cy:type="Double"/>
    <att name="NeighborhoodConnectivity" value="76.0" type="real" cy:type="Double"/>
    <att name="degree.layout" type="integer" cy:type="Integer"/>
    <graphics w="4.878048780487805" width="0.08130081300813008" x="1636.204267058156" z="0.0" y="130.82694555075398" h="4.878048780487805" type="ELLIPSE" outline="#FFFF33" fill="#FFA100">
      <att name="NODE_CUSTOMGRAPHICS_SIZE_3" value="4.878048780487805" type="string" cy:type="String"/>
      <att name="NODE_CUSTOMGRAPHICS_SIZE_9" value="4.878048780487805" type="string" cy:type="String"/>
      <att name="NODE_LABEL_FONT_FACE" value="SansSerif.plain,plain,12" type="string" cy:type="String"/>
      <att name="NODE_SELECTED_PAINT" value="#FFFF00" type="string" cy:type="String"/>
      <att name="NODE_LABEL_FONT_SIZE" value="17" type="string" cy:type="String"/>
      <att name="NODE_CUSTOMGRAPHICS_SIZE_6" value="4.878048780487805" type="string" cy:type="String"/>
      <att name="NODE_TOOLTIP" value="" type="string" cy:type="String"/>
      <att name="NODE_CUSTOMGRAPHICS_4" value="org.cytoscape.cg.model.NullCustomGraphics,0,[ Remove Graphics ]," type="string" cy:type="String"/>
      <att name="COMPOUND_NODE_PADDING" value="10.0" type="string" cy:type="String"/>
      <att name="COMPOUND_NODE_SHAPE" value="ROUND_RECTANGLE" type="string" cy:type="String"/>
      <att name="NODE_NESTED_NETWORK_IMAGE_VISIBLE" value="true" type="string" cy:type="String"/>
      <att name="NODE_CUSTOMGRAPHICS_POSITION_4" value="C,C,c,0.00,0.00" type="string" cy:type="String"/>
      <att name="NODE_LABEL" value="Dof" type="string" cy:type="String"/>
      <att name="NODE_CUSTOMGRAPHICS_SIZE_2" value="4.878048780487805" type="string" cy:type="String"/>
      <att name="NODE_CUSTOMGRAPHICS_POSITION_1" value="C,C,c,0.00,0.00" type="string" cy:type="String"/>
      <att name="NODE_BORDER_TRANSPARENCY" value="255" type="string" cy:type="String"/>
      <att name="NODE_CUSTOMGRAPHICS_SIZE_4" value="4.878048780487805" type="string" cy:type="String"/>
      <att name="NODE_CUSTOMGRAPHICS_3" value="org.cytoscape.cg.model.NullCustomGraphics,0,[ Remove Graphics ]," type="string" cy:type="String"/>
      <att name="NODE_CUSTOMGRAPHICS_6" value="org.cytoscape.cg.model.NullCustomGraphics,0,[ Remove Graphics ]," type="string" cy:type="String"/>
      <att name="NODE_CUSTOMGRAPHICS_SIZE_5" value="4.878048780487805" type="string" cy:type="String"/>
      <att name="NODE_LABEL_POSITION" value="C,C,c,0.00,0.00" type="string" cy:type="String"/>
      <att name="NODE_CUSTOMGRAPHICS_9" value="org.cytoscape.cg.model.NullCustomGraphics,0,[ Remove Graphics ]," type="string" cy:type="String"/>
      <att name="NODE_CUSTOMGRAPHICS_POSITION_7" value="C,C,c,0.00,0.00" type="string" cy:type="String"/>
      <att name="NODE_CUSTOMGRAPHICS_7" value="org.cytoscape.cg.model.NullCustomGraphics,0,[ Remove Graphics ]," type="string" cy:type="String"/>
      <att name="NODE_CUSTOMGRAPHICS_SIZE_1" value="4.878048780487805" type="string" cy:type="String"/>
      <att name="NODE_LABEL_COLOR" value="#000000" type="string" cy:type="String"/>
      <att name="NODE_CUSTOMGRAPHICS_2" value="org.cytoscape.cg.model.NullCustomGraphics,0,[ Remove Graphics ]," type="string" cy:type="String"/>
      <att name="NODE_CUSTOMGRAPHICS_POSITION_3" value="C,C,c,0.00,0.00" type="string" cy:type="String"/>
      <att name="NODE_TRANSPARENCY" value="255" type="string" cy:type="String"/>
      <att name="NODE_VISIBLE" value="true" type="string" cy:type="String"/>
      <att name="NODE_CUSTOMGRAPHICS_8" value="org.cytoscape.cg.model.NullCustomGraphics,0,[ Remove Graphics ]," type="string" cy:type="String"/>
      <att name="NODE_CUSTOMGRAPHICS_SIZE_8" value="4.878048780487805" type="string" cy:type="String"/>
      <att name="NODE_CUSTOMGRAPHICS_POSITION_5" value="C,C,c,0.00,0.00" type="string" cy:type="String"/>
      <att name="NODE_CUSTOMGRAPHICS_POSITION_6" value="C,C,c,0.00,0.00" type="string" cy:type="String"/>
      <att name="NODE_CUSTOMGRAPHICS_1" value="org.cytoscape.cg.model.NullCustomGraphics,0,[ Remove Graphics ]," type="string" cy:type="String"/>
      <att name="NODE_LABEL_WIDTH" value="200.0" type="string" cy:type="String"/>
      <att name="NODE_CUSTOMGRAPHICS_5" value="org.cytoscape.cg.model.NullCustomGraphics,0,[ Remove Graphics ]," type="string" cy:type="String"/>
      <att name="NODE_CUSTOMGRAPHICS_POSITION_9" value="C,C,c,0.00,0.00" type="string" cy:type="String"/>
      <att name="NODE_SELECTED" value="false" type="string" cy:type="String"/>
      <att name="NODE_LABEL_TRANSPARENCY" value="255" type="string" cy:type="String"/>
      <att name="NODE_BORDER_STROKE" value="SOLID" type="string" cy:type="String"/>
      <att name="NODE_CUSTOMGRAPHICS_POSITION_2" value="C,C,c,0.00,0.00" type="string" cy:type="String"/>
      <att name="NODE_LABEL_ROTATION" value="0.0" type="string" cy:type="String"/>
      <att name="NODE_DEPTH" value="0.0" type="string" cy:type="String"/>
      <att name="NODE_CUSTOMGRAPHICS_SIZE_7" value="4.878048780487805" type="string" cy:type="String"/>
      <att name="NODE_CUSTOMGRAPHICS_POSITION_8" value="C,C,c,0.00,0.00" type="string" cy:type="String"/>
    </graphics>
  </node>
  <node id="2889" label="TRAESCS1B02G448200">
    <att name="shared name" value="TRAESCS1B02G448200" type="string" cy:type="String"/>
    <att name="name" value="TRAESCS1B02G448200" type="string" cy:type="String"/>
    <att name="selected" value="0" type="boolean" cy:type="Boolean"/>
    <att name="id" value="223" type="string" cy:type="String"/>
    <att name="ClosenessCentrality" value="1.0" type="real" cy:type="Double"/>
    <att name="mod9" value="0.0" type="real" cy:type="Double"/>
    <att name="Eccentricity" value="1.0" type="real" cy:type="Double"/>
    <att name="Outdegree" value="2.0" type="real" cy:type="Double"/>
    <att name="PartnerOfMultiEdgedNodePairs" value="0.0" type="real" cy:type="Double"/>
    <att name="ClusteringCoefficient" value="0.152380952" type="real" cy:type="Double"/>
    <att name="label" value="TRAESCS1B02G448200" type="string" cy:type="String"/>
    <att name="name_alt" value="GATA" type="string" cy:type="String"/>
    <att name="Stress" value="108564.0" type="real" cy:type="Double"/>
    <att name="shared_name" value="TRAESCS1B02G448200" type="string" cy:type="String"/>
    <att name="BetweennessCentrality" value="0.020442925" type="real" cy:type="Double"/>
    <att name="cons1k" value="8.0" type="real" cy:type="Double"/>
    <att name="EdgeCount" value="15.0" type="real" cy:type="Double"/>
    <att name="Indegree" value="13.0" type="real" cy:type="Double"/>
    <att name="SelfLoops" value="0.0" type="real" cy:type="Double"/>
    <att name="IsSingleNode" value="0" type="boolean" cy:type="Boolean"/>
    <att name="AverageShortestPathLength" value="1.0" type="real" cy:type="Double"/>
    <att name="NeighborhoodConnectivity" value="44.86666667" type="real" cy:type="Double"/>
    <att name="degree.layout" type="integer" cy:type="Integer"/>
    <graphics w="4.939251160607957" width="0.08130081300813008" x="-209.0678582864548" z="0.0" y="1684.9757622645375" h="4.939251160607957" type="ELLIPSE" outline="#FFFF33" fill="#00FF86">
      <att name="NODE_CUSTOMGRAPHICS_SIZE_3" value="4.939251160607957" type="string" cy:type="String"/>
      <att name="NODE_CUSTOMGRAPHICS_SIZE_9" value="4.939251160607957" type="string" cy:type="String"/>
      <att name="NODE_LABEL_FONT_FACE" value="SansSerif.plain,plain,12" type="string" cy:type="String"/>
      <att name="NODE_SELECTED_PAINT" value="#FFFF00" type="string" cy:type="String"/>
      <att name="NODE_LABEL_FONT_SIZE" value="17" type="string" cy:type="String"/>
      <att name="NODE_CUSTOMGRAPHICS_SIZE_6" value="4.939251160607957" type="string" cy:type="String"/>
      <att name="NODE_TOOLTIP" value="" type="string" cy:type="String"/>
      <att name="NODE_CUSTOMGRAPHICS_4" value="org.cytoscape.cg.model.NullCustomGraphics,0,[ Remove Graphics ]," type="string" cy:type="String"/>
      <att name="COMPOUND_NODE_PADDING" value="10.0" type="string" cy:type="String"/>
      <att name="COMPOUND_NODE_SHAPE" value="ROUND_RECTANGLE" type="string" cy:type="String"/>
      <att name="NODE_NESTED_NETWORK_IMAGE_VISIBLE" value="true" type="string" cy:type="String"/>
      <att name="NODE_CUSTOMGRAPHICS_POSITION_4" value="C,C,c,0.00,0.00" type="string" cy:type="String"/>
      <att name="NODE_LABEL" value="GATA" type="string" cy:type="String"/>
      <att name="NODE_CUSTOMGRAPHICS_SIZE_2" value="4.939251160607957" type="string" cy:type="String"/>
      <att name="NODE_CUSTOMGRAPHICS_POSITION_1" value="C,C,c,0.00,0.00" type="string" cy:type="String"/>
      <att name="NODE_BORDER_TRANSPARENCY" value="255" type="string" cy:type="String"/>
      <att name="NODE_CUSTOMGRAPHICS_SIZE_4" value="4.939251160607957" type="string" cy:type="String"/>
      <att name="NODE_CUSTOMGRAPHICS_3" value="org.cytoscape.cg.model.NullCustomGraphics,0,[ Remove Graphics ]," type="string" cy:type="String"/>
      <att name="NODE_CUSTOMGRAPHICS_6" value="org.cytoscape.cg.model.NullCustomGraphics,0,[ Remove Graphics ]," type="string" cy:type="String"/>
      <att name="NODE_CUSTOMGRAPHICS_SIZE_5" value="4.939251160607957" type="string" cy:type="String"/>
      <att name="NODE_LABEL_POSITION" value="C,C,c,0.00,0.00" type="string" cy:type="String"/>
      <att name="NODE_CUSTOMGRAPHICS_9" value="org.cytoscape.cg.model.NullCustomGraphics,0,[ Remove Graphics ]," type="string" cy:type="String"/>
      <att name="NODE_CUSTOMGRAPHICS_POSITION_7" value="C,C,c,0.00,0.00" type="string" cy:type="String"/>
      <att name="NODE_CUSTOMGRAPHICS_7" value="org.cytoscape.cg.model.NullCustomGraphics,0,[ Remove Graphics ]," type="string" cy:type="String"/>
      <att name="NODE_CUSTOMGRAPHICS_SIZE_1" value="4.939251160607957" type="string" cy:type="String"/>
      <att name="NODE_LABEL_COLOR" value="#000000" type="string" cy:type="String"/>
      <att name="NODE_CUSTOMGRAPHICS_2" value="org.cytoscape.cg.model.NullCustomGraphics,0,[ Remove Graphics ]," type="string" cy:type="String"/>
      <att name="NODE_CUSTOMGRAPHICS_POSITION_3" value="C,C,c,0.00,0.00" type="string" cy:type="String"/>
      <att name="NODE_TRANSPARENCY" value="255" type="string" cy:type="String"/>
      <att name="NODE_VISIBLE" value="true" type="string" cy:type="String"/>
      <att name="NODE_CUSTOMGRAPHICS_8" value="org.cytoscape.cg.model.NullCustomGraphics,0,[ Remove Graphics ]," type="string" cy:type="String"/>
      <att name="NODE_CUSTOMGRAPHICS_SIZE_8" value="4.939251160607957" type="string" cy:type="String"/>
      <att name="NODE_CUSTOMGRAPHICS_POSITION_5" value="C,C,c,0.00,0.00" type="string" cy:type="String"/>
      <att name="NODE_CUSTOMGRAPHICS_POSITION_6" value="C,C,c,0.00,0.00" type="string" cy:type="String"/>
      <att name="NODE_CUSTOMGRAPHICS_1" value="org.cytoscape.cg.model.NullCustomGraphics,0,[ Remove Graphics ]," type="string" cy:type="String"/>
      <att name="NODE_LABEL_WIDTH" value="200.0" type="string" cy:type="String"/>
      <att name="NODE_CUSTOMGRAPHICS_5" value="org.cytoscape.cg.model.NullCustomGraphics,0,[ Remove Graphics ]," type="string" cy:type="String"/>
      <att name="NODE_CUSTOMGRAPHICS_POSITION_9" value="C,C,c,0.00,0.00" type="string" cy:type="String"/>
      <att name="NODE_SELECTED" value="false" type="string" cy:type="String"/>
      <att name="NODE_LABEL_TRANSPARENCY" value="255" type="string" cy:type="String"/>
      <att name="NODE_BORDER_STROKE" value="SOLID" type="string" cy:type="String"/>
      <att name="NODE_CUSTOMGRAPHICS_POSITION_2" value="C,C,c,0.00,0.00" type="string" cy:type="String"/>
      <att name="NODE_LABEL_ROTATION" value="0.0" type="string" cy:type="String"/>
      <att name="NODE_DEPTH" value="0.0" type="string" cy:type="String"/>
      <att name="NODE_CUSTOMGRAPHICS_SIZE_7" value="4.939251160607957" type="string" cy:type="String"/>
      <att name="NODE_CUSTOMGRAPHICS_POSITION_8" value="C,C,c,0.00,0.00" type="string" cy:type="String"/>
    </graphics>
  </node>
  <node id="2885" label="TRAESCS2B02G392900">
    <att name="shared name" value="TRAESCS2B02G392900" type="string" cy:type="String"/>
    <att name="name" value="TRAESCS2B02G392900" type="string" cy:type="String"/>
    <att name="selected" value="0" type="boolean" cy:type="Boolean"/>
    <att name="id" value="225" type="string" cy:type="String"/>
    <att name="ClosenessCentrality" value="0.246342891" type="real" cy:type="Double"/>
    <att name="mod9" value="0.0" type="real" cy:type="Double"/>
    <att name="Eccentricity" value="8.0" type="real" cy:type="Double"/>
    <att name="Outdegree" value="6.0" type="real" cy:type="Double"/>
    <att name="PartnerOfMultiEdgedNodePairs" value="0.0" type="real" cy:type="Double"/>
    <att name="ClusteringCoefficient" value="0.0" type="real" cy:type="Double"/>
    <att name="label" value="TRAESCS2B02G392900" type="string" cy:type="String"/>
    <att name="name_alt" value="TCP" type="string" cy:type="String"/>
    <att name="Stress" value="0.0" type="real" cy:type="Double"/>
    <att name="shared_name" value="TRAESCS2B02G392900" type="string" cy:type="String"/>
    <att name="BetweennessCentrality" value="0.0" type="real" cy:type="Double"/>
    <att name="cons1k" value="1.0" type="real" cy:type="Double"/>
    <att name="EdgeCount" value="6.0" type="real" cy:type="Double"/>
    <att name="Indegree" value="0.0" type="real" cy:type="Double"/>
    <att name="SelfLoops" value="0.0" type="real" cy:type="Double"/>
    <att name="IsSingleNode" value="0" type="boolean" cy:type="Boolean"/>
    <att name="AverageShortestPathLength" value="4.059382423" type="real" cy:type="Double"/>
    <att name="NeighborhoodConnectivity" value="28.33333333" type="real" cy:type="Double"/>
    <att name="degree.layout" type="integer" cy:type="Integer"/>
    <graphics w="4.878048780487805" width="0.08130081300813008" x="-347.4531340986051" z="0.0" y="-2445.018245464496" h="4.878048780487805" type="ELLIPSE" outline="#FFFF33" fill="#FF5100">
      <att name="NODE_CUSTOMGRAPHICS_SIZE_3" value="4.878048780487805" type="string" cy:type="String"/>
      <att name="NODE_CUSTOMGRAPHICS_SIZE_9" value="4.878048780487805" type="string" cy:type="String"/>
      <att name="NODE_LABEL_FONT_FACE" value="SansSerif.plain,plain,12" type="string" cy:type="String"/>
      <att name="NODE_SELECTED_PAINT" value="#FFFF00" type="string" cy:type="String"/>
      <att name="NODE_LABEL_FONT_SIZE" value="17" type="string" cy:type="String"/>
      <att name="NODE_CUSTOMGRAPHICS_SIZE_6" value="4.878048780487805" type="string" cy:type="String"/>
      <att name="NODE_TOOLTIP" value="" type="string" cy:type="String"/>
      <att name="NODE_CUSTOMGRAPHICS_4" value="org.cytoscape.cg.model.NullCustomGraphics,0,[ Remove Graphics ]," type="string" cy:type="String"/>
      <att name="COMPOUND_NODE_PADDING" value="10.0" type="string" cy:type="String"/>
      <att name="COMPOUND_NODE_SHAPE" value="ROUND_RECTANGLE" type="string" cy:type="String"/>
      <att name="NODE_NESTED_NETWORK_IMAGE_VISIBLE" value="true" type="string" cy:type="String"/>
      <att name="NODE_CUSTOMGRAPHICS_POSITION_4" value="C,C,c,0.00,0.00" type="string" cy:type="String"/>
      <att name="NODE_LABEL" value="TCP" type="string" cy:type="String"/>
      <att name="NODE_CUSTOMGRAPHICS_SIZE_2" value="4.878048780487805" type="string" cy:type="String"/>
      <att name="NODE_CUSTOMGRAPHICS_POSITION_1" value="C,C,c,0.00,0.00" type="string" cy:type="String"/>
      <att name="NODE_BORDER_TRANSPARENCY" value="255" type="string" cy:type="String"/>
      <att name="NODE_CUSTOMGRAPHICS_SIZE_4" value="4.878048780487805" type="string" cy:type="String"/>
      <att name="NODE_CUSTOMGRAPHICS_3" value="org.cytoscape.cg.model.NullCustomGraphics,0,[ Remove Graphics ]," type="string" cy:type="String"/>
      <att name="NODE_CUSTOMGRAPHICS_6" value="org.cytoscape.cg.model.NullCustomGraphics,0,[ Remove Graphics ]," type="string" cy:type="String"/>
      <att name="NODE_CUSTOMGRAPHICS_SIZE_5" value="4.878048780487805" type="string" cy:type="String"/>
      <att name="NODE_LABEL_POSITION" value="C,C,c,0.00,0.00" type="string" cy:type="String"/>
      <att name="NODE_CUSTOMGRAPHICS_9" value="org.cytoscape.cg.model.NullCustomGraphics,0,[ Remove Graphics ]," type="string" cy:type="String"/>
      <att name="NODE_CUSTOMGRAPHICS_POSITION_7" value="C,C,c,0.00,0.00" type="string" cy:type="String"/>
      <att name="NODE_CUSTOMGRAPHICS_7" value="org.cytoscape.cg.model.NullCustomGraphics,0,[ Remove Graphics ]," type="string" cy:type="String"/>
      <att name="NODE_CUSTOMGRAPHICS_SIZE_1" value="4.878048780487805" type="string" cy:type="String"/>
      <att name="NODE_LABEL_COLOR" value="#000000" type="string" cy:type="String"/>
      <att name="NODE_CUSTOMGRAPHICS_2" value="org.cytoscape.cg.model.NullCustomGraphics,0,[ Remove Graphics ]," type="string" cy:type="String"/>
      <att name="NODE_CUSTOMGRAPHICS_POSITION_3" value="C,C,c,0.00,0.00" type="string" cy:type="String"/>
      <att name="NODE_TRANSPARENCY" value="255" type="string" cy:type="String"/>
      <att name="NODE_VISIBLE" value="true" type="string" cy:type="String"/>
      <att name="NODE_CUSTOMGRAPHICS_8" value="org.cytoscape.cg.model.NullCustomGraphics,0,[ Remove Graphics ]," type="string" cy:type="String"/>
      <att name="NODE_CUSTOMGRAPHICS_SIZE_8" value="4.878048780487805" type="string" cy:type="String"/>
      <att name="NODE_CUSTOMGRAPHICS_POSITION_5" value="C,C,c,0.00,0.00" type="string" cy:type="String"/>
      <att name="NODE_CUSTOMGRAPHICS_POSITION_6" value="C,C,c,0.00,0.00" type="string" cy:type="String"/>
      <att name="NODE_CUSTOMGRAPHICS_1" value="org.cytoscape.cg.model.NullCustomGraphics,0,[ Remove Graphics ]," type="string" cy:type="String"/>
      <att name="NODE_LABEL_WIDTH" value="200.0" type="string" cy:type="String"/>
      <att name="NODE_CUSTOMGRAPHICS_5" value="org.cytoscape.cg.model.NullCustomGraphics,0,[ Remove Graphics ]," type="string" cy:type="String"/>
      <att name="NODE_CUSTOMGRAPHICS_POSITION_9" value="C,C,c,0.00,0.00" type="string" cy:type="String"/>
      <att name="NODE_SELECTED" value="false" type="string" cy:type="String"/>
      <att name="NODE_LABEL_TRANSPARENCY" value="255" type="string" cy:type="String"/>
      <att name="NODE_BORDER_STROKE" value="SOLID" type="string" cy:type="String"/>
      <att name="NODE_CUSTOMGRAPHICS_POSITION_2" value="C,C,c,0.00,0.00" type="string" cy:type="String"/>
      <att name="NODE_LABEL_ROTATION" value="0.0" type="string" cy:type="String"/>
      <att name="NODE_DEPTH" value="0.0" type="string" cy:type="String"/>
      <att name="NODE_CUSTOMGRAPHICS_SIZE_7" value="4.878048780487805" type="string" cy:type="String"/>
      <att name="NODE_CUSTOMGRAPHICS_POSITION_8" value="C,C,c,0.00,0.00" type="string" cy:type="String"/>
    </graphics>
  </node>
  <node id="2881" label="TRAESCS3A02G421400">
    <att name="shared name" value="TRAESCS3A02G421400" type="string" cy:type="String"/>
    <att name="name" value="TRAESCS3A02G421400" type="string" cy:type="String"/>
    <att name="selected" value="0" type="boolean" cy:type="Boolean"/>
    <att name="id" value="227" type="string" cy:type="String"/>
    <att name="ClosenessCentrality" value="0.0" type="real" cy:type="Double"/>
    <att name="mod9" value="0.0" type="real" cy:type="Double"/>
    <att name="Eccentricity" value="0.0" type="real" cy:type="Double"/>
    <att name="Outdegree" value="0.0" type="real" cy:type="Double"/>
    <att name="PartnerOfMultiEdgedNodePairs" value="0.0" type="real" cy:type="Double"/>
    <att name="ClusteringCoefficient" value="0.0" type="real" cy:type="Double"/>
    <att name="label" value="TRAESCS3A02G421400" type="string" cy:type="String"/>
    <att name="name_alt" value="bHLH" type="string" cy:type="String"/>
    <att name="Stress" value="0.0" type="real" cy:type="Double"/>
    <att name="shared_name" value="TRAESCS3A02G421400" type="string" cy:type="String"/>
    <att name="BetweennessCentrality" value="0.0" type="real" cy:type="Double"/>
    <att name="cons1k" value="2.0" type="real" cy:type="Double"/>
    <att name="EdgeCount" value="1.0" type="real" cy:type="Double"/>
    <att name="Indegree" value="1.0" type="real" cy:type="Double"/>
    <att name="SelfLoops" value="0.0" type="real" cy:type="Double"/>
    <att name="IsSingleNode" value="0" type="boolean" cy:type="Boolean"/>
    <att name="AverageShortestPathLength" value="0.0" type="real" cy:type="Double"/>
    <att name="NeighborhoodConnectivity" value="55.0" type="real" cy:type="Double"/>
    <att name="degree.layout" type="integer" cy:type="Integer"/>
    <graphics w="4.878048780487805" width="0.08130081300813008" x="1629.908881381063" z="0.0" y="148.84204614490898" h="4.878048780487805" type="ELLIPSE" outline="#FFFF33" fill="#FFA100">
      <att name="NODE_CUSTOMGRAPHICS_SIZE_3" value="4.878048780487805" type="string" cy:type="String"/>
      <att name="NODE_CUSTOMGRAPHICS_SIZE_9" value="4.878048780487805" type="string" cy:type="String"/>
      <att name="NODE_LABEL_FONT_FACE" value="SansSerif.plain,plain,12" type="string" cy:type="String"/>
      <att name="NODE_SELECTED_PAINT" value="#FFFF00" type="string" cy:type="String"/>
      <att name="NODE_LABEL_FONT_SIZE" value="17" type="string" cy:type="String"/>
      <att name="NODE_CUSTOMGRAPHICS_SIZE_6" value="4.878048780487805" type="string" cy:type="String"/>
      <att name="NODE_TOOLTIP" value="" type="string" cy:type="String"/>
      <att name="NODE_CUSTOMGRAPHICS_4" value="org.cytoscape.cg.model.NullCustomGraphics,0,[ Remove Graphics ]," type="string" cy:type="String"/>
      <att name="COMPOUND_NODE_PADDING" value="10.0" type="string" cy:type="String"/>
      <att name="COMPOUND_NODE_SHAPE" value="ROUND_RECTANGLE" type="string" cy:type="String"/>
      <att name="NODE_NESTED_NETWORK_IMAGE_VISIBLE" value="true" type="string" cy:type="String"/>
      <att name="NODE_CUSTOMGRAPHICS_POSITION_4" value="C,C,c,0.00,0.00" type="string" cy:type="String"/>
      <att name="NODE_LABEL" value="bHLH" type="string" cy:type="String"/>
      <att name="NODE_CUSTOMGRAPHICS_SIZE_2" value="4.878048780487805" type="string" cy:type="String"/>
      <att name="NODE_CUSTOMGRAPHICS_POSITION_1" value="C,C,c,0.00,0.00" type="string" cy:type="String"/>
      <att name="NODE_BORDER_TRANSPARENCY" value="255" type="string" cy:type="String"/>
      <att name="NODE_CUSTOMGRAPHICS_SIZE_4" value="4.878048780487805" type="string" cy:type="String"/>
      <att name="NODE_CUSTOMGRAPHICS_3" value="org.cytoscape.cg.model.NullCustomGraphics,0,[ Remove Graphics ]," type="string" cy:type="String"/>
      <att name="NODE_CUSTOMGRAPHICS_6" value="org.cytoscape.cg.model.NullCustomGraphics,0,[ Remove Graphics ]," type="string" cy:type="String"/>
      <att name="NODE_CUSTOMGRAPHICS_SIZE_5" value="4.878048780487805" type="string" cy:type="String"/>
      <att name="NODE_LABEL_POSITION" value="C,C,c,0.00,0.00" type="string" cy:type="String"/>
      <att name="NODE_CUSTOMGRAPHICS_9" value="org.cytoscape.cg.model.NullCustomGraphics,0,[ Remove Graphics ]," type="string" cy:type="String"/>
      <att name="NODE_CUSTOMGRAPHICS_POSITION_7" value="C,C,c,0.00,0.00" type="string" cy:type="String"/>
      <att name="NODE_CUSTOMGRAPHICS_7" value="org.cytoscape.cg.model.NullCustomGraphics,0,[ Remove Graphics ]," type="string" cy:type="String"/>
      <att name="NODE_CUSTOMGRAPHICS_SIZE_1" value="4.878048780487805" type="string" cy:type="String"/>
      <att name="NODE_LABEL_COLOR" value="#000000" type="string" cy:type="String"/>
      <att name="NODE_CUSTOMGRAPHICS_2" value="org.cytoscape.cg.model.NullCustomGraphics,0,[ Remove Graphics ]," type="string" cy:type="String"/>
      <att name="NODE_CUSTOMGRAPHICS_POSITION_3" value="C,C,c,0.00,0.00" type="string" cy:type="String"/>
      <att name="NODE_TRANSPARENCY" value="255" type="string" cy:type="String"/>
      <att name="NODE_VISIBLE" value="true" type="string" cy:type="String"/>
      <att name="NODE_CUSTOMGRAPHICS_8" value="org.cytoscape.cg.model.NullCustomGraphics,0,[ Remove Graphics ]," type="string" cy:type="String"/>
      <att name="NODE_CUSTOMGRAPHICS_SIZE_8" value="4.878048780487805" type="string" cy:type="String"/>
      <att name="NODE_CUSTOMGRAPHICS_POSITION_5" value="C,C,c,0.00,0.00" type="string" cy:type="String"/>
      <att name="NODE_CUSTOMGRAPHICS_POSITION_6" value="C,C,c,0.00,0.00" type="string" cy:type="String"/>
      <att name="NODE_CUSTOMGRAPHICS_1" value="org.cytoscape.cg.model.NullCustomGraphics,0,[ Remove Graphics ]," type="string" cy:type="String"/>
      <att name="NODE_LABEL_WIDTH" value="200.0" type="string" cy:type="String"/>
      <att name="NODE_CUSTOMGRAPHICS_5" value="org.cytoscape.cg.model.NullCustomGraphics,0,[ Remove Graphics ]," type="string" cy:type="String"/>
      <att name="NODE_CUSTOMGRAPHICS_POSITION_9" value="C,C,c,0.00,0.00" type="string" cy:type="String"/>
      <att name="NODE_SELECTED" value="false" type="string" cy:type="String"/>
      <att name="NODE_LABEL_TRANSPARENCY" value="255" type="string" cy:type="String"/>
      <att name="NODE_BORDER_STROKE" value="SOLID" type="string" cy:type="String"/>
      <att name="NODE_CUSTOMGRAPHICS_POSITION_2" value="C,C,c,0.00,0.00" type="string" cy:type="String"/>
      <att name="NODE_LABEL_ROTATION" value="0.0" type="string" cy:type="String"/>
      <att name="NODE_DEPTH" value="0.0" type="string" cy:type="String"/>
      <att name="NODE_CUSTOMGRAPHICS_SIZE_7" value="4.878048780487805" type="string" cy:type="String"/>
      <att name="NODE_CUSTOMGRAPHICS_POSITION_8" value="C,C,c,0.00,0.00" type="string" cy:type="String"/>
    </graphics>
  </node>
  <node id="2877" label="TRAESCS3B02G042400">
    <att name="shared name" value="TRAESCS3B02G042400" type="string" cy:type="String"/>
    <att name="name" value="TRAESCS3B02G042400" type="string" cy:type="String"/>
    <att name="selected" value="0" type="boolean" cy:type="Boolean"/>
    <att name="id" value="229" type="string" cy:type="String"/>
    <att name="ClosenessCentrality" value="0.0" type="real" cy:type="Double"/>
    <att name="mod9" value="0.0" type="real" cy:type="Double"/>
    <att name="Eccentricity" value="0.0" type="real" cy:type="Double"/>
    <att name="Outdegree" value="0.0" type="real" cy:type="Double"/>
    <att name="PartnerOfMultiEdgedNodePairs" value="0.0" type="real" cy:type="Double"/>
    <att name="ClusteringCoefficient" value="0.0" type="real" cy:type="Double"/>
    <att name="label" value="TRAESCS3B02G042400" type="string" cy:type="String"/>
    <att name="name_alt" value="ERF" type="string" cy:type="String"/>
    <att name="Stress" value="0.0" type="real" cy:type="Double"/>
    <att name="shared_name" value="TRAESCS3B02G042400" type="string" cy:type="String"/>
    <att name="BetweennessCentrality" value="0.0" type="real" cy:type="Double"/>
    <att name="cons1k" value="13.0" type="real" cy:type="Double"/>
    <att name="EdgeCount" value="5.0" type="real" cy:type="Double"/>
    <att name="Indegree" value="5.0" type="real" cy:type="Double"/>
    <att name="SelfLoops" value="0.0" type="real" cy:type="Double"/>
    <att name="IsSingleNode" value="0" type="boolean" cy:type="Boolean"/>
    <att name="AverageShortestPathLength" value="0.0" type="real" cy:type="Double"/>
    <att name="NeighborhoodConnectivity" value="63.0" type="real" cy:type="Double"/>
    <att name="degree.layout" type="integer" cy:type="Integer"/>
    <graphics w="4.878048780487805" width="0.08130081300813008" x="2419.132691800066" z="0.0" y="1291.6414832359415" h="4.878048780487805" type="ELLIPSE" outline="#FFFF33" fill="#0036FF">
      <att name="NODE_CUSTOMGRAPHICS_SIZE_3" value="4.878048780487805" type="string" cy:type="String"/>
      <att name="NODE_CUSTOMGRAPHICS_SIZE_9" value="4.878048780487805" type="string" cy:type="String"/>
      <att name="NODE_LABEL_FONT_FACE" value="SansSerif.plain,plain,12" type="string" cy:type="String"/>
      <att name="NODE_SELECTED_PAINT" value="#FFFF00" type="string" cy:type="String"/>
      <att name="NODE_LABEL_FONT_SIZE" value="17" type="string" cy:type="String"/>
      <att name="NODE_CUSTOMGRAPHICS_SIZE_6" value="4.878048780487805" type="string" cy:type="String"/>
      <att name="NODE_TOOLTIP" value="" type="string" cy:type="String"/>
      <att name="NODE_CUSTOMGRAPHICS_4" value="org.cytoscape.cg.model.NullCustomGraphics,0,[ Remove Graphics ]," type="string" cy:type="String"/>
      <att name="COMPOUND_NODE_PADDING" value="10.0" type="string" cy:type="String"/>
      <att name="COMPOUND_NODE_SHAPE" value="ROUND_RECTANGLE" type="string" cy:type="String"/>
      <att name="NODE_NESTED_NETWORK_IMAGE_VISIBLE" value="true" type="string" cy:type="String"/>
      <att name="NODE_CUSTOMGRAPHICS_POSITION_4" value="C,C,c,0.00,0.00" type="string" cy:type="String"/>
      <att name="NODE_LABEL" value="ERF" type="string" cy:type="String"/>
      <att name="NODE_CUSTOMGRAPHICS_SIZE_2" value="4.878048780487805" type="string" cy:type="String"/>
      <att name="NODE_CUSTOMGRAPHICS_POSITION_1" value="C,C,c,0.00,0.00" type="string" cy:type="String"/>
      <att name="NODE_BORDER_TRANSPARENCY" value="255" type="string" cy:type="String"/>
      <att name="NODE_CUSTOMGRAPHICS_SIZE_4" value="4.878048780487805" type="string" cy:type="String"/>
      <att name="NODE_CUSTOMGRAPHICS_3" value="org.cytoscape.cg.model.NullCustomGraphics,0,[ Remove Graphics ]," type="string" cy:type="String"/>
      <att name="NODE_CUSTOMGRAPHICS_6" value="org.cytoscape.cg.model.NullCustomGraphics,0,[ Remove Graphics ]," type="string" cy:type="String"/>
      <att name="NODE_CUSTOMGRAPHICS_SIZE_5" value="4.878048780487805" type="string" cy:type="String"/>
      <att name="NODE_LABEL_POSITION" value="C,C,c,0.00,0.00" type="string" cy:type="String"/>
      <att name="NODE_CUSTOMGRAPHICS_9" value="org.cytoscape.cg.model.NullCustomGraphics,0,[ Remove Graphics ]," type="string" cy:type="String"/>
      <att name="NODE_CUSTOMGRAPHICS_POSITION_7" value="C,C,c,0.00,0.00" type="string" cy:type="String"/>
      <att name="NODE_CUSTOMGRAPHICS_7" value="org.cytoscape.cg.model.NullCustomGraphics,0,[ Remove Graphics ]," type="string" cy:type="String"/>
      <att name="NODE_CUSTOMGRAPHICS_SIZE_1" value="4.878048780487805" type="string" cy:type="String"/>
      <att name="NODE_LABEL_COLOR" value="#000000" type="string" cy:type="String"/>
      <att name="NODE_CUSTOMGRAPHICS_2" value="org.cytoscape.cg.model.NullCustomGraphics,0,[ Remove Graphics ]," type="string" cy:type="String"/>
      <att name="NODE_CUSTOMGRAPHICS_POSITION_3" value="C,C,c,0.00,0.00" type="string" cy:type="String"/>
      <att name="NODE_TRANSPARENCY" value="255" type="string" cy:type="String"/>
      <att name="NODE_VISIBLE" value="true" type="string" cy:type="String"/>
      <att name="NODE_CUSTOMGRAPHICS_8" value="org.cytoscape.cg.model.NullCustomGraphics,0,[ Remove Graphics ]," type="string" cy:type="String"/>
      <att name="NODE_CUSTOMGRAPHICS_SIZE_8" value="4.878048780487805" type="string" cy:type="String"/>
      <att name="NODE_CUSTOMGRAPHICS_POSITION_5" value="C,C,c,0.00,0.00" type="string" cy:type="String"/>
      <att name="NODE_CUSTOMGRAPHICS_POSITION_6" value="C,C,c,0.00,0.00" type="string" cy:type="String"/>
      <att name="NODE_CUSTOMGRAPHICS_1" value="org.cytoscape.cg.model.NullCustomGraphics,0,[ Remove Graphics ]," type="string" cy:type="String"/>
      <att name="NODE_LABEL_WIDTH" value="200.0" type="string" cy:type="String"/>
      <att name="NODE_CUSTOMGRAPHICS_5" value="org.cytoscape.cg.model.NullCustomGraphics,0,[ Remove Graphics ]," type="string" cy:type="String"/>
      <att name="NODE_CUSTOMGRAPHICS_POSITION_9" value="C,C,c,0.00,0.00" type="string" cy:type="String"/>
      <att name="NODE_SELECTED" value="false" type="string" cy:type="String"/>
      <att name="NODE_LABEL_TRANSPARENCY" value="255" type="string" cy:type="String"/>
      <att name="NODE_BORDER_STROKE" value="SOLID" type="string" cy:type="String"/>
      <att name="NODE_CUSTOMGRAPHICS_POSITION_2" value="C,C,c,0.00,0.00" type="string" cy:type="String"/>
      <att name="NODE_LABEL_ROTATION" value="0.0" type="string" cy:type="String"/>
      <att name="NODE_DEPTH" value="0.0" type="string" cy:type="String"/>
      <att name="NODE_CUSTOMGRAPHICS_SIZE_7" value="4.878048780487805" type="string" cy:type="String"/>
      <att name="NODE_CUSTOMGRAPHICS_POSITION_8" value="C,C,c,0.00,0.00" type="string" cy:type="String"/>
    </graphics>
  </node>
  <node id="2873" label="TRAESCS2A02G261200">
    <att name="shared name" value="TRAESCS2A02G261200" type="string" cy:type="String"/>
    <att name="name" value="TRAESCS2A02G261200" type="string" cy:type="String"/>
    <att name="selected" value="0" type="boolean" cy:type="Boolean"/>
    <att name="id" value="231" type="string" cy:type="String"/>
    <att name="ClosenessCentrality" value="0.331230284" type="real" cy:type="Double"/>
    <att name="mod9" value="0.0" type="real" cy:type="Double"/>
    <att name="Eccentricity" value="7.0" type="real" cy:type="Double"/>
    <att name="Outdegree" value="14.0" type="real" cy:type="Double"/>
    <att name="PartnerOfMultiEdgedNodePairs" value="1.0" type="real" cy:type="Double"/>
    <att name="ClusteringCoefficient" value="0.067653277" type="real" cy:type="Double"/>
    <att name="label" value="TRAESCS2A02G261200" type="string" cy:type="String"/>
    <att name="name_alt" value="TaAP1-A3" type="string" cy:type="String"/>
    <att name="Stress" value="4.5253009E7" type="real" cy:type="Double"/>
    <att name="shared_name" value="TRAESCS2A02G261200" type="string" cy:type="String"/>
    <att name="BetweennessCentrality" value="1.487982225" type="real" cy:type="Double"/>
    <att name="cons1k" value="2.0" type="real" cy:type="Double"/>
    <att name="EdgeCount" value="45.0" type="real" cy:type="Double"/>
    <att name="Indegree" value="31.0" type="real" cy:type="Double"/>
    <att name="SelfLoops" value="0.0" type="real" cy:type="Double"/>
    <att name="IsSingleNode" value="0" type="boolean" cy:type="Boolean"/>
    <att name="AverageShortestPathLength" value="3.019047619" type="real" cy:type="Double"/>
    <att name="NeighborhoodConnectivity" value="58.34090909" type="real" cy:type="Double"/>
    <att name="degree.layout" type="integer" cy:type="Integer"/>
    <graphics w="9.332795532553838" width="0.08130081300813008" x="1623.19754164801" z="0.0" y="166.70635831270363" h="9.332795532553838" type="ELLIPSE" outline="#FFFF33" fill="#FFA100">
      <att name="NODE_CUSTOMGRAPHICS_SIZE_3" value="9.332795532553838" type="string" cy:type="String"/>
      <att name="NODE_CUSTOMGRAPHICS_SIZE_9" value="9.332795532553838" type="string" cy:type="String"/>
      <att name="NODE_LABEL_FONT_FACE" value="SansSerif.plain,plain,12" type="string" cy:type="String"/>
      <att name="NODE_SELECTED_PAINT" value="#FFFF00" type="string" cy:type="String"/>
      <att name="NODE_LABEL_FONT_SIZE" value="17" type="string" cy:type="String"/>
      <att name="NODE_CUSTOMGRAPHICS_SIZE_6" value="9.332795532553838" type="string" cy:type="String"/>
      <att name="NODE_TOOLTIP" value="" type="string" cy:type="String"/>
      <att name="NODE_CUSTOMGRAPHICS_4" value="org.cytoscape.cg.model.NullCustomGraphics,0,[ Remove Graphics ]," type="string" cy:type="String"/>
      <att name="COMPOUND_NODE_PADDING" value="10.0" type="string" cy:type="String"/>
      <att name="COMPOUND_NODE_SHAPE" value="ROUND_RECTANGLE" type="string" cy:type="String"/>
      <att name="NODE_NESTED_NETWORK_IMAGE_VISIBLE" value="true" type="string" cy:type="String"/>
      <att name="NODE_CUSTOMGRAPHICS_POSITION_4" value="C,C,c,0.00,0.00" type="string" cy:type="String"/>
      <att name="NODE_LABEL" value="TaAP1-A3" type="string" cy:type="String"/>
      <att name="NODE_CUSTOMGRAPHICS_SIZE_2" value="9.332795532553838" type="string" cy:type="String"/>
      <att name="NODE_CUSTOMGRAPHICS_POSITION_1" value="C,C,c,0.00,0.00" type="string" cy:type="String"/>
      <att name="NODE_BORDER_TRANSPARENCY" value="255" type="string" cy:type="String"/>
      <att name="NODE_CUSTOMGRAPHICS_SIZE_4" value="9.332795532553838" type="string" cy:type="String"/>
      <att name="NODE_CUSTOMGRAPHICS_3" value="org.cytoscape.cg.model.NullCustomGraphics,0,[ Remove Graphics ]," type="string" cy:type="String"/>
      <att name="NODE_CUSTOMGRAPHICS_6" value="org.cytoscape.cg.model.NullCustomGraphics,0,[ Remove Graphics ]," type="string" cy:type="String"/>
      <att name="NODE_CUSTOMGRAPHICS_SIZE_5" value="9.332795532553838" type="string" cy:type="String"/>
      <att name="NODE_LABEL_POSITION" value="C,C,c,0.00,0.00" type="string" cy:type="String"/>
      <att name="NODE_CUSTOMGRAPHICS_9" value="org.cytoscape.cg.model.NullCustomGraphics,0,[ Remove Graphics ]," type="string" cy:type="String"/>
      <att name="NODE_CUSTOMGRAPHICS_POSITION_7" value="C,C,c,0.00,0.00" type="string" cy:type="String"/>
      <att name="NODE_CUSTOMGRAPHICS_7" value="org.cytoscape.cg.model.NullCustomGraphics,0,[ Remove Graphics ]," type="string" cy:type="String"/>
      <att name="NODE_CUSTOMGRAPHICS_SIZE_1" value="9.332795532553838" type="string" cy:type="String"/>
      <att name="NODE_LABEL_COLOR" value="#000000" type="string" cy:type="String"/>
      <att name="NODE_CUSTOMGRAPHICS_2" value="org.cytoscape.cg.model.NullCustomGraphics,0,[ Remove Graphics ]," type="string" cy:type="String"/>
      <att name="NODE_CUSTOMGRAPHICS_POSITION_3" value="C,C,c,0.00,0.00" type="string" cy:type="String"/>
      <att name="NODE_TRANSPARENCY" value="255" type="string" cy:type="String"/>
      <att name="NODE_VISIBLE" value="true" type="string" cy:type="String"/>
      <att name="NODE_CUSTOMGRAPHICS_8" value="org.cytoscape.cg.model.NullCustomGraphics,0,[ Remove Graphics ]," type="string" cy:type="String"/>
      <att name="NODE_CUSTOMGRAPHICS_SIZE_8" value="9.332795532553838" type="string" cy:type="String"/>
      <att name="NODE_CUSTOMGRAPHICS_POSITION_5" value="C,C,c,0.00,0.00" type="string" cy:type="String"/>
      <att name="NODE_CUSTOMGRAPHICS_POSITION_6" value="C,C,c,0.00,0.00" type="string" cy:type="String"/>
      <att name="NODE_CUSTOMGRAPHICS_1" value="org.cytoscape.cg.model.NullCustomGraphics,0,[ Remove Graphics ]," type="string" cy:type="String"/>
      <att name="NODE_LABEL_WIDTH" value="200.0" type="string" cy:type="String"/>
      <att name="NODE_CUSTOMGRAPHICS_5" value="org.cytoscape.cg.model.NullCustomGraphics,0,[ Remove Graphics ]," type="string" cy:type="String"/>
      <att name="NODE_CUSTOMGRAPHICS_POSITION_9" value="C,C,c,0.00,0.00" type="string" cy:type="String"/>
      <att name="NODE_SELECTED" value="false" type="string" cy:type="String"/>
      <att name="NODE_LABEL_TRANSPARENCY" value="255" type="string" cy:type="String"/>
      <att name="NODE_BORDER_STROKE" value="SOLID" type="string" cy:type="String"/>
      <att name="NODE_CUSTOMGRAPHICS_POSITION_2" value="C,C,c,0.00,0.00" type="string" cy:type="String"/>
      <att name="NODE_LABEL_ROTATION" value="0.0" type="string" cy:type="String"/>
      <att name="NODE_DEPTH" value="0.0" type="string" cy:type="String"/>
      <att name="NODE_CUSTOMGRAPHICS_SIZE_7" value="9.332795532553838" type="string" cy:type="String"/>
      <att name="NODE_CUSTOMGRAPHICS_POSITION_8" value="C,C,c,0.00,0.00" type="string" cy:type="String"/>
    </graphics>
  </node>
  <node id="2869" label="TRAESCS5A02G264800">
    <att name="shared name" value="TRAESCS5A02G264800" type="string" cy:type="String"/>
    <att name="name" value="TRAESCS5A02G264800" type="string" cy:type="String"/>
    <att name="selected" value="0" type="boolean" cy:type="Boolean"/>
    <att name="id" value="233" type="string" cy:type="String"/>
    <att name="ClosenessCentrality" value="0.258302583" type="real" cy:type="Double"/>
    <att name="mod9" value="0.0" type="real" cy:type="Double"/>
    <att name="Eccentricity" value="8.0" type="real" cy:type="Double"/>
    <att name="Outdegree" value="11.0" type="real" cy:type="Double"/>
    <att name="PartnerOfMultiEdgedNodePairs" value="0.0" type="real" cy:type="Double"/>
    <att name="ClusteringCoefficient" value="0.115384615" type="real" cy:type="Double"/>
    <att name="label" value="TRAESCS5A02G264800" type="string" cy:type="String"/>
    <att name="name_alt" value="bHLH" type="string" cy:type="String"/>
    <att name="Stress" value="12046.0" type="real" cy:type="Double"/>
    <att name="shared_name" value="TRAESCS5A02G264800" type="string" cy:type="String"/>
    <att name="BetweennessCentrality" value="0.003137406" type="real" cy:type="Double"/>
    <att name="cons1k" value="1.0" type="real" cy:type="Double"/>
    <att name="EdgeCount" value="13.0" type="real" cy:type="Double"/>
    <att name="Indegree" value="2.0" type="real" cy:type="Double"/>
    <att name="SelfLoops" value="0.0" type="real" cy:type="Double"/>
    <att name="IsSingleNode" value="0" type="boolean" cy:type="Boolean"/>
    <att name="AverageShortestPathLength" value="3.871428571" type="real" cy:type="Double"/>
    <att name="NeighborhoodConnectivity" value="46.07692308" type="real" cy:type="Double"/>
    <att name="degree.layout" type="integer" cy:type="Integer"/>
    <graphics w="4.887441600478255" width="0.08130081300813008" x="-349.486920663826" z="0.0" y="-2427.1451971719666" h="4.887441600478255" type="ELLIPSE" outline="#FFFF33" fill="#FF5100">
      <att name="NODE_CUSTOMGRAPHICS_SIZE_3" value="4.887441600478255" type="string" cy:type="String"/>
      <att name="NODE_CUSTOMGRAPHICS_SIZE_9" value="4.887441600478255" type="string" cy:type="String"/>
      <att name="NODE_LABEL_FONT_FACE" value="SansSerif.plain,plain,12" type="string" cy:type="String"/>
      <att name="NODE_SELECTED_PAINT" value="#FFFF00" type="string" cy:type="String"/>
      <att name="NODE_LABEL_FONT_SIZE" value="17" type="string" cy:type="String"/>
      <att name="NODE_CUSTOMGRAPHICS_SIZE_6" value="4.887441600478255" type="string" cy:type="String"/>
      <att name="NODE_TOOLTIP" value="" type="string" cy:type="String"/>
      <att name="NODE_CUSTOMGRAPHICS_4" value="org.cytoscape.cg.model.NullCustomGraphics,0,[ Remove Graphics ]," type="string" cy:type="String"/>
      <att name="COMPOUND_NODE_PADDING" value="10.0" type="string" cy:type="String"/>
      <att name="COMPOUND_NODE_SHAPE" value="ROUND_RECTANGLE" type="string" cy:type="String"/>
      <att name="NODE_NESTED_NETWORK_IMAGE_VISIBLE" value="true" type="string" cy:type="String"/>
      <att name="NODE_CUSTOMGRAPHICS_POSITION_4" value="C,C,c,0.00,0.00" type="string" cy:type="String"/>
      <att name="NODE_LABEL" value="bHLH" type="string" cy:type="String"/>
      <att name="NODE_CUSTOMGRAPHICS_SIZE_2" value="4.887441600478255" type="string" cy:type="String"/>
      <att name="NODE_CUSTOMGRAPHICS_POSITION_1" value="C,C,c,0.00,0.00" type="string" cy:type="String"/>
      <att name="NODE_BORDER_TRANSPARENCY" value="255" type="string" cy:type="String"/>
      <att name="NODE_CUSTOMGRAPHICS_SIZE_4" value="4.887441600478255" type="string" cy:type="String"/>
      <att name="NODE_CUSTOMGRAPHICS_3" value="org.cytoscape.cg.model.NullCustomGraphics,0,[ Remove Graphics ]," type="string" cy:type="String"/>
      <att name="NODE_CUSTOMGRAPHICS_6" value="org.cytoscape.cg.model.NullCustomGraphics,0,[ Remove Graphics ]," type="string" cy:type="String"/>
      <att name="NODE_CUSTOMGRAPHICS_SIZE_5" value="4.887441600478255" type="string" cy:type="String"/>
      <att name="NODE_LABEL_POSITION" value="C,C,c,0.00,0.00" type="string" cy:type="String"/>
      <att name="NODE_CUSTOMGRAPHICS_9" value="org.cytoscape.cg.model.NullCustomGraphics,0,[ Remove Graphics ]," type="string" cy:type="String"/>
      <att name="NODE_CUSTOMGRAPHICS_POSITION_7" value="C,C,c,0.00,0.00" type="string" cy:type="String"/>
      <att name="NODE_CUSTOMGRAPHICS_7" value="org.cytoscape.cg.model.NullCustomGraphics,0,[ Remove Graphics ]," type="string" cy:type="String"/>
      <att name="NODE_CUSTOMGRAPHICS_SIZE_1" value="4.887441600478255" type="string" cy:type="String"/>
      <att name="NODE_LABEL_COLOR" value="#000000" type="string" cy:type="String"/>
      <att name="NODE_CUSTOMGRAPHICS_2" value="org.cytoscape.cg.model.NullCustomGraphics,0,[ Remove Graphics ]," type="string" cy:type="String"/>
      <att name="NODE_CUSTOMGRAPHICS_POSITION_3" value="C,C,c,0.00,0.00" type="string" cy:type="String"/>
      <att name="NODE_TRANSPARENCY" value="255" type="string" cy:type="String"/>
      <att name="NODE_VISIBLE" value="true" type="string" cy:type="String"/>
      <att name="NODE_CUSTOMGRAPHICS_8" value="org.cytoscape.cg.model.NullCustomGraphics,0,[ Remove Graphics ]," type="string" cy:type="String"/>
      <att name="NODE_CUSTOMGRAPHICS_SIZE_8" value="4.887441600478255" type="string" cy:type="String"/>
      <att name="NODE_CUSTOMGRAPHICS_POSITION_5" value="C,C,c,0.00,0.00" type="string" cy:type="String"/>
      <att name="NODE_CUSTOMGRAPHICS_POSITION_6" value="C,C,c,0.00,0.00" type="string" cy:type="String"/>
      <att name="NODE_CUSTOMGRAPHICS_1" value="org.cytoscape.cg.model.NullCustomGraphics,0,[ Remove Graphics ]," type="string" cy:type="String"/>
      <att name="NODE_LABEL_WIDTH" value="200.0" type="string" cy:type="String"/>
      <att name="NODE_CUSTOMGRAPHICS_5" value="org.cytoscape.cg.model.NullCustomGraphics,0,[ Remove Graphics ]," type="string" cy:type="String"/>
      <att name="NODE_CUSTOMGRAPHICS_POSITION_9" value="C,C,c,0.00,0.00" type="string" cy:type="String"/>
      <att name="NODE_SELECTED" value="false" type="string" cy:type="String"/>
      <att name="NODE_LABEL_TRANSPARENCY" value="255" type="string" cy:type="String"/>
      <att name="NODE_BORDER_STROKE" value="SOLID" type="string" cy:type="String"/>
      <att name="NODE_CUSTOMGRAPHICS_POSITION_2" value="C,C,c,0.00,0.00" type="string" cy:type="String"/>
      <att name="NODE_LABEL_ROTATION" value="0.0" type="string" cy:type="String"/>
      <att name="NODE_DEPTH" value="0.0" type="string" cy:type="String"/>
      <att name="NODE_CUSTOMGRAPHICS_SIZE_7" value="4.887441600478255" type="string" cy:type="String"/>
      <att name="NODE_CUSTOMGRAPHICS_POSITION_8" value="C,C,c,0.00,0.00" type="string" cy:type="String"/>
    </graphics>
  </node>
  <node id="2865" label="TRAESCS7A02G244300LC">
    <att name="shared name" value="TRAESCS7A02G244300LC" type="string" cy:type="String"/>
    <att name="name" value="TRAESCS7A02G244300LC" type="string" cy:type="String"/>
    <att name="selected" value="0" type="boolean" cy:type="Boolean"/>
    <att name="id" value="235" type="string" cy:type="String"/>
    <att name="ClosenessCentrality" value="0.233333333" type="real" cy:type="Double"/>
    <att name="mod9" value="0.0" type="real" cy:type="Double"/>
    <att name="Eccentricity" value="9.0" type="real" cy:type="Double"/>
    <att name="Outdegree" value="1.0" type="real" cy:type="Double"/>
    <att name="PartnerOfMultiEdgedNodePairs" value="0.0" type="real" cy:type="Double"/>
    <att name="ClusteringCoefficient" value="0.071146245" type="real" cy:type="Double"/>
    <att name="label" value="TRAESCS7A02G244300LC" type="string" cy:type="String"/>
    <att name="name_alt" value="TCP" type="string" cy:type="String"/>
    <att name="Stress" value="7273376.0" type="real" cy:type="Double"/>
    <att name="shared_name" value="TRAESCS7A02G244300LC" type="string" cy:type="String"/>
    <att name="BetweennessCentrality" value="0.365338167" type="real" cy:type="Double"/>
    <att name="cons1k" value="1.0" type="real" cy:type="Double"/>
    <att name="EdgeCount" value="23.0" type="real" cy:type="Double"/>
    <att name="Indegree" value="22.0" type="real" cy:type="Double"/>
    <att name="SelfLoops" value="0.0" type="real" cy:type="Double"/>
    <att name="IsSingleNode" value="0" type="boolean" cy:type="Boolean"/>
    <att name="AverageShortestPathLength" value="4.285714286" type="real" cy:type="Double"/>
    <att name="NeighborhoodConnectivity" value="62.95652174" type="real" cy:type="Double"/>
    <att name="degree.layout" type="integer" cy:type="Integer"/>
    <graphics w="5.971804462178833" width="0.08130081300813008" x="-351.8884453016418" z="0.0" y="-2409.3178355479376" h="5.971804462178833" type="ELLIPSE" outline="#FFFF33" fill="#FF5100">
      <att name="NODE_CUSTOMGRAPHICS_SIZE_3" value="5.971804462178833" type="string" cy:type="String"/>
      <att name="NODE_CUSTOMGRAPHICS_SIZE_9" value="5.971804462178833" type="string" cy:type="String"/>
      <att name="NODE_LABEL_FONT_FACE" value="SansSerif.plain,plain,12" type="string" cy:type="String"/>
      <att name="NODE_SELECTED_PAINT" value="#FFFF00" type="string" cy:type="String"/>
      <att name="NODE_LABEL_FONT_SIZE" value="17" type="string" cy:type="String"/>
      <att name="NODE_CUSTOMGRAPHICS_SIZE_6" value="5.971804462178833" type="string" cy:type="String"/>
      <att name="NODE_TOOLTIP" value="" type="string" cy:type="String"/>
      <att name="NODE_CUSTOMGRAPHICS_4" value="org.cytoscape.cg.model.NullCustomGraphics,0,[ Remove Graphics ]," type="string" cy:type="String"/>
      <att name="COMPOUND_NODE_PADDING" value="10.0" type="string" cy:type="String"/>
      <att name="COMPOUND_NODE_SHAPE" value="ROUND_RECTANGLE" type="string" cy:type="String"/>
      <att name="NODE_NESTED_NETWORK_IMAGE_VISIBLE" value="true" type="string" cy:type="String"/>
      <att name="NODE_CUSTOMGRAPHICS_POSITION_4" value="C,C,c,0.00,0.00" type="string" cy:type="String"/>
      <att name="NODE_LABEL" value="TCP" type="string" cy:type="String"/>
      <att name="NODE_CUSTOMGRAPHICS_SIZE_2" value="5.971804462178833" type="string" cy:type="String"/>
      <att name="NODE_CUSTOMGRAPHICS_POSITION_1" value="C,C,c,0.00,0.00" type="string" cy:type="String"/>
      <att name="NODE_BORDER_TRANSPARENCY" value="255" type="string" cy:type="String"/>
      <att name="NODE_CUSTOMGRAPHICS_SIZE_4" value="5.971804462178833" type="string" cy:type="String"/>
      <att name="NODE_CUSTOMGRAPHICS_3" value="org.cytoscape.cg.model.NullCustomGraphics,0,[ Remove Graphics ]," type="string" cy:type="String"/>
      <att name="NODE_CUSTOMGRAPHICS_6" value="org.cytoscape.cg.model.NullCustomGraphics,0,[ Remove Graphics ]," type="string" cy:type="String"/>
      <att name="NODE_CUSTOMGRAPHICS_SIZE_5" value="5.971804462178833" type="string" cy:type="String"/>
      <att name="NODE_LABEL_POSITION" value="C,C,c,0.00,0.00" type="string" cy:type="String"/>
      <att name="NODE_CUSTOMGRAPHICS_9" value="org.cytoscape.cg.model.NullCustomGraphics,0,[ Remove Graphics ]," type="string" cy:type="String"/>
      <att name="NODE_CUSTOMGRAPHICS_POSITION_7" value="C,C,c,0.00,0.00" type="string" cy:type="String"/>
      <att name="NODE_CUSTOMGRAPHICS_7" value="org.cytoscape.cg.model.NullCustomGraphics,0,[ Remove Graphics ]," type="string" cy:type="String"/>
      <att name="NODE_CUSTOMGRAPHICS_SIZE_1" value="5.971804462178833" type="string" cy:type="String"/>
      <att name="NODE_LABEL_COLOR" value="#000000" type="string" cy:type="String"/>
      <att name="NODE_CUSTOMGRAPHICS_2" value="org.cytoscape.cg.model.NullCustomGraphics,0,[ Remove Graphics ]," type="string" cy:type="String"/>
      <att name="NODE_CUSTOMGRAPHICS_POSITION_3" value="C,C,c,0.00,0.00" type="string" cy:type="String"/>
      <att name="NODE_TRANSPARENCY" value="255" type="string" cy:type="String"/>
      <att name="NODE_VISIBLE" value="true" type="string" cy:type="String"/>
      <att name="NODE_CUSTOMGRAPHICS_8" value="org.cytoscape.cg.model.NullCustomGraphics,0,[ Remove Graphics ]," type="string" cy:type="String"/>
      <att name="NODE_CUSTOMGRAPHICS_SIZE_8" value="5.971804462178833" type="string" cy:type="String"/>
      <att name="NODE_CUSTOMGRAPHICS_POSITION_5" value="C,C,c,0.00,0.00" type="string" cy:type="String"/>
      <att name="NODE_CUSTOMGRAPHICS_POSITION_6" value="C,C,c,0.00,0.00" type="string" cy:type="String"/>
      <att name="NODE_CUSTOMGRAPHICS_1" value="org.cytoscape.cg.model.NullCustomGraphics,0,[ Remove Graphics ]," type="string" cy:type="String"/>
      <att name="NODE_LABEL_WIDTH" value="200.0" type="string" cy:type="String"/>
      <att name="NODE_CUSTOMGRAPHICS_5" value="org.cytoscape.cg.model.NullCustomGraphics,0,[ Remove Graphics ]," type="string" cy:type="String"/>
      <att name="NODE_CUSTOMGRAPHICS_POSITION_9" value="C,C,c,0.00,0.00" type="string" cy:type="String"/>
      <att name="NODE_SELECTED" value="false" type="string" cy:type="String"/>
      <att name="NODE_LABEL_TRANSPARENCY" value="255" type="string" cy:type="String"/>
      <att name="NODE_BORDER_STROKE" value="SOLID" type="string" cy:type="String"/>
      <att name="NODE_CUSTOMGRAPHICS_POSITION_2" value="C,C,c,0.00,0.00" type="string" cy:type="String"/>
      <att name="NODE_LABEL_ROTATION" value="0.0" type="string" cy:type="String"/>
      <att name="NODE_DEPTH" value="0.0" type="string" cy:type="String"/>
      <att name="NODE_CUSTOMGRAPHICS_SIZE_7" value="5.971804462178833" type="string" cy:type="String"/>
      <att name="NODE_CUSTOMGRAPHICS_POSITION_8" value="C,C,c,0.00,0.00" type="string" cy:type="String"/>
    </graphics>
  </node>
  <node id="2861" label="TRAESCS2B02G406400">
    <att name="shared name" value="TRAESCS2B02G406400" type="string" cy:type="String"/>
    <att name="name" value="TRAESCS2B02G406400" type="string" cy:type="String"/>
    <att name="selected" value="0" type="boolean" cy:type="Boolean"/>
    <att name="id" value="237" type="string" cy:type="String"/>
    <att name="ClosenessCentrality" value="0.225910064" type="real" cy:type="Double"/>
    <att name="mod9" value="0.0" type="real" cy:type="Double"/>
    <att name="Eccentricity" value="8.0" type="real" cy:type="Double"/>
    <att name="Outdegree" value="6.0" type="real" cy:type="Double"/>
    <att name="PartnerOfMultiEdgedNodePairs" value="0.0" type="real" cy:type="Double"/>
    <att name="ClusteringCoefficient" value="0.0" type="real" cy:type="Double"/>
    <att name="label" value="TRAESCS2B02G406400" type="string" cy:type="String"/>
    <att name="name_alt" value="GATA" type="string" cy:type="String"/>
    <att name="Stress" value="0.0" type="real" cy:type="Double"/>
    <att name="shared_name" value="TRAESCS2B02G406400" type="string" cy:type="String"/>
    <att name="BetweennessCentrality" value="0.0" type="real" cy:type="Double"/>
    <att name="cons1k" value="2.0" type="real" cy:type="Double"/>
    <att name="EdgeCount" value="6.0" type="real" cy:type="Double"/>
    <att name="Indegree" value="0.0" type="real" cy:type="Double"/>
    <att name="SelfLoops" value="0.0" type="real" cy:type="Double"/>
    <att name="IsSingleNode" value="0" type="boolean" cy:type="Boolean"/>
    <att name="AverageShortestPathLength" value="4.426540284" type="real" cy:type="Double"/>
    <att name="NeighborhoodConnectivity" value="12.66666667" type="real" cy:type="Double"/>
    <att name="degree.layout" type="integer" cy:type="Integer"/>
    <graphics w="4.878048780487805" width="0.08130081300813008" x="1616.073855397075" z="0.0" y="184.41027947269265" h="4.878048780487805" type="ELLIPSE" outline="#FFFF33" fill="#FFA100">
      <att name="NODE_CUSTOMGRAPHICS_SIZE_3" value="4.878048780487805" type="string" cy:type="String"/>
      <att name="NODE_CUSTOMGRAPHICS_SIZE_9" value="4.878048780487805" type="string" cy:type="String"/>
      <att name="NODE_LABEL_FONT_FACE" value="SansSerif.plain,plain,12" type="string" cy:type="String"/>
      <att name="NODE_SELECTED_PAINT" value="#FFFF00" type="string" cy:type="String"/>
      <att name="NODE_LABEL_FONT_SIZE" value="17" type="string" cy:type="String"/>
      <att name="NODE_CUSTOMGRAPHICS_SIZE_6" value="4.878048780487805" type="string" cy:type="String"/>
      <att name="NODE_TOOLTIP" value="" type="string" cy:type="String"/>
      <att name="NODE_CUSTOMGRAPHICS_4" value="org.cytoscape.cg.model.NullCustomGraphics,0,[ Remove Graphics ]," type="string" cy:type="String"/>
      <att name="COMPOUND_NODE_PADDING" value="10.0" type="string" cy:type="String"/>
      <att name="COMPOUND_NODE_SHAPE" value="ROUND_RECTANGLE" type="string" cy:type="String"/>
      <att name="NODE_NESTED_NETWORK_IMAGE_VISIBLE" value="true" type="string" cy:type="String"/>
      <att name="NODE_CUSTOMGRAPHICS_POSITION_4" value="C,C,c,0.00,0.00" type="string" cy:type="String"/>
      <att name="NODE_LABEL" value="GATA" type="string" cy:type="String"/>
      <att name="NODE_CUSTOMGRAPHICS_SIZE_2" value="4.878048780487805" type="string" cy:type="String"/>
      <att name="NODE_CUSTOMGRAPHICS_POSITION_1" value="C,C,c,0.00,0.00" type="string" cy:type="String"/>
      <att name="NODE_BORDER_TRANSPARENCY" value="255" type="string" cy:type="String"/>
      <att name="NODE_CUSTOMGRAPHICS_SIZE_4" value="4.878048780487805" type="string" cy:type="String"/>
      <att name="NODE_CUSTOMGRAPHICS_3" value="org.cytoscape.cg.model.NullCustomGraphics,0,[ Remove Graphics ]," type="string" cy:type="String"/>
      <att name="NODE_CUSTOMGRAPHICS_6" value="org.cytoscape.cg.model.NullCustomGraphics,0,[ Remove Graphics ]," type="string" cy:type="String"/>
      <att name="NODE_CUSTOMGRAPHICS_SIZE_5" value="4.878048780487805" type="string" cy:type="String"/>
      <att name="NODE_LABEL_POSITION" value="C,C,c,0.00,0.00" type="string" cy:type="String"/>
      <att name="NODE_CUSTOMGRAPHICS_9" value="org.cytoscape.cg.model.NullCustomGraphics,0,[ Remove Graphics ]," type="string" cy:type="String"/>
      <att name="NODE_CUSTOMGRAPHICS_POSITION_7" value="C,C,c,0.00,0.00" type="string" cy:type="String"/>
      <att name="NODE_CUSTOMGRAPHICS_7" value="org.cytoscape.cg.model.NullCustomGraphics,0,[ Remove Graphics ]," type="string" cy:type="String"/>
      <att name="NODE_CUSTOMGRAPHICS_SIZE_1" value="4.878048780487805" type="string" cy:type="String"/>
      <att name="NODE_LABEL_COLOR" value="#000000" type="string" cy:type="String"/>
      <att name="NODE_CUSTOMGRAPHICS_2" value="org.cytoscape.cg.model.NullCustomGraphics,0,[ Remove Graphics ]," type="string" cy:type="String"/>
      <att name="NODE_CUSTOMGRAPHICS_POSITION_3" value="C,C,c,0.00,0.00" type="string" cy:type="String"/>
      <att name="NODE_TRANSPARENCY" value="255" type="string" cy:type="String"/>
      <att name="NODE_VISIBLE" value="true" type="string" cy:type="String"/>
      <att name="NODE_CUSTOMGRAPHICS_8" value="org.cytoscape.cg.model.NullCustomGraphics,0,[ Remove Graphics ]," type="string" cy:type="String"/>
      <att name="NODE_CUSTOMGRAPHICS_SIZE_8" value="4.878048780487805" type="string" cy:type="String"/>
      <att name="NODE_CUSTOMGRAPHICS_POSITION_5" value="C,C,c,0.00,0.00" type="string" cy:type="String"/>
      <att name="NODE_CUSTOMGRAPHICS_POSITION_6" value="C,C,c,0.00,0.00" type="string" cy:type="String"/>
      <att name="NODE_CUSTOMGRAPHICS_1" value="org.cytoscape.cg.model.NullCustomGraphics,0,[ Remove Graphics ]," type="string" cy:type="String"/>
      <att name="NODE_LABEL_WIDTH" value="200.0" type="string" cy:type="String"/>
      <att name="NODE_CUSTOMGRAPHICS_5" value="org.cytoscape.cg.model.NullCustomGraphics,0,[ Remove Graphics ]," type="string" cy:type="String"/>
      <att name="NODE_CUSTOMGRAPHICS_POSITION_9" value="C,C,c,0.00,0.00" type="string" cy:type="String"/>
      <att name="NODE_SELECTED" value="false" type="string" cy:type="String"/>
      <att name="NODE_LABEL_TRANSPARENCY" value="255" type="string" cy:type="String"/>
      <att name="NODE_BORDER_STROKE" value="SOLID" type="string" cy:type="String"/>
      <att name="NODE_CUSTOMGRAPHICS_POSITION_2" value="C,C,c,0.00,0.00" type="string" cy:type="String"/>
      <att name="NODE_LABEL_ROTATION" value="0.0" type="string" cy:type="String"/>
      <att name="NODE_DEPTH" value="0.0" type="string" cy:type="String"/>
      <att name="NODE_CUSTOMGRAPHICS_SIZE_7" value="4.878048780487805" type="string" cy:type="String"/>
      <att name="NODE_CUSTOMGRAPHICS_POSITION_8" value="C,C,c,0.00,0.00" type="string" cy:type="String"/>
    </graphics>
  </node>
  <node id="2857" label="TRAESCS5B02G378000">
    <att name="shared name" value="TRAESCS5B02G378000" type="string" cy:type="String"/>
    <att name="name" value="TRAESCS5B02G378000" type="string" cy:type="String"/>
    <att name="selected" value="0" type="boolean" cy:type="Boolean"/>
    <att name="id" value="239" type="string" cy:type="String"/>
    <att name="ClosenessCentrality" value="0.0" type="real" cy:type="Double"/>
    <att name="mod9" value="0.0" type="real" cy:type="Double"/>
    <att name="Eccentricity" value="0.0" type="real" cy:type="Double"/>
    <att name="Outdegree" value="0.0" type="real" cy:type="Double"/>
    <att name="PartnerOfMultiEdgedNodePairs" value="0.0" type="real" cy:type="Double"/>
    <att name="ClusteringCoefficient" value="0.032019704" type="real" cy:type="Double"/>
    <att name="label" value="TRAESCS5B02G378000" type="string" cy:type="String"/>
    <att name="name_alt" value="HD-ZIP" type="string" cy:type="String"/>
    <att name="Stress" value="0.0" type="real" cy:type="Double"/>
    <att name="shared_name" value="TRAESCS5B02G378000" type="string" cy:type="String"/>
    <att name="BetweennessCentrality" value="0.0" type="real" cy:type="Double"/>
    <att name="cons1k" value="1.0" type="real" cy:type="Double"/>
    <att name="EdgeCount" value="29.0" type="real" cy:type="Double"/>
    <att name="Indegree" value="29.0" type="real" cy:type="Double"/>
    <att name="SelfLoops" value="0.0" type="real" cy:type="Double"/>
    <att name="IsSingleNode" value="0" type="boolean" cy:type="Boolean"/>
    <att name="AverageShortestPathLength" value="0.0" type="real" cy:type="Double"/>
    <att name="NeighborhoodConnectivity" value="46.72413793" type="real" cy:type="Double"/>
    <att name="degree.layout" type="integer" cy:type="Integer"/>
    <graphics w="4.878048780487805" width="0.08130081300813008" x="-354.6566888769854" z="0.0" y="-2391.5437259902824" h="4.878048780487805" type="ELLIPSE" outline="#FFFF33" fill="#FF5100">
      <att name="NODE_CUSTOMGRAPHICS_SIZE_3" value="4.878048780487805" type="string" cy:type="String"/>
      <att name="NODE_CUSTOMGRAPHICS_SIZE_9" value="4.878048780487805" type="string" cy:type="String"/>
      <att name="NODE_LABEL_FONT_FACE" value="SansSerif.plain,plain,12" type="string" cy:type="String"/>
      <att name="NODE_SELECTED_PAINT" value="#FFFF00" type="string" cy:type="String"/>
      <att name="NODE_LABEL_FONT_SIZE" value="17" type="string" cy:type="String"/>
      <att name="NODE_CUSTOMGRAPHICS_SIZE_6" value="4.878048780487805" type="string" cy:type="String"/>
      <att name="NODE_TOOLTIP" value="" type="string" cy:type="String"/>
      <att name="NODE_CUSTOMGRAPHICS_4" value="org.cytoscape.cg.model.NullCustomGraphics,0,[ Remove Graphics ]," type="string" cy:type="String"/>
      <att name="COMPOUND_NODE_PADDING" value="10.0" type="string" cy:type="String"/>
      <att name="COMPOUND_NODE_SHAPE" value="ROUND_RECTANGLE" type="string" cy:type="String"/>
      <att name="NODE_NESTED_NETWORK_IMAGE_VISIBLE" value="true" type="string" cy:type="String"/>
      <att name="NODE_CUSTOMGRAPHICS_POSITION_4" value="C,C,c,0.00,0.00" type="string" cy:type="String"/>
      <att name="NODE_LABEL" value="HD-ZIP" type="string" cy:type="String"/>
      <att name="NODE_CUSTOMGRAPHICS_SIZE_2" value="4.878048780487805" type="string" cy:type="String"/>
      <att name="NODE_CUSTOMGRAPHICS_POSITION_1" value="C,C,c,0.00,0.00" type="string" cy:type="String"/>
      <att name="NODE_BORDER_TRANSPARENCY" value="255" type="string" cy:type="String"/>
      <att name="NODE_CUSTOMGRAPHICS_SIZE_4" value="4.878048780487805" type="string" cy:type="String"/>
      <att name="NODE_CUSTOMGRAPHICS_3" value="org.cytoscape.cg.model.NullCustomGraphics,0,[ Remove Graphics ]," type="string" cy:type="String"/>
      <att name="NODE_CUSTOMGRAPHICS_6" value="org.cytoscape.cg.model.NullCustomGraphics,0,[ Remove Graphics ]," type="string" cy:type="String"/>
      <att name="NODE_CUSTOMGRAPHICS_SIZE_5" value="4.878048780487805" type="string" cy:type="String"/>
      <att name="NODE_LABEL_POSITION" value="C,C,c,0.00,0.00" type="string" cy:type="String"/>
      <att name="NODE_CUSTOMGRAPHICS_9" value="org.cytoscape.cg.model.NullCustomGraphics,0,[ Remove Graphics ]," type="string" cy:type="String"/>
      <att name="NODE_CUSTOMGRAPHICS_POSITION_7" value="C,C,c,0.00,0.00" type="string" cy:type="String"/>
      <att name="NODE_CUSTOMGRAPHICS_7" value="org.cytoscape.cg.model.NullCustomGraphics,0,[ Remove Graphics ]," type="string" cy:type="String"/>
      <att name="NODE_CUSTOMGRAPHICS_SIZE_1" value="4.878048780487805" type="string" cy:type="String"/>
      <att name="NODE_LABEL_COLOR" value="#000000" type="string" cy:type="String"/>
      <att name="NODE_CUSTOMGRAPHICS_2" value="org.cytoscape.cg.model.NullCustomGraphics,0,[ Remove Graphics ]," type="string" cy:type="String"/>
      <att name="NODE_CUSTOMGRAPHICS_POSITION_3" value="C,C,c,0.00,0.00" type="string" cy:type="String"/>
      <att name="NODE_TRANSPARENCY" value="255" type="string" cy:type="String"/>
      <att name="NODE_VISIBLE" value="true" type="string" cy:type="String"/>
      <att name="NODE_CUSTOMGRAPHICS_8" value="org.cytoscape.cg.model.NullCustomGraphics,0,[ Remove Graphics ]," type="string" cy:type="String"/>
      <att name="NODE_CUSTOMGRAPHICS_SIZE_8" value="4.878048780487805" type="string" cy:type="String"/>
      <att name="NODE_CUSTOMGRAPHICS_POSITION_5" value="C,C,c,0.00,0.00" type="string" cy:type="String"/>
      <att name="NODE_CUSTOMGRAPHICS_POSITION_6" value="C,C,c,0.00,0.00" type="string" cy:type="String"/>
      <att name="NODE_CUSTOMGRAPHICS_1" value="org.cytoscape.cg.model.NullCustomGraphics,0,[ Remove Graphics ]," type="string" cy:type="String"/>
      <att name="NODE_LABEL_WIDTH" value="200.0" type="string" cy:type="String"/>
      <att name="NODE_CUSTOMGRAPHICS_5" value="org.cytoscape.cg.model.NullCustomGraphics,0,[ Remove Graphics ]," type="string" cy:type="String"/>
      <att name="NODE_CUSTOMGRAPHICS_POSITION_9" value="C,C,c,0.00,0.00" type="string" cy:type="String"/>
      <att name="NODE_SELECTED" value="false" type="string" cy:type="String"/>
      <att name="NODE_LABEL_TRANSPARENCY" value="255" type="string" cy:type="String"/>
      <att name="NODE_BORDER_STROKE" value="SOLID" type="string" cy:type="String"/>
      <att name="NODE_CUSTOMGRAPHICS_POSITION_2" value="C,C,c,0.00,0.00" type="string" cy:type="String"/>
      <att name="NODE_LABEL_ROTATION" value="0.0" type="string" cy:type="String"/>
      <att name="NODE_DEPTH" value="0.0" type="string" cy:type="String"/>
      <att name="NODE_CUSTOMGRAPHICS_SIZE_7" value="4.878048780487805" type="string" cy:type="String"/>
      <att name="NODE_CUSTOMGRAPHICS_POSITION_8" value="C,C,c,0.00,0.00" type="string" cy:type="String"/>
    </graphics>
  </node>
  <node id="2853" label="TRAESCS1A02G264300">
    <att name="shared name" value="TRAESCS1A02G264300" type="string" cy:type="String"/>
    <att name="name" value="TRAESCS1A02G264300" type="string" cy:type="String"/>
    <att name="selected" value="0" type="boolean" cy:type="Boolean"/>
    <att name="id" value="241" type="string" cy:type="String"/>
    <att name="ClosenessCentrality" value="0.38961039" type="real" cy:type="Double"/>
    <att name="mod9" value="1.0" type="real" cy:type="Double"/>
    <att name="Eccentricity" value="6.0" type="real" cy:type="Double"/>
    <att name="Outdegree" value="35.0" type="real" cy:type="Double"/>
    <att name="PartnerOfMultiEdgedNodePairs" value="12.0" type="real" cy:type="Double"/>
    <att name="ClusteringCoefficient" value="0.277428372" type="real" cy:type="Double"/>
    <att name="label" value="TRAESCS1A02G264300" type="string" cy:type="String"/>
    <att name="name_alt" value="TaPI-A1" type="string" cy:type="String"/>
    <att name="Stress" value="2.4911553E7" type="real" cy:type="Double"/>
    <att name="shared_name" value="TRAESCS1A02G264300" type="string" cy:type="String"/>
    <att name="BetweennessCentrality" value="1.316074186" type="real" cy:type="Double"/>
    <att name="cons1k" value="3.0" type="real" cy:type="Double"/>
    <att name="EdgeCount" value="66.0" type="real" cy:type="Double"/>
    <att name="Indegree" value="31.0" type="real" cy:type="Double"/>
    <att name="SelfLoops" value="0.0" type="real" cy:type="Double"/>
    <att name="IsSingleNode" value="0" type="boolean" cy:type="Boolean"/>
    <att name="AverageShortestPathLength" value="2.566666667" type="real" cy:type="Double"/>
    <att name="NeighborhoodConnectivity" value="47.38888889" type="real" cy:type="Double"/>
    <att name="degree.layout" value="4" type="integer" cy:type="Integer"/>
    <graphics w="8.818134291631225" width="10.0" x="2806.520689359585" z="0.0" y="-457.0385885578304" h="8.818134291631225" type="ELLIPSE" outline="#FFFF33" fill="#FFF200">
      <att name="NODE_CUSTOMGRAPHICS_SIZE_3" value="8.818134291631225" type="string" cy:type="String"/>
      <att name="NODE_CUSTOMGRAPHICS_SIZE_9" value="8.818134291631225" type="string" cy:type="String"/>
      <att name="NODE_LABEL_FONT_FACE" value="SansSerif.plain,plain,12" type="string" cy:type="String"/>
      <att name="NODE_SELECTED_PAINT" value="#FFFF00" type="string" cy:type="String"/>
      <att name="NODE_LABEL_FONT_SIZE" value="17" type="string" cy:type="String"/>
      <att name="NODE_CUSTOMGRAPHICS_SIZE_6" value="8.818134291631225" type="string" cy:type="String"/>
      <att name="NODE_TOOLTIP" value="" type="string" cy:type="String"/>
      <att name="NODE_CUSTOMGRAPHICS_4" value="org.cytoscape.cg.model.NullCustomGraphics,0,[ Remove Graphics ]," type="string" cy:type="String"/>
      <att name="COMPOUND_NODE_PADDING" value="10.0" type="string" cy:type="String"/>
      <att name="COMPOUND_NODE_SHAPE" value="ROUND_RECTANGLE" type="string" cy:type="String"/>
      <att name="NODE_NESTED_NETWORK_IMAGE_VISIBLE" value="true" type="string" cy:type="String"/>
      <att name="NODE_CUSTOMGRAPHICS_POSITION_4" value="C,C,c,0.00,0.00" type="string" cy:type="String"/>
      <att name="NODE_LABEL" value="TaPI-A1" type="string" cy:type="String"/>
      <att name="NODE_CUSTOMGRAPHICS_SIZE_2" value="8.818134291631225" type="string" cy:type="String"/>
      <att name="NODE_CUSTOMGRAPHICS_POSITION_1" value="C,C,c,0.00,0.00" type="string" cy:type="String"/>
      <att name="NODE_BORDER_TRANSPARENCY" value="255" type="string" cy:type="String"/>
      <att name="NODE_CUSTOMGRAPHICS_SIZE_4" value="8.818134291631225" type="string" cy:type="String"/>
      <att name="NODE_CUSTOMGRAPHICS_3" value="org.cytoscape.cg.model.NullCustomGraphics,0,[ Remove Graphics ]," type="string" cy:type="String"/>
      <att name="NODE_CUSTOMGRAPHICS_6" value="org.cytoscape.cg.model.NullCustomGraphics,0,[ Remove Graphics ]," type="string" cy:type="String"/>
      <att name="NODE_CUSTOMGRAPHICS_SIZE_5" value="8.818134291631225" type="string" cy:type="String"/>
      <att name="NODE_LABEL_POSITION" value="C,C,c,0.00,0.00" type="string" cy:type="String"/>
      <att name="NODE_CUSTOMGRAPHICS_9" value="org.cytoscape.cg.model.NullCustomGraphics,0,[ Remove Graphics ]," type="string" cy:type="String"/>
      <att name="NODE_CUSTOMGRAPHICS_POSITION_7" value="C,C,c,0.00,0.00" type="string" cy:type="String"/>
      <att name="NODE_CUSTOMGRAPHICS_7" value="org.cytoscape.cg.model.NullCustomGraphics,0,[ Remove Graphics ]," type="string" cy:type="String"/>
      <att name="NODE_CUSTOMGRAPHICS_SIZE_1" value="8.818134291631225" type="string" cy:type="String"/>
      <att name="NODE_LABEL_COLOR" value="#000000" type="string" cy:type="String"/>
      <att name="NODE_CUSTOMGRAPHICS_2" value="org.cytoscape.cg.model.NullCustomGraphics,0,[ Remove Graphics ]," type="string" cy:type="String"/>
      <att name="NODE_CUSTOMGRAPHICS_POSITION_3" value="C,C,c,0.00,0.00" type="string" cy:type="String"/>
      <att name="NODE_TRANSPARENCY" value="255" type="string" cy:type="String"/>
      <att name="NODE_VISIBLE" value="true" type="string" cy:type="String"/>
      <att name="NODE_CUSTOMGRAPHICS_8" value="org.cytoscape.cg.model.NullCustomGraphics,0,[ Remove Graphics ]," type="string" cy:type="String"/>
      <att name="NODE_CUSTOMGRAPHICS_SIZE_8" value="8.818134291631225" type="string" cy:type="String"/>
      <att name="NODE_CUSTOMGRAPHICS_POSITION_5" value="C,C,c,0.00,0.00" type="string" cy:type="String"/>
      <att name="NODE_CUSTOMGRAPHICS_POSITION_6" value="C,C,c,0.00,0.00" type="string" cy:type="String"/>
      <att name="NODE_CUSTOMGRAPHICS_1" value="org.cytoscape.cg.model.NullCustomGraphics,0,[ Remove Graphics ]," type="string" cy:type="String"/>
      <att name="NODE_LABEL_WIDTH" value="200.0" type="string" cy:type="String"/>
      <att name="NODE_CUSTOMGRAPHICS_5" value="org.cytoscape.cg.model.NullCustomGraphics,0,[ Remove Graphics ]," type="string" cy:type="String"/>
      <att name="NODE_CUSTOMGRAPHICS_POSITION_9" value="C,C,c,0.00,0.00" type="string" cy:type="String"/>
      <att name="NODE_SELECTED" value="false" type="string" cy:type="String"/>
      <att name="NODE_LABEL_TRANSPARENCY" value="255" type="string" cy:type="String"/>
      <att name="NODE_BORDER_STROKE" value="SOLID" type="string" cy:type="String"/>
      <att name="NODE_CUSTOMGRAPHICS_POSITION_2" value="C,C,c,0.00,0.00" type="string" cy:type="String"/>
      <att name="NODE_LABEL_ROTATION" value="0.0" type="string" cy:type="String"/>
      <att name="NODE_DEPTH" value="0.0" type="string" cy:type="String"/>
      <att name="NODE_CUSTOMGRAPHICS_SIZE_7" value="8.818134291631225" type="string" cy:type="String"/>
      <att name="NODE_CUSTOMGRAPHICS_POSITION_8" value="C,C,c,0.00,0.00" type="string" cy:type="String"/>
    </graphics>
  </node>
  <node id="2849" label="TRAESCS2B02G578500">
    <att name="shared name" value="TRAESCS2B02G578500" type="string" cy:type="String"/>
    <att name="name" value="TRAESCS2B02G578500" type="string" cy:type="String"/>
    <att name="selected" value="0" type="boolean" cy:type="Boolean"/>
    <att name="id" value="243" type="string" cy:type="String"/>
    <att name="ClosenessCentrality" value="0.208230045" type="real" cy:type="Double"/>
    <att name="mod9" value="0.0" type="real" cy:type="Double"/>
    <att name="Eccentricity" value="8.0" type="real" cy:type="Double"/>
    <att name="Outdegree" value="1.0" type="real" cy:type="Double"/>
    <att name="PartnerOfMultiEdgedNodePairs" value="0.0" type="real" cy:type="Double"/>
    <att name="ClusteringCoefficient" value="0.194444444" type="real" cy:type="Double"/>
    <att name="label" value="TRAESCS2B02G578500" type="string" cy:type="String"/>
    <att name="name_alt" value="ARF" type="string" cy:type="String"/>
    <att name="Stress" value="264649.0" type="real" cy:type="Double"/>
    <att name="shared_name" value="TRAESCS2B02G578500" type="string" cy:type="String"/>
    <att name="BetweennessCentrality" value="0.125542538" type="real" cy:type="Double"/>
    <att name="cons1k" value="1.0" type="real" cy:type="Double"/>
    <att name="EdgeCount" value="9.0" type="real" cy:type="Double"/>
    <att name="Indegree" value="8.0" type="real" cy:type="Double"/>
    <att name="SelfLoops" value="0.0" type="real" cy:type="Double"/>
    <att name="IsSingleNode" value="0" type="boolean" cy:type="Boolean"/>
    <att name="AverageShortestPathLength" value="4.802380952" type="real" cy:type="Double"/>
    <att name="NeighborhoodConnectivity" value="60.11111111" type="real" cy:type="Double"/>
    <att name="degree.layout" type="integer" cy:type="Integer"/>
    <graphics w="5.25390018785366" width="0.08130081300813008" x="-357.7904766302646" z="0.0" y="-2373.8304112982955" h="5.25390018785366" type="ELLIPSE" outline="#FFFF33" fill="#FF5100">
      <att name="NODE_CUSTOMGRAPHICS_SIZE_3" value="5.25390018785366" type="string" cy:type="String"/>
      <att name="NODE_CUSTOMGRAPHICS_SIZE_9" value="5.25390018785366" type="string" cy:type="String"/>
      <att name="NODE_LABEL_FONT_FACE" value="SansSerif.plain,plain,12" type="string" cy:type="String"/>
      <att name="NODE_SELECTED_PAINT" value="#FFFF00" type="string" cy:type="String"/>
      <att name="NODE_LABEL_FONT_SIZE" value="17" type="string" cy:type="String"/>
      <att name="NODE_CUSTOMGRAPHICS_SIZE_6" value="5.25390018785366" type="string" cy:type="String"/>
      <att name="NODE_TOOLTIP" value="" type="string" cy:type="String"/>
      <att name="NODE_CUSTOMGRAPHICS_4" value="org.cytoscape.cg.model.NullCustomGraphics,0,[ Remove Graphics ]," type="string" cy:type="String"/>
      <att name="COMPOUND_NODE_PADDING" value="10.0" type="string" cy:type="String"/>
      <att name="COMPOUND_NODE_SHAPE" value="ROUND_RECTANGLE" type="string" cy:type="String"/>
      <att name="NODE_NESTED_NETWORK_IMAGE_VISIBLE" value="true" type="string" cy:type="String"/>
      <att name="NODE_CUSTOMGRAPHICS_POSITION_4" value="C,C,c,0.00,0.00" type="string" cy:type="String"/>
      <att name="NODE_LABEL" value="ARF" type="string" cy:type="String"/>
      <att name="NODE_CUSTOMGRAPHICS_SIZE_2" value="5.25390018785366" type="string" cy:type="String"/>
      <att name="NODE_CUSTOMGRAPHICS_POSITION_1" value="C,C,c,0.00,0.00" type="string" cy:type="String"/>
      <att name="NODE_BORDER_TRANSPARENCY" value="255" type="string" cy:type="String"/>
      <att name="NODE_CUSTOMGRAPHICS_SIZE_4" value="5.25390018785366" type="string" cy:type="String"/>
      <att name="NODE_CUSTOMGRAPHICS_3" value="org.cytoscape.cg.model.NullCustomGraphics,0,[ Remove Graphics ]," type="string" cy:type="String"/>
      <att name="NODE_CUSTOMGRAPHICS_6" value="org.cytoscape.cg.model.NullCustomGraphics,0,[ Remove Graphics ]," type="string" cy:type="String"/>
      <att name="NODE_CUSTOMGRAPHICS_SIZE_5" value="5.25390018785366" type="string" cy:type="String"/>
      <att name="NODE_LABEL_POSITION" value="C,C,c,0.00,0.00" type="string" cy:type="String"/>
      <att name="NODE_CUSTOMGRAPHICS_9" value="org.cytoscape.cg.model.NullCustomGraphics,0,[ Remove Graphics ]," type="string" cy:type="String"/>
      <att name="NODE_CUSTOMGRAPHICS_POSITION_7" value="C,C,c,0.00,0.00" type="string" cy:type="String"/>
      <att name="NODE_CUSTOMGRAPHICS_7" value="org.cytoscape.cg.model.NullCustomGraphics,0,[ Remove Graphics ]," type="string" cy:type="String"/>
      <att name="NODE_CUSTOMGRAPHICS_SIZE_1" value="5.25390018785366" type="string" cy:type="String"/>
      <att name="NODE_LABEL_COLOR" value="#000000" type="string" cy:type="String"/>
      <att name="NODE_CUSTOMGRAPHICS_2" value="org.cytoscape.cg.model.NullCustomGraphics,0,[ Remove Graphics ]," type="string" cy:type="String"/>
      <att name="NODE_CUSTOMGRAPHICS_POSITION_3" value="C,C,c,0.00,0.00" type="string" cy:type="String"/>
      <att name="NODE_TRANSPARENCY" value="255" type="string" cy:type="String"/>
      <att name="NODE_VISIBLE" value="true" type="string" cy:type="String"/>
      <att name="NODE_CUSTOMGRAPHICS_8" value="org.cytoscape.cg.model.NullCustomGraphics,0,[ Remove Graphics ]," type="string" cy:type="String"/>
      <att name="NODE_CUSTOMGRAPHICS_SIZE_8" value="5.25390018785366" type="string" cy:type="String"/>
      <att name="NODE_CUSTOMGRAPHICS_POSITION_5" value="C,C,c,0.00,0.00" type="string" cy:type="String"/>
      <att name="NODE_CUSTOMGRAPHICS_POSITION_6" value="C,C,c,0.00,0.00" type="string" cy:type="String"/>
      <att name="NODE_CUSTOMGRAPHICS_1" value="org.cytoscape.cg.model.NullCustomGraphics,0,[ Remove Graphics ]," type="string" cy:type="String"/>
      <att name="NODE_LABEL_WIDTH" value="200.0" type="string" cy:type="String"/>
      <att name="NODE_CUSTOMGRAPHICS_5" value="org.cytoscape.cg.model.NullCustomGraphics,0,[ Remove Graphics ]," type="string" cy:type="String"/>
      <att name="NODE_CUSTOMGRAPHICS_POSITION_9" value="C,C,c,0.00,0.00" type="string" cy:type="String"/>
      <att name="NODE_SELECTED" value="false" type="string" cy:type="String"/>
      <att name="NODE_LABEL_TRANSPARENCY" value="255" type="string" cy:type="String"/>
      <att name="NODE_BORDER_STROKE" value="SOLID" type="string" cy:type="String"/>
      <att name="NODE_CUSTOMGRAPHICS_POSITION_2" value="C,C,c,0.00,0.00" type="string" cy:type="String"/>
      <att name="NODE_LABEL_ROTATION" value="0.0" type="string" cy:type="String"/>
      <att name="NODE_DEPTH" value="0.0" type="string" cy:type="String"/>
      <att name="NODE_CUSTOMGRAPHICS_SIZE_7" value="5.25390018785366" type="string" cy:type="String"/>
      <att name="NODE_CUSTOMGRAPHICS_POSITION_8" value="C,C,c,0.00,0.00" type="string" cy:type="String"/>
    </graphics>
  </node>
  <node id="2845" label="TRAESCS4B02G374400">
    <att name="shared name" value="TRAESCS4B02G374400" type="string" cy:type="String"/>
    <att name="name" value="TRAESCS4B02G374400" type="string" cy:type="String"/>
    <att name="selected" value="0" type="boolean" cy:type="Boolean"/>
    <att name="id" value="245" type="string" cy:type="String"/>
    <att name="ClosenessCentrality" value="0.309558824" type="real" cy:type="Double"/>
    <att name="mod9" value="0.0" type="real" cy:type="Double"/>
    <att name="Eccentricity" value="8.0" type="real" cy:type="Double"/>
    <att name="Outdegree" value="40.0" type="real" cy:type="Double"/>
    <att name="PartnerOfMultiEdgedNodePairs" value="0.0" type="real" cy:type="Double"/>
    <att name="ClusteringCoefficient" value="0.006410256" type="real" cy:type="Double"/>
    <att name="label" value="TRAESCS4B02G374400" type="string" cy:type="String"/>
    <att name="name_alt" value="GATA" type="string" cy:type="String"/>
    <att name="Stress" value="0.0" type="real" cy:type="Double"/>
    <att name="shared_name" value="TRAESCS4B02G374400" type="string" cy:type="String"/>
    <att name="BetweennessCentrality" value="0.0" type="real" cy:type="Double"/>
    <att name="cons1k" value="1.0" type="real" cy:type="Double"/>
    <att name="EdgeCount" value="40.0" type="real" cy:type="Double"/>
    <att name="Indegree" value="0.0" type="real" cy:type="Double"/>
    <att name="SelfLoops" value="0.0" type="real" cy:type="Double"/>
    <att name="IsSingleNode" value="0" type="boolean" cy:type="Boolean"/>
    <att name="AverageShortestPathLength" value="3.2304038" type="real" cy:type="Double"/>
    <att name="NeighborhoodConnectivity" value="32.1" type="real" cy:type="Double"/>
    <att name="degree.layout" type="integer" cy:type="Integer"/>
    <graphics w="4.878048780487805" width="0.08130081300813008" x="-361.2884786758965" z="0.0" y="-2356.1854084717525" h="4.878048780487805" type="ELLIPSE" outline="#FFFF33" fill="#FF5100">
      <att name="NODE_CUSTOMGRAPHICS_SIZE_3" value="4.878048780487805" type="string" cy:type="String"/>
      <att name="NODE_CUSTOMGRAPHICS_SIZE_9" value="4.878048780487805" type="string" cy:type="String"/>
      <att name="NODE_LABEL_FONT_FACE" value="SansSerif.plain,plain,12" type="string" cy:type="String"/>
      <att name="NODE_SELECTED_PAINT" value="#FFFF00" type="string" cy:type="String"/>
      <att name="NODE_LABEL_FONT_SIZE" value="17" type="string" cy:type="String"/>
      <att name="NODE_CUSTOMGRAPHICS_SIZE_6" value="4.878048780487805" type="string" cy:type="String"/>
      <att name="NODE_TOOLTIP" value="" type="string" cy:type="String"/>
      <att name="NODE_CUSTOMGRAPHICS_4" value="org.cytoscape.cg.model.NullCustomGraphics,0,[ Remove Graphics ]," type="string" cy:type="String"/>
      <att name="COMPOUND_NODE_PADDING" value="10.0" type="string" cy:type="String"/>
      <att name="COMPOUND_NODE_SHAPE" value="ROUND_RECTANGLE" type="string" cy:type="String"/>
      <att name="NODE_NESTED_NETWORK_IMAGE_VISIBLE" value="true" type="string" cy:type="String"/>
      <att name="NODE_CUSTOMGRAPHICS_POSITION_4" value="C,C,c,0.00,0.00" type="string" cy:type="String"/>
      <att name="NODE_LABEL" value="GATA" type="string" cy:type="String"/>
      <att name="NODE_CUSTOMGRAPHICS_SIZE_2" value="4.878048780487805" type="string" cy:type="String"/>
      <att name="NODE_CUSTOMGRAPHICS_POSITION_1" value="C,C,c,0.00,0.00" type="string" cy:type="String"/>
      <att name="NODE_BORDER_TRANSPARENCY" value="255" type="string" cy:type="String"/>
      <att name="NODE_CUSTOMGRAPHICS_SIZE_4" value="4.878048780487805" type="string" cy:type="String"/>
      <att name="NODE_CUSTOMGRAPHICS_3" value="org.cytoscape.cg.model.NullCustomGraphics,0,[ Remove Graphics ]," type="string" cy:type="String"/>
      <att name="NODE_CUSTOMGRAPHICS_6" value="org.cytoscape.cg.model.NullCustomGraphics,0,[ Remove Graphics ]," type="string" cy:type="String"/>
      <att name="NODE_CUSTOMGRAPHICS_SIZE_5" value="4.878048780487805" type="string" cy:type="String"/>
      <att name="NODE_LABEL_POSITION" value="C,C,c,0.00,0.00" type="string" cy:type="String"/>
      <att name="NODE_CUSTOMGRAPHICS_9" value="org.cytoscape.cg.model.NullCustomGraphics,0,[ Remove Graphics ]," type="string" cy:type="String"/>
      <att name="NODE_CUSTOMGRAPHICS_POSITION_7" value="C,C,c,0.00,0.00" type="string" cy:type="String"/>
      <att name="NODE_CUSTOMGRAPHICS_7" value="org.cytoscape.cg.model.NullCustomGraphics,0,[ Remove Graphics ]," type="string" cy:type="String"/>
      <att name="NODE_CUSTOMGRAPHICS_SIZE_1" value="4.878048780487805" type="string" cy:type="String"/>
      <att name="NODE_LABEL_COLOR" value="#000000" type="string" cy:type="String"/>
      <att name="NODE_CUSTOMGRAPHICS_2" value="org.cytoscape.cg.model.NullCustomGraphics,0,[ Remove Graphics ]," type="string" cy:type="String"/>
      <att name="NODE_CUSTOMGRAPHICS_POSITION_3" value="C,C,c,0.00,0.00" type="string" cy:type="String"/>
      <att name="NODE_TRANSPARENCY" value="255" type="string" cy:type="String"/>
      <att name="NODE_VISIBLE" value="true" type="string" cy:type="String"/>
      <att name="NODE_CUSTOMGRAPHICS_8" value="org.cytoscape.cg.model.NullCustomGraphics,0,[ Remove Graphics ]," type="string" cy:type="String"/>
      <att name="NODE_CUSTOMGRAPHICS_SIZE_8" value="4.878048780487805" type="string" cy:type="String"/>
      <att name="NODE_CUSTOMGRAPHICS_POSITION_5" value="C,C,c,0.00,0.00" type="string" cy:type="String"/>
      <att name="NODE_CUSTOMGRAPHICS_POSITION_6" value="C,C,c,0.00,0.00" type="string" cy:type="String"/>
      <att name="NODE_CUSTOMGRAPHICS_1" value="org.cytoscape.cg.model.NullCustomGraphics,0,[ Remove Graphics ]," type="string" cy:type="String"/>
      <att name="NODE_LABEL_WIDTH" value="200.0" type="string" cy:type="String"/>
      <att name="NODE_CUSTOMGRAPHICS_5" value="org.cytoscape.cg.model.NullCustomGraphics,0,[ Remove Graphics ]," type="string" cy:type="String"/>
      <att name="NODE_CUSTOMGRAPHICS_POSITION_9" value="C,C,c,0.00,0.00" type="string" cy:type="String"/>
      <att name="NODE_SELECTED" value="false" type="string" cy:type="String"/>
      <att name="NODE_LABEL_TRANSPARENCY" value="255" type="string" cy:type="String"/>
      <att name="NODE_BORDER_STROKE" value="SOLID" type="string" cy:type="String"/>
      <att name="NODE_CUSTOMGRAPHICS_POSITION_2" value="C,C,c,0.00,0.00" type="string" cy:type="String"/>
      <att name="NODE_LABEL_ROTATION" value="0.0" type="string" cy:type="String"/>
      <att name="NODE_DEPTH" value="0.0" type="string" cy:type="String"/>
      <att name="NODE_CUSTOMGRAPHICS_SIZE_7" value="4.878048780487805" type="string" cy:type="String"/>
      <att name="NODE_CUSTOMGRAPHICS_POSITION_8" value="C,C,c,0.00,0.00" type="string" cy:type="String"/>
    </graphics>
  </node>
  <node id="2841" label="TRAESCS5A02G538600">
    <att name="shared name" value="TRAESCS5A02G538600" type="string" cy:type="String"/>
    <att name="name" value="TRAESCS5A02G538600" type="string" cy:type="String"/>
    <att name="selected" value="0" type="boolean" cy:type="Boolean"/>
    <att name="id" value="247" type="string" cy:type="String"/>
    <att name="ClosenessCentrality" value="0.224773091" type="real" cy:type="Double"/>
    <att name="mod9" value="0.0" type="real" cy:type="Double"/>
    <att name="Eccentricity" value="8.0" type="real" cy:type="Double"/>
    <att name="Outdegree" value="3.0" type="real" cy:type="Double"/>
    <att name="PartnerOfMultiEdgedNodePairs" value="0.0" type="real" cy:type="Double"/>
    <att name="ClusteringCoefficient" value="0.0" type="real" cy:type="Double"/>
    <att name="label" value="TRAESCS5A02G538600" type="string" cy:type="String"/>
    <att name="name_alt" value="GATA" type="string" cy:type="String"/>
    <att name="Stress" value="0.0" type="real" cy:type="Double"/>
    <att name="shared_name" value="TRAESCS5A02G538600" type="string" cy:type="String"/>
    <att name="BetweennessCentrality" value="0.0" type="real" cy:type="Double"/>
    <att name="cons1k" value="1.0" type="real" cy:type="Double"/>
    <att name="EdgeCount" value="3.0" type="real" cy:type="Double"/>
    <att name="Indegree" value="0.0" type="real" cy:type="Double"/>
    <att name="SelfLoops" value="0.0" type="real" cy:type="Double"/>
    <att name="IsSingleNode" value="0" type="boolean" cy:type="Boolean"/>
    <att name="AverageShortestPathLength" value="4.448931116" type="real" cy:type="Double"/>
    <att name="NeighborhoodConnectivity" value="29.0" type="real" cy:type="Double"/>
    <att name="degree.layout" type="integer" cy:type="Integer"/>
    <graphics w="4.878048780487805" width="0.08130081300813008" x="-365.1492105666704" z="0.0" y="-2338.616205520921" h="4.878048780487805" type="ELLIPSE" outline="#FFFF33" fill="#FF5100">
      <att name="NODE_CUSTOMGRAPHICS_SIZE_3" value="4.878048780487805" type="string" cy:type="String"/>
      <att name="NODE_CUSTOMGRAPHICS_SIZE_9" value="4.878048780487805" type="string" cy:type="String"/>
      <att name="NODE_LABEL_FONT_FACE" value="SansSerif.plain,plain,12" type="string" cy:type="String"/>
      <att name="NODE_SELECTED_PAINT" value="#FFFF00" type="string" cy:type="String"/>
      <att name="NODE_LABEL_FONT_SIZE" value="17" type="string" cy:type="String"/>
      <att name="NODE_CUSTOMGRAPHICS_SIZE_6" value="4.878048780487805" type="string" cy:type="String"/>
      <att name="NODE_TOOLTIP" value="" type="string" cy:type="String"/>
      <att name="NODE_CUSTOMGRAPHICS_4" value="org.cytoscape.cg.model.NullCustomGraphics,0,[ Remove Graphics ]," type="string" cy:type="String"/>
      <att name="COMPOUND_NODE_PADDING" value="10.0" type="string" cy:type="String"/>
      <att name="COMPOUND_NODE_SHAPE" value="ROUND_RECTANGLE" type="string" cy:type="String"/>
      <att name="NODE_NESTED_NETWORK_IMAGE_VISIBLE" value="true" type="string" cy:type="String"/>
      <att name="NODE_CUSTOMGRAPHICS_POSITION_4" value="C,C,c,0.00,0.00" type="string" cy:type="String"/>
      <att name="NODE_LABEL" value="GATA" type="string" cy:type="String"/>
      <att name="NODE_CUSTOMGRAPHICS_SIZE_2" value="4.878048780487805" type="string" cy:type="String"/>
      <att name="NODE_CUSTOMGRAPHICS_POSITION_1" value="C,C,c,0.00,0.00" type="string" cy:type="String"/>
      <att name="NODE_BORDER_TRANSPARENCY" value="255" type="string" cy:type="String"/>
      <att name="NODE_CUSTOMGRAPHICS_SIZE_4" value="4.878048780487805" type="string" cy:type="String"/>
      <att name="NODE_CUSTOMGRAPHICS_3" value="org.cytoscape.cg.model.NullCustomGraphics,0,[ Remove Graphics ]," type="string" cy:type="String"/>
      <att name="NODE_CUSTOMGRAPHICS_6" value="org.cytoscape.cg.model.NullCustomGraphics,0,[ Remove Graphics ]," type="string" cy:type="String"/>
      <att name="NODE_CUSTOMGRAPHICS_SIZE_5" value="4.878048780487805" type="string" cy:type="String"/>
      <att name="NODE_LABEL_POSITION" value="C,C,c,0.00,0.00" type="string" cy:type="String"/>
      <att name="NODE_CUSTOMGRAPHICS_9" value="org.cytoscape.cg.model.NullCustomGraphics,0,[ Remove Graphics ]," type="string" cy:type="String"/>
      <att name="NODE_CUSTOMGRAPHICS_POSITION_7" value="C,C,c,0.00,0.00" type="string" cy:type="String"/>
      <att name="NODE_CUSTOMGRAPHICS_7" value="org.cytoscape.cg.model.NullCustomGraphics,0,[ Remove Graphics ]," type="string" cy:type="String"/>
      <att name="NODE_CUSTOMGRAPHICS_SIZE_1" value="4.878048780487805" type="string" cy:type="String"/>
      <att name="NODE_LABEL_COLOR" value="#000000" type="string" cy:type="String"/>
      <att name="NODE_CUSTOMGRAPHICS_2" value="org.cytoscape.cg.model.NullCustomGraphics,0,[ Remove Graphics ]," type="string" cy:type="String"/>
      <att name="NODE_CUSTOMGRAPHICS_POSITION_3" value="C,C,c,0.00,0.00" type="string" cy:type="String"/>
      <att name="NODE_TRANSPARENCY" value="255" type="string" cy:type="String"/>
      <att name="NODE_VISIBLE" value="true" type="string" cy:type="String"/>
      <att name="NODE_CUSTOMGRAPHICS_8" value="org.cytoscape.cg.model.NullCustomGraphics,0,[ Remove Graphics ]," type="string" cy:type="String"/>
      <att name="NODE_CUSTOMGRAPHICS_SIZE_8" value="4.878048780487805" type="string" cy:type="String"/>
      <att name="NODE_CUSTOMGRAPHICS_POSITION_5" value="C,C,c,0.00,0.00" type="string" cy:type="String"/>
      <att name="NODE_CUSTOMGRAPHICS_POSITION_6" value="C,C,c,0.00,0.00" type="string" cy:type="String"/>
      <att name="NODE_CUSTOMGRAPHICS_1" value="org.cytoscape.cg.model.NullCustomGraphics,0,[ Remove Graphics ]," type="string" cy:type="String"/>
      <att name="NODE_LABEL_WIDTH" value="200.0" type="string" cy:type="String"/>
      <att name="NODE_CUSTOMGRAPHICS_5" value="org.cytoscape.cg.model.NullCustomGraphics,0,[ Remove Graphics ]," type="string" cy:type="String"/>
      <att name="NODE_CUSTOMGRAPHICS_POSITION_9" value="C,C,c,0.00,0.00" type="string" cy:type="String"/>
      <att name="NODE_SELECTED" value="false" type="string" cy:type="String"/>
      <att name="NODE_LABEL_TRANSPARENCY" value="255" type="string" cy:type="String"/>
      <att name="NODE_BORDER_STROKE" value="SOLID" type="string" cy:type="String"/>
      <att name="NODE_CUSTOMGRAPHICS_POSITION_2" value="C,C,c,0.00,0.00" type="string" cy:type="String"/>
      <att name="NODE_LABEL_ROTATION" value="0.0" type="string" cy:type="String"/>
      <att name="NODE_DEPTH" value="0.0" type="string" cy:type="String"/>
      <att name="NODE_CUSTOMGRAPHICS_SIZE_7" value="4.878048780487805" type="string" cy:type="String"/>
      <att name="NODE_CUSTOMGRAPHICS_POSITION_8" value="C,C,c,0.00,0.00" type="string" cy:type="String"/>
    </graphics>
  </node>
  <node id="2837" label="TRAESCS7B02G026300">
    <att name="shared name" value="TRAESCS7B02G026300" type="string" cy:type="String"/>
    <att name="name" value="TRAESCS7B02G026300" type="string" cy:type="String"/>
    <att name="selected" value="0" type="boolean" cy:type="Boolean"/>
    <att name="id" value="249" type="string" cy:type="String"/>
    <att name="ClosenessCentrality" value="0.309278351" type="real" cy:type="Double"/>
    <att name="mod9" value="0.0" type="real" cy:type="Double"/>
    <att name="Eccentricity" value="7.0" type="real" cy:type="Double"/>
    <att name="Outdegree" value="8.0" type="real" cy:type="Double"/>
    <att name="PartnerOfMultiEdgedNodePairs" value="0.0" type="real" cy:type="Double"/>
    <att name="ClusteringCoefficient" value="0.056707317" type="real" cy:type="Double"/>
    <att name="label" value="TRAESCS7B02G026300" type="string" cy:type="String"/>
    <att name="name_alt" value="bHLH" type="string" cy:type="String"/>
    <att name="Stress" value="2.9635191E7" type="real" cy:type="Double"/>
    <att name="shared_name" value="TRAESCS7B02G026300" type="string" cy:type="String"/>
    <att name="BetweennessCentrality" value="1.464326631" type="real" cy:type="Double"/>
    <att name="cons1k" value="2.0" type="real" cy:type="Double"/>
    <att name="EdgeCount" value="41.0" type="real" cy:type="Double"/>
    <att name="Indegree" value="33.0" type="real" cy:type="Double"/>
    <att name="SelfLoops" value="0.0" type="real" cy:type="Double"/>
    <att name="IsSingleNode" value="0" type="boolean" cy:type="Boolean"/>
    <att name="AverageShortestPathLength" value="3.233333333" type="real" cy:type="Double"/>
    <att name="NeighborhoodConnectivity" value="51.36585366" type="real" cy:type="Double"/>
    <att name="degree.layout" type="integer" cy:type="Integer"/>
    <graphics w="9.261975008780652" width="0.08130081300813008" x="1608.5416518144466" z="0.0" y="201.94429325820977" h="9.261975008780652" type="ELLIPSE" outline="#FFFF33" fill="#FFA100">
      <att name="NODE_CUSTOMGRAPHICS_SIZE_3" value="9.261975008780652" type="string" cy:type="String"/>
      <att name="NODE_CUSTOMGRAPHICS_SIZE_9" value="9.261975008780652" type="string" cy:type="String"/>
      <att name="NODE_LABEL_FONT_FACE" value="SansSerif.plain,plain,12" type="string" cy:type="String"/>
      <att name="NODE_SELECTED_PAINT" value="#FFFF00" type="string" cy:type="String"/>
      <att name="NODE_LABEL_FONT_SIZE" value="17" type="string" cy:type="String"/>
      <att name="NODE_CUSTOMGRAPHICS_SIZE_6" value="9.261975008780652" type="string" cy:type="String"/>
      <att name="NODE_TOOLTIP" value="" type="string" cy:type="String"/>
      <att name="NODE_CUSTOMGRAPHICS_4" value="org.cytoscape.cg.model.NullCustomGraphics,0,[ Remove Graphics ]," type="string" cy:type="String"/>
      <att name="COMPOUND_NODE_PADDING" value="10.0" type="string" cy:type="String"/>
      <att name="COMPOUND_NODE_SHAPE" value="ROUND_RECTANGLE" type="string" cy:type="String"/>
      <att name="NODE_NESTED_NETWORK_IMAGE_VISIBLE" value="true" type="string" cy:type="String"/>
      <att name="NODE_CUSTOMGRAPHICS_POSITION_4" value="C,C,c,0.00,0.00" type="string" cy:type="String"/>
      <att name="NODE_LABEL" value="bHLH" type="string" cy:type="String"/>
      <att name="NODE_CUSTOMGRAPHICS_SIZE_2" value="9.261975008780652" type="string" cy:type="String"/>
      <att name="NODE_CUSTOMGRAPHICS_POSITION_1" value="C,C,c,0.00,0.00" type="string" cy:type="String"/>
      <att name="NODE_BORDER_TRANSPARENCY" value="255" type="string" cy:type="String"/>
      <att name="NODE_CUSTOMGRAPHICS_SIZE_4" value="9.261975008780652" type="string" cy:type="String"/>
      <att name="NODE_CUSTOMGRAPHICS_3" value="org.cytoscape.cg.model.NullCustomGraphics,0,[ Remove Graphics ]," type="string" cy:type="String"/>
      <att name="NODE_CUSTOMGRAPHICS_6" value="org.cytoscape.cg.model.NullCustomGraphics,0,[ Remove Graphics ]," type="string" cy:type="String"/>
      <att name="NODE_CUSTOMGRAPHICS_SIZE_5" value="9.261975008780652" type="string" cy:type="String"/>
      <att name="NODE_LABEL_POSITION" value="C,C,c,0.00,0.00" type="string" cy:type="String"/>
      <att name="NODE_CUSTOMGRAPHICS_9" value="org.cytoscape.cg.model.NullCustomGraphics,0,[ Remove Graphics ]," type="string" cy:type="String"/>
      <att name="NODE_CUSTOMGRAPHICS_POSITION_7" value="C,C,c,0.00,0.00" type="string" cy:type="String"/>
      <att name="NODE_CUSTOMGRAPHICS_7" value="org.cytoscape.cg.model.NullCustomGraphics,0,[ Remove Graphics ]," type="string" cy:type="String"/>
      <att name="NODE_CUSTOMGRAPHICS_SIZE_1" value="9.261975008780652" type="string" cy:type="String"/>
      <att name="NODE_LABEL_COLOR" value="#000000" type="string" cy:type="String"/>
      <att name="NODE_CUSTOMGRAPHICS_2" value="org.cytoscape.cg.model.NullCustomGraphics,0,[ Remove Graphics ]," type="string" cy:type="String"/>
      <att name="NODE_CUSTOMGRAPHICS_POSITION_3" value="C,C,c,0.00,0.00" type="string" cy:type="String"/>
      <att name="NODE_TRANSPARENCY" value="255" type="string" cy:type="String"/>
      <att name="NODE_VISIBLE" value="true" type="string" cy:type="String"/>
      <att name="NODE_CUSTOMGRAPHICS_8" value="org.cytoscape.cg.model.NullCustomGraphics,0,[ Remove Graphics ]," type="string" cy:type="String"/>
      <att name="NODE_CUSTOMGRAPHICS_SIZE_8" value="9.261975008780652" type="string" cy:type="String"/>
      <att name="NODE_CUSTOMGRAPHICS_POSITION_5" value="C,C,c,0.00,0.00" type="string" cy:type="String"/>
      <att name="NODE_CUSTOMGRAPHICS_POSITION_6" value="C,C,c,0.00,0.00" type="string" cy:type="String"/>
      <att name="NODE_CUSTOMGRAPHICS_1" value="org.cytoscape.cg.model.NullCustomGraphics,0,[ Remove Graphics ]," type="string" cy:type="String"/>
      <att name="NODE_LABEL_WIDTH" value="200.0" type="string" cy:type="String"/>
      <att name="NODE_CUSTOMGRAPHICS_5" value="org.cytoscape.cg.model.NullCustomGraphics,0,[ Remove Graphics ]," type="string" cy:type="String"/>
      <att name="NODE_CUSTOMGRAPHICS_POSITION_9" value="C,C,c,0.00,0.00" type="string" cy:type="String"/>
      <att name="NODE_SELECTED" value="false" type="string" cy:type="String"/>
      <att name="NODE_LABEL_TRANSPARENCY" value="255" type="string" cy:type="String"/>
      <att name="NODE_BORDER_STROKE" value="SOLID" type="string" cy:type="String"/>
      <att name="NODE_CUSTOMGRAPHICS_POSITION_2" value="C,C,c,0.00,0.00" type="string" cy:type="String"/>
      <att name="NODE_LABEL_ROTATION" value="0.0" type="string" cy:type="String"/>
      <att name="NODE_DEPTH" value="0.0" type="string" cy:type="String"/>
      <att name="NODE_CUSTOMGRAPHICS_SIZE_7" value="9.261975008780652" type="string" cy:type="String"/>
      <att name="NODE_CUSTOMGRAPHICS_POSITION_8" value="C,C,c,0.00,0.00" type="string" cy:type="String"/>
    </graphics>
  </node>
  <node id="2833" label="TRAESCS5B02G396600">
    <att name="shared name" value="TRAESCS5B02G396600" type="string" cy:type="String"/>
    <att name="name" value="TRAESCS5B02G396600" type="string" cy:type="String"/>
    <att name="selected" value="0" type="boolean" cy:type="Boolean"/>
    <att name="id" value="251" type="string" cy:type="String"/>
    <att name="ClosenessCentrality" value="0.301724138" type="real" cy:type="Double"/>
    <att name="mod9" value="0.0" type="real" cy:type="Double"/>
    <att name="Eccentricity" value="7.0" type="real" cy:type="Double"/>
    <att name="Outdegree" value="6.0" type="real" cy:type="Double"/>
    <att name="PartnerOfMultiEdgedNodePairs" value="0.0" type="real" cy:type="Double"/>
    <att name="ClusteringCoefficient" value="0.052631579" type="real" cy:type="Double"/>
    <att name="label" value="TRAESCS5B02G396600" type="string" cy:type="String"/>
    <att name="name_alt" value="TaAP1-B1" type="string" cy:type="String"/>
    <att name="Stress" value="4164026.0" type="real" cy:type="Double"/>
    <att name="shared_name" value="TRAESCS5B02G396600" type="string" cy:type="String"/>
    <att name="BetweennessCentrality" value="0.322710948" type="real" cy:type="Double"/>
    <att name="cons1k" value="2.0" type="real" cy:type="Double"/>
    <att name="EdgeCount" value="19.0" type="real" cy:type="Double"/>
    <att name="Indegree" value="13.0" type="real" cy:type="Double"/>
    <att name="SelfLoops" value="0.0" type="real" cy:type="Double"/>
    <att name="IsSingleNode" value="0" type="boolean" cy:type="Boolean"/>
    <att name="AverageShortestPathLength" value="3.314285714" type="real" cy:type="Double"/>
    <att name="NeighborhoodConnectivity" value="58.31578947" type="real" cy:type="Double"/>
    <att name="degree.layout" type="integer" cy:type="Integer"/>
    <graphics w="5.8441863615057175" width="0.08130081300813008" x="1600.6049796761245" z="0.0" y="219.29897463268765" h="5.8441863615057175" type="ELLIPSE" outline="#FFFF33" fill="#FFA100">
      <att name="NODE_CUSTOMGRAPHICS_SIZE_3" value="5.8441863615057175" type="string" cy:type="String"/>
      <att name="NODE_CUSTOMGRAPHICS_SIZE_9" value="5.8441863615057175" type="string" cy:type="String"/>
      <att name="NODE_LABEL_FONT_FACE" value="SansSerif.plain,plain,12" type="string" cy:type="String"/>
      <att name="NODE_SELECTED_PAINT" value="#FFFF00" type="string" cy:type="String"/>
      <att name="NODE_LABEL_FONT_SIZE" value="17" type="string" cy:type="String"/>
      <att name="NODE_CUSTOMGRAPHICS_SIZE_6" value="5.8441863615057175" type="string" cy:type="String"/>
      <att name="NODE_TOOLTIP" value="" type="string" cy:type="String"/>
      <att name="NODE_CUSTOMGRAPHICS_4" value="org.cytoscape.cg.model.NullCustomGraphics,0,[ Remove Graphics ]," type="string" cy:type="String"/>
      <att name="COMPOUND_NODE_PADDING" value="10.0" type="string" cy:type="String"/>
      <att name="COMPOUND_NODE_SHAPE" value="ROUND_RECTANGLE" type="string" cy:type="String"/>
      <att name="NODE_NESTED_NETWORK_IMAGE_VISIBLE" value="true" type="string" cy:type="String"/>
      <att name="NODE_CUSTOMGRAPHICS_POSITION_4" value="C,C,c,0.00,0.00" type="string" cy:type="String"/>
      <att name="NODE_LABEL" value="TaAP1-B1" type="string" cy:type="String"/>
      <att name="NODE_CUSTOMGRAPHICS_SIZE_2" value="5.8441863615057175" type="string" cy:type="String"/>
      <att name="NODE_CUSTOMGRAPHICS_POSITION_1" value="C,C,c,0.00,0.00" type="string" cy:type="String"/>
      <att name="NODE_BORDER_TRANSPARENCY" value="255" type="string" cy:type="String"/>
      <att name="NODE_CUSTOMGRAPHICS_SIZE_4" value="5.8441863615057175" type="string" cy:type="String"/>
      <att name="NODE_CUSTOMGRAPHICS_3" value="org.cytoscape.cg.model.NullCustomGraphics,0,[ Remove Graphics ]," type="string" cy:type="String"/>
      <att name="NODE_CUSTOMGRAPHICS_6" value="org.cytoscape.cg.model.NullCustomGraphics,0,[ Remove Graphics ]," type="string" cy:type="String"/>
      <att name="NODE_CUSTOMGRAPHICS_SIZE_5" value="5.8441863615057175" type="string" cy:type="String"/>
      <att name="NODE_LABEL_POSITION" value="C,C,c,0.00,0.00" type="string" cy:type="String"/>
      <att name="NODE_CUSTOMGRAPHICS_9" value="org.cytoscape.cg.model.NullCustomGraphics,0,[ Remove Graphics ]," type="string" cy:type="String"/>
      <att name="NODE_CUSTOMGRAPHICS_POSITION_7" value="C,C,c,0.00,0.00" type="string" cy:type="String"/>
      <att name="NODE_CUSTOMGRAPHICS_7" value="org.cytoscape.cg.model.NullCustomGraphics,0,[ Remove Graphics ]," type="string" cy:type="String"/>
      <att name="NODE_CUSTOMGRAPHICS_SIZE_1" value="5.8441863615057175" type="string" cy:type="String"/>
      <att name="NODE_LABEL_COLOR" value="#000000" type="string" cy:type="String"/>
      <att name="NODE_CUSTOMGRAPHICS_2" value="org.cytoscape.cg.model.NullCustomGraphics,0,[ Remove Graphics ]," type="string" cy:type="String"/>
      <att name="NODE_CUSTOMGRAPHICS_POSITION_3" value="C,C,c,0.00,0.00" type="string" cy:type="String"/>
      <att name="NODE_TRANSPARENCY" value="255" type="string" cy:type="String"/>
      <att name="NODE_VISIBLE" value="true" type="string" cy:type="String"/>
      <att name="NODE_CUSTOMGRAPHICS_8" value="org.cytoscape.cg.model.NullCustomGraphics,0,[ Remove Graphics ]," type="string" cy:type="String"/>
      <att name="NODE_CUSTOMGRAPHICS_SIZE_8" value="5.8441863615057175" type="string" cy:type="String"/>
      <att name="NODE_CUSTOMGRAPHICS_POSITION_5" value="C,C,c,0.00,0.00" type="string" cy:type="String"/>
      <att name="NODE_CUSTOMGRAPHICS_POSITION_6" value="C,C,c,0.00,0.00" type="string" cy:type="String"/>
      <att name="NODE_CUSTOMGRAPHICS_1" value="org.cytoscape.cg.model.NullCustomGraphics,0,[ Remove Graphics ]," type="string" cy:type="String"/>
      <att name="NODE_LABEL_WIDTH" value="200.0" type="string" cy:type="String"/>
      <att name="NODE_CUSTOMGRAPHICS_5" value="org.cytoscape.cg.model.NullCustomGraphics,0,[ Remove Graphics ]," type="string" cy:type="String"/>
      <att name="NODE_CUSTOMGRAPHICS_POSITION_9" value="C,C,c,0.00,0.00" type="string" cy:type="String"/>
      <att name="NODE_SELECTED" value="false" type="string" cy:type="String"/>
      <att name="NODE_LABEL_TRANSPARENCY" value="255" type="string" cy:type="String"/>
      <att name="NODE_BORDER_STROKE" value="SOLID" type="string" cy:type="String"/>
      <att name="NODE_CUSTOMGRAPHICS_POSITION_2" value="C,C,c,0.00,0.00" type="string" cy:type="String"/>
      <att name="NODE_LABEL_ROTATION" value="0.0" type="string" cy:type="String"/>
      <att name="NODE_DEPTH" value="0.0" type="string" cy:type="String"/>
      <att name="NODE_CUSTOMGRAPHICS_SIZE_7" value="5.8441863615057175" type="string" cy:type="String"/>
      <att name="NODE_CUSTOMGRAPHICS_POSITION_8" value="C,C,c,0.00,0.00" type="string" cy:type="String"/>
    </graphics>
  </node>
  <node id="2829" label="TRAESCS6A02G247200">
    <att name="shared name" value="TRAESCS6A02G247200" type="string" cy:type="String"/>
    <att name="name" value="TRAESCS6A02G247200" type="string" cy:type="String"/>
    <att name="selected" value="0" type="boolean" cy:type="Boolean"/>
    <att name="id" value="253" type="string" cy:type="String"/>
    <att name="ClosenessCentrality" value="0.211664153" type="real" cy:type="Double"/>
    <att name="mod9" value="0.0" type="real" cy:type="Double"/>
    <att name="Eccentricity" value="8.0" type="real" cy:type="Double"/>
    <att name="Outdegree" value="1.0" type="real" cy:type="Double"/>
    <att name="PartnerOfMultiEdgedNodePairs" value="0.0" type="real" cy:type="Double"/>
    <att name="ClusteringCoefficient" value="0.0" type="real" cy:type="Double"/>
    <att name="label" value="TRAESCS6A02G247200" type="string" cy:type="String"/>
    <att name="name_alt" value="GRAS" type="string" cy:type="String"/>
    <att name="Stress" value="0.0" type="real" cy:type="Double"/>
    <att name="shared_name" value="TRAESCS6A02G247200" type="string" cy:type="String"/>
    <att name="BetweennessCentrality" value="0.0" type="real" cy:type="Double"/>
    <att name="cons1k" value="2.0" type="real" cy:type="Double"/>
    <att name="EdgeCount" value="1.0" type="real" cy:type="Double"/>
    <att name="Indegree" value="0.0" type="real" cy:type="Double"/>
    <att name="SelfLoops" value="0.0" type="real" cy:type="Double"/>
    <att name="IsSingleNode" value="0" type="boolean" cy:type="Boolean"/>
    <att name="AverageShortestPathLength" value="4.724465558" type="real" cy:type="Double"/>
    <att name="NeighborhoodConnectivity" value="18.0" type="real" cy:type="Double"/>
    <att name="degree.layout" type="integer" cy:type="Integer"/>
    <graphics w="4.878048780487805" width="0.08130081300813008" x="1592.2681051715872" z="0.0" y="236.46499495588625" h="4.878048780487805" type="ELLIPSE" outline="#FFFF33" fill="#FFA100">
      <att name="NODE_CUSTOMGRAPHICS_SIZE_3" value="4.878048780487805" type="string" cy:type="String"/>
      <att name="NODE_CUSTOMGRAPHICS_SIZE_9" value="4.878048780487805" type="string" cy:type="String"/>
      <att name="NODE_LABEL_FONT_FACE" value="SansSerif.plain,plain,12" type="string" cy:type="String"/>
      <att name="NODE_SELECTED_PAINT" value="#FFFF00" type="string" cy:type="String"/>
      <att name="NODE_LABEL_FONT_SIZE" value="17" type="string" cy:type="String"/>
      <att name="NODE_CUSTOMGRAPHICS_SIZE_6" value="4.878048780487805" type="string" cy:type="String"/>
      <att name="NODE_TOOLTIP" value="" type="string" cy:type="String"/>
      <att name="NODE_CUSTOMGRAPHICS_4" value="org.cytoscape.cg.model.NullCustomGraphics,0,[ Remove Graphics ]," type="string" cy:type="String"/>
      <att name="COMPOUND_NODE_PADDING" value="10.0" type="string" cy:type="String"/>
      <att name="COMPOUND_NODE_SHAPE" value="ROUND_RECTANGLE" type="string" cy:type="String"/>
      <att name="NODE_NESTED_NETWORK_IMAGE_VISIBLE" value="true" type="string" cy:type="String"/>
      <att name="NODE_CUSTOMGRAPHICS_POSITION_4" value="C,C,c,0.00,0.00" type="string" cy:type="String"/>
      <att name="NODE_LABEL" value="GRAS" type="string" cy:type="String"/>
      <att name="NODE_CUSTOMGRAPHICS_SIZE_2" value="4.878048780487805" type="string" cy:type="String"/>
      <att name="NODE_CUSTOMGRAPHICS_POSITION_1" value="C,C,c,0.00,0.00" type="string" cy:type="String"/>
      <att name="NODE_BORDER_TRANSPARENCY" value="255" type="string" cy:type="String"/>
      <att name="NODE_CUSTOMGRAPHICS_SIZE_4" value="4.878048780487805" type="string" cy:type="String"/>
      <att name="NODE_CUSTOMGRAPHICS_3" value="org.cytoscape.cg.model.NullCustomGraphics,0,[ Remove Graphics ]," type="string" cy:type="String"/>
      <att name="NODE_CUSTOMGRAPHICS_6" value="org.cytoscape.cg.model.NullCustomGraphics,0,[ Remove Graphics ]," type="string" cy:type="String"/>
      <att name="NODE_CUSTOMGRAPHICS_SIZE_5" value="4.878048780487805" type="string" cy:type="String"/>
      <att name="NODE_LABEL_POSITION" value="C,C,c,0.00,0.00" type="string" cy:type="String"/>
      <att name="NODE_CUSTOMGRAPHICS_9" value="org.cytoscape.cg.model.NullCustomGraphics,0,[ Remove Graphics ]," type="string" cy:type="String"/>
      <att name="NODE_CUSTOMGRAPHICS_POSITION_7" value="C,C,c,0.00,0.00" type="string" cy:type="String"/>
      <att name="NODE_CUSTOMGRAPHICS_7" value="org.cytoscape.cg.model.NullCustomGraphics,0,[ Remove Graphics ]," type="string" cy:type="String"/>
      <att name="NODE_CUSTOMGRAPHICS_SIZE_1" value="4.878048780487805" type="string" cy:type="String"/>
      <att name="NODE_LABEL_COLOR" value="#000000" type="string" cy:type="String"/>
      <att name="NODE_CUSTOMGRAPHICS_2" value="org.cytoscape.cg.model.NullCustomGraphics,0,[ Remove Graphics ]," type="string" cy:type="String"/>
      <att name="NODE_CUSTOMGRAPHICS_POSITION_3" value="C,C,c,0.00,0.00" type="string" cy:type="String"/>
      <att name="NODE_TRANSPARENCY" value="255" type="string" cy:type="String"/>
      <att name="NODE_VISIBLE" value="true" type="string" cy:type="String"/>
      <att name="NODE_CUSTOMGRAPHICS_8" value="org.cytoscape.cg.model.NullCustomGraphics,0,[ Remove Graphics ]," type="string" cy:type="String"/>
      <att name="NODE_CUSTOMGRAPHICS_SIZE_8" value="4.878048780487805" type="string" cy:type="String"/>
      <att name="NODE_CUSTOMGRAPHICS_POSITION_5" value="C,C,c,0.00,0.00" type="string" cy:type="String"/>
      <att name="NODE_CUSTOMGRAPHICS_POSITION_6" value="C,C,c,0.00,0.00" type="string" cy:type="String"/>
      <att name="NODE_CUSTOMGRAPHICS_1" value="org.cytoscape.cg.model.NullCustomGraphics,0,[ Remove Graphics ]," type="string" cy:type="String"/>
      <att name="NODE_LABEL_WIDTH" value="200.0" type="string" cy:type="String"/>
      <att name="NODE_CUSTOMGRAPHICS_5" value="org.cytoscape.cg.model.NullCustomGraphics,0,[ Remove Graphics ]," type="string" cy:type="String"/>
      <att name="NODE_CUSTOMGRAPHICS_POSITION_9" value="C,C,c,0.00,0.00" type="string" cy:type="String"/>
      <att name="NODE_SELECTED" value="false" type="string" cy:type="String"/>
      <att name="NODE_LABEL_TRANSPARENCY" value="255" type="string" cy:type="String"/>
      <att name="NODE_BORDER_STROKE" value="SOLID" type="string" cy:type="String"/>
      <att name="NODE_CUSTOMGRAPHICS_POSITION_2" value="C,C,c,0.00,0.00" type="string" cy:type="String"/>
      <att name="NODE_LABEL_ROTATION" value="0.0" type="string" cy:type="String"/>
      <att name="NODE_DEPTH" value="0.0" type="string" cy:type="String"/>
      <att name="NODE_CUSTOMGRAPHICS_SIZE_7" value="4.878048780487805" type="string" cy:type="String"/>
      <att name="NODE_CUSTOMGRAPHICS_POSITION_8" value="C,C,c,0.00,0.00" type="string" cy:type="String"/>
    </graphics>
  </node>
  <node id="2825" label="TRAESCS7A02G417300">
    <att name="shared name" value="TRAESCS7A02G417300" type="string" cy:type="String"/>
    <att name="name" value="TRAESCS7A02G417300" type="string" cy:type="String"/>
    <att name="selected" value="0" type="boolean" cy:type="Boolean"/>
    <att name="id" value="255" type="string" cy:type="String"/>
    <att name="ClosenessCentrality" value="0.337349398" type="real" cy:type="Double"/>
    <att name="mod9" value="0.0" type="real" cy:type="Double"/>
    <att name="Eccentricity" value="7.0" type="real" cy:type="Double"/>
    <att name="Outdegree" value="19.0" type="real" cy:type="Double"/>
    <att name="PartnerOfMultiEdgedNodePairs" value="0.0" type="real" cy:type="Double"/>
    <att name="ClusteringCoefficient" value="0.204761905" type="real" cy:type="Double"/>
    <att name="label" value="TRAESCS7A02G417300" type="string" cy:type="String"/>
    <att name="name_alt" value="B3" type="string" cy:type="String"/>
    <att name="Stress" value="3400035.0" type="real" cy:type="Double"/>
    <att name="shared_name" value="TRAESCS7A02G417300" type="string" cy:type="String"/>
    <att name="BetweennessCentrality" value="0.306112344" type="real" cy:type="Double"/>
    <att name="cons1k" value="5.0" type="real" cy:type="Double"/>
    <att name="EdgeCount" value="21.0" type="real" cy:type="Double"/>
    <att name="Indegree" value="2.0" type="real" cy:type="Double"/>
    <att name="SelfLoops" value="0.0" type="real" cy:type="Double"/>
    <att name="IsSingleNode" value="0" type="boolean" cy:type="Boolean"/>
    <att name="AverageShortestPathLength" value="2.964285714" type="real" cy:type="Double"/>
    <att name="NeighborhoodConnectivity" value="41.0" type="real" cy:type="Double"/>
    <att name="degree.layout" value="1" type="integer" cy:type="Integer"/>
    <graphics w="5.794493175649393" width="0.08130081300813008" x="-1889.8397380506692" z="0.0" y="1303.4448821109308" h="5.794493175649393" type="ELLIPSE" outline="#FFFF33" fill="#6BFF00">
      <att name="NODE_CUSTOMGRAPHICS_SIZE_3" value="5.794493175649393" type="string" cy:type="String"/>
      <att name="NODE_CUSTOMGRAPHICS_SIZE_9" value="5.794493175649393" type="string" cy:type="String"/>
      <att name="NODE_LABEL_FONT_FACE" value="SansSerif.plain,plain,12" type="string" cy:type="String"/>
      <att name="NODE_SELECTED_PAINT" value="#FFFF00" type="string" cy:type="String"/>
      <att name="NODE_LABEL_FONT_SIZE" value="17" type="string" cy:type="String"/>
      <att name="NODE_CUSTOMGRAPHICS_SIZE_6" value="5.794493175649393" type="string" cy:type="String"/>
      <att name="NODE_TOOLTIP" value="" type="string" cy:type="String"/>
      <att name="NODE_CUSTOMGRAPHICS_4" value="org.cytoscape.cg.model.NullCustomGraphics,0,[ Remove Graphics ]," type="string" cy:type="String"/>
      <att name="COMPOUND_NODE_PADDING" value="10.0" type="string" cy:type="String"/>
      <att name="COMPOUND_NODE_SHAPE" value="ROUND_RECTANGLE" type="string" cy:type="String"/>
      <att name="NODE_NESTED_NETWORK_IMAGE_VISIBLE" value="true" type="string" cy:type="String"/>
      <att name="NODE_CUSTOMGRAPHICS_POSITION_4" value="C,C,c,0.00,0.00" type="string" cy:type="String"/>
      <att name="NODE_LABEL" value="B3" type="string" cy:type="String"/>
      <att name="NODE_CUSTOMGRAPHICS_SIZE_2" value="5.794493175649393" type="string" cy:type="String"/>
      <att name="NODE_CUSTOMGRAPHICS_POSITION_1" value="C,C,c,0.00,0.00" type="string" cy:type="String"/>
      <att name="NODE_BORDER_TRANSPARENCY" value="255" type="string" cy:type="String"/>
      <att name="NODE_CUSTOMGRAPHICS_SIZE_4" value="5.794493175649393" type="string" cy:type="String"/>
      <att name="NODE_CUSTOMGRAPHICS_3" value="org.cytoscape.cg.model.NullCustomGraphics,0,[ Remove Graphics ]," type="string" cy:type="String"/>
      <att name="NODE_CUSTOMGRAPHICS_6" value="org.cytoscape.cg.model.NullCustomGraphics,0,[ Remove Graphics ]," type="string" cy:type="String"/>
      <att name="NODE_CUSTOMGRAPHICS_SIZE_5" value="5.794493175649393" type="string" cy:type="String"/>
      <att name="NODE_LABEL_POSITION" value="C,C,c,0.00,0.00" type="string" cy:type="String"/>
      <att name="NODE_CUSTOMGRAPHICS_9" value="org.cytoscape.cg.model.NullCustomGraphics,0,[ Remove Graphics ]," type="string" cy:type="String"/>
      <att name="NODE_CUSTOMGRAPHICS_POSITION_7" value="C,C,c,0.00,0.00" type="string" cy:type="String"/>
      <att name="NODE_CUSTOMGRAPHICS_7" value="org.cytoscape.cg.model.NullCustomGraphics,0,[ Remove Graphics ]," type="string" cy:type="String"/>
      <att name="NODE_CUSTOMGRAPHICS_SIZE_1" value="5.794493175649393" type="string" cy:type="String"/>
      <att name="NODE_LABEL_COLOR" value="#000000" type="string" cy:type="String"/>
      <att name="NODE_CUSTOMGRAPHICS_2" value="org.cytoscape.cg.model.NullCustomGraphics,0,[ Remove Graphics ]," type="string" cy:type="String"/>
      <att name="NODE_CUSTOMGRAPHICS_POSITION_3" value="C,C,c,0.00,0.00" type="string" cy:type="String"/>
      <att name="NODE_TRANSPARENCY" value="255" type="string" cy:type="String"/>
      <att name="NODE_VISIBLE" value="true" type="string" cy:type="String"/>
      <att name="NODE_CUSTOMGRAPHICS_8" value="org.cytoscape.cg.model.NullCustomGraphics,0,[ Remove Graphics ]," type="string" cy:type="String"/>
      <att name="NODE_CUSTOMGRAPHICS_SIZE_8" value="5.794493175649393" type="string" cy:type="String"/>
      <att name="NODE_CUSTOMGRAPHICS_POSITION_5" value="C,C,c,0.00,0.00" type="string" cy:type="String"/>
      <att name="NODE_CUSTOMGRAPHICS_POSITION_6" value="C,C,c,0.00,0.00" type="string" cy:type="String"/>
      <att name="NODE_CUSTOMGRAPHICS_1" value="org.cytoscape.cg.model.NullCustomGraphics,0,[ Remove Graphics ]," type="string" cy:type="String"/>
      <att name="NODE_LABEL_WIDTH" value="200.0" type="string" cy:type="String"/>
      <att name="NODE_CUSTOMGRAPHICS_5" value="org.cytoscape.cg.model.NullCustomGraphics,0,[ Remove Graphics ]," type="string" cy:type="String"/>
      <att name="NODE_CUSTOMGRAPHICS_POSITION_9" value="C,C,c,0.00,0.00" type="string" cy:type="String"/>
      <att name="NODE_SELECTED" value="false" type="string" cy:type="String"/>
      <att name="NODE_LABEL_TRANSPARENCY" value="255" type="string" cy:type="String"/>
      <att name="NODE_BORDER_STROKE" value="SOLID" type="string" cy:type="String"/>
      <att name="NODE_CUSTOMGRAPHICS_POSITION_2" value="C,C,c,0.00,0.00" type="string" cy:type="String"/>
      <att name="NODE_LABEL_ROTATION" value="0.0" type="string" cy:type="String"/>
      <att name="NODE_DEPTH" value="0.0" type="string" cy:type="String"/>
      <att name="NODE_CUSTOMGRAPHICS_SIZE_7" value="5.794493175649393" type="string" cy:type="String"/>
      <att name="NODE_CUSTOMGRAPHICS_POSITION_8" value="C,C,c,0.00,0.00" type="string" cy:type="String"/>
    </graphics>
  </node>
  <node id="2821" label="TRAESCS4A02G055500">
    <att name="shared name" value="TRAESCS4A02G055500" type="string" cy:type="String"/>
    <att name="name" value="TRAESCS4A02G055500" type="string" cy:type="String"/>
    <att name="selected" value="0" type="boolean" cy:type="Boolean"/>
    <att name="id" value="257" type="string" cy:type="String"/>
    <att name="ClosenessCentrality" value="0.358667805" type="real" cy:type="Double"/>
    <att name="mod9" value="1.0" type="real" cy:type="Double"/>
    <att name="Eccentricity" value="7.0" type="real" cy:type="Double"/>
    <att name="Outdegree" value="51.0" type="real" cy:type="Double"/>
    <att name="PartnerOfMultiEdgedNodePairs" value="0.0" type="real" cy:type="Double"/>
    <att name="ClusteringCoefficient" value="0.104040404" type="real" cy:type="Double"/>
    <att name="label" value="TRAESCS4A02G055500" type="string" cy:type="String"/>
    <att name="name_alt" value="B3" type="string" cy:type="String"/>
    <att name="Stress" value="1.6306652E7" type="real" cy:type="Double"/>
    <att name="shared_name" value="TRAESCS4A02G055500" type="string" cy:type="String"/>
    <att name="BetweennessCentrality" value="1.187956808" type="real" cy:type="Double"/>
    <att name="cons1k" value="3.0" type="real" cy:type="Double"/>
    <att name="EdgeCount" value="55.0" type="real" cy:type="Double"/>
    <att name="Indegree" value="4.0" type="real" cy:type="Double"/>
    <att name="SelfLoops" value="0.0" type="real" cy:type="Double"/>
    <att name="IsSingleNode" value="0" type="boolean" cy:type="Boolean"/>
    <att name="AverageShortestPathLength" value="2.788095238" type="real" cy:type="Double"/>
    <att name="NeighborhoodConnectivity" value="33.30909091" type="real" cy:type="Double"/>
    <att name="degree.layout" value="11" type="integer" cy:type="Integer"/>
    <graphics w="8.434574284031862" width="10.0" x="2790.4635678335208" z="0.0" y="-418.2732679969314" h="8.434574284031862" type="ELLIPSE" outline="#FFFF33" fill="#FFF200">
      <att name="NODE_CUSTOMGRAPHICS_SIZE_3" value="8.434574284031862" type="string" cy:type="String"/>
      <att name="NODE_CUSTOMGRAPHICS_SIZE_9" value="8.434574284031862" type="string" cy:type="String"/>
      <att name="NODE_LABEL_FONT_FACE" value="SansSerif.plain,plain,12" type="string" cy:type="String"/>
      <att name="NODE_SELECTED_PAINT" value="#FFFF00" type="string" cy:type="String"/>
      <att name="NODE_LABEL_FONT_SIZE" value="17" type="string" cy:type="String"/>
      <att name="NODE_CUSTOMGRAPHICS_SIZE_6" value="8.434574284031862" type="string" cy:type="String"/>
      <att name="NODE_TOOLTIP" value="" type="string" cy:type="String"/>
      <att name="NODE_CUSTOMGRAPHICS_4" value="org.cytoscape.cg.model.NullCustomGraphics,0,[ Remove Graphics ]," type="string" cy:type="String"/>
      <att name="COMPOUND_NODE_PADDING" value="10.0" type="string" cy:type="String"/>
      <att name="COMPOUND_NODE_SHAPE" value="ROUND_RECTANGLE" type="string" cy:type="String"/>
      <att name="NODE_NESTED_NETWORK_IMAGE_VISIBLE" value="true" type="string" cy:type="String"/>
      <att name="NODE_CUSTOMGRAPHICS_POSITION_4" value="C,C,c,0.00,0.00" type="string" cy:type="String"/>
      <att name="NODE_LABEL" value="B3" type="string" cy:type="String"/>
      <att name="NODE_CUSTOMGRAPHICS_SIZE_2" value="8.434574284031862" type="string" cy:type="String"/>
      <att name="NODE_CUSTOMGRAPHICS_POSITION_1" value="C,C,c,0.00,0.00" type="string" cy:type="String"/>
      <att name="NODE_BORDER_TRANSPARENCY" value="255" type="string" cy:type="String"/>
      <att name="NODE_CUSTOMGRAPHICS_SIZE_4" value="8.434574284031862" type="string" cy:type="String"/>
      <att name="NODE_CUSTOMGRAPHICS_3" value="org.cytoscape.cg.model.NullCustomGraphics,0,[ Remove Graphics ]," type="string" cy:type="String"/>
      <att name="NODE_CUSTOMGRAPHICS_6" value="org.cytoscape.cg.model.NullCustomGraphics,0,[ Remove Graphics ]," type="string" cy:type="String"/>
      <att name="NODE_CUSTOMGRAPHICS_SIZE_5" value="8.434574284031862" type="string" cy:type="String"/>
      <att name="NODE_LABEL_POSITION" value="C,C,c,0.00,0.00" type="string" cy:type="String"/>
      <att name="NODE_CUSTOMGRAPHICS_9" value="org.cytoscape.cg.model.NullCustomGraphics,0,[ Remove Graphics ]," type="string" cy:type="String"/>
      <att name="NODE_CUSTOMGRAPHICS_POSITION_7" value="C,C,c,0.00,0.00" type="string" cy:type="String"/>
      <att name="NODE_CUSTOMGRAPHICS_7" value="org.cytoscape.cg.model.NullCustomGraphics,0,[ Remove Graphics ]," type="string" cy:type="String"/>
      <att name="NODE_CUSTOMGRAPHICS_SIZE_1" value="8.434574284031862" type="string" cy:type="String"/>
      <att name="NODE_LABEL_COLOR" value="#000000" type="string" cy:type="String"/>
      <att name="NODE_CUSTOMGRAPHICS_2" value="org.cytoscape.cg.model.NullCustomGraphics,0,[ Remove Graphics ]," type="string" cy:type="String"/>
      <att name="NODE_CUSTOMGRAPHICS_POSITION_3" value="C,C,c,0.00,0.00" type="string" cy:type="String"/>
      <att name="NODE_TRANSPARENCY" value="255" type="string" cy:type="String"/>
      <att name="NODE_VISIBLE" value="true" type="string" cy:type="String"/>
      <att name="NODE_CUSTOMGRAPHICS_8" value="org.cytoscape.cg.model.NullCustomGraphics,0,[ Remove Graphics ]," type="string" cy:type="String"/>
      <att name="NODE_CUSTOMGRAPHICS_SIZE_8" value="8.434574284031862" type="string" cy:type="String"/>
      <att name="NODE_CUSTOMGRAPHICS_POSITION_5" value="C,C,c,0.00,0.00" type="string" cy:type="String"/>
      <att name="NODE_CUSTOMGRAPHICS_POSITION_6" value="C,C,c,0.00,0.00" type="string" cy:type="String"/>
      <att name="NODE_CUSTOMGRAPHICS_1" value="org.cytoscape.cg.model.NullCustomGraphics,0,[ Remove Graphics ]," type="string" cy:type="String"/>
      <att name="NODE_LABEL_WIDTH" value="200.0" type="string" cy:type="String"/>
      <att name="NODE_CUSTOMGRAPHICS_5" value="org.cytoscape.cg.model.NullCustomGraphics,0,[ Remove Graphics ]," type="string" cy:type="String"/>
      <att name="NODE_CUSTOMGRAPHICS_POSITION_9" value="C,C,c,0.00,0.00" type="string" cy:type="String"/>
      <att name="NODE_SELECTED" value="false" type="string" cy:type="String"/>
      <att name="NODE_LABEL_TRANSPARENCY" value="255" type="string" cy:type="String"/>
      <att name="NODE_BORDER_STROKE" value="SOLID" type="string" cy:type="String"/>
      <att name="NODE_CUSTOMGRAPHICS_POSITION_2" value="C,C,c,0.00,0.00" type="string" cy:type="String"/>
      <att name="NODE_LABEL_ROTATION" value="0.0" type="string" cy:type="String"/>
      <att name="NODE_DEPTH" value="0.0" type="string" cy:type="String"/>
      <att name="NODE_CUSTOMGRAPHICS_SIZE_7" value="8.434574284031862" type="string" cy:type="String"/>
      <att name="NODE_CUSTOMGRAPHICS_POSITION_8" value="C,C,c,0.00,0.00" type="string" cy:type="String"/>
    </graphics>
  </node>
  <node id="2817" label="TRAESCS5A02G237600">
    <att name="shared name" value="TRAESCS5A02G237600" type="string" cy:type="String"/>
    <att name="name" value="TRAESCS5A02G237600" type="string" cy:type="String"/>
    <att name="selected" value="0" type="boolean" cy:type="Boolean"/>
    <att name="id" value="259" type="string" cy:type="String"/>
    <att name="ClosenessCentrality" value="0.0" type="real" cy:type="Double"/>
    <att name="mod9" value="0.0" type="real" cy:type="Double"/>
    <att name="Eccentricity" value="0.0" type="real" cy:type="Double"/>
    <att name="Outdegree" value="0.0" type="real" cy:type="Double"/>
    <att name="PartnerOfMultiEdgedNodePairs" value="0.0" type="real" cy:type="Double"/>
    <att name="ClusteringCoefficient" value="0.0" type="real" cy:type="Double"/>
    <att name="label" value="TRAESCS5A02G237600" type="string" cy:type="String"/>
    <att name="name_alt" value="HSF" type="string" cy:type="String"/>
    <att name="Stress" value="0.0" type="real" cy:type="Double"/>
    <att name="shared_name" value="TRAESCS5A02G237600" type="string" cy:type="String"/>
    <att name="BetweennessCentrality" value="0.0" type="real" cy:type="Double"/>
    <att name="cons1k" value="1.0" type="real" cy:type="Double"/>
    <att name="EdgeCount" value="5.0" type="real" cy:type="Double"/>
    <att name="Indegree" value="5.0" type="real" cy:type="Double"/>
    <att name="SelfLoops" value="0.0" type="real" cy:type="Double"/>
    <att name="IsSingleNode" value="0" type="boolean" cy:type="Boolean"/>
    <att name="AverageShortestPathLength" value="0.0" type="real" cy:type="Double"/>
    <att name="NeighborhoodConnectivity" value="51.8" type="real" cy:type="Double"/>
    <att name="degree.layout" type="integer" cy:type="Integer"/>
    <graphics w="4.878048780487805" width="0.08130081300813008" x="-369.3710339237024" z="0.0" y="-2321.1302582888725" h="4.878048780487805" type="ELLIPSE" outline="#FFFF33" fill="#FF5100">
      <att name="NODE_CUSTOMGRAPHICS_SIZE_3" value="4.878048780487805" type="string" cy:type="String"/>
      <att name="NODE_CUSTOMGRAPHICS_SIZE_9" value="4.878048780487805" type="string" cy:type="String"/>
      <att name="NODE_LABEL_FONT_FACE" value="SansSerif.plain,plain,12" type="string" cy:type="String"/>
      <att name="NODE_SELECTED_PAINT" value="#FFFF00" type="string" cy:type="String"/>
      <att name="NODE_LABEL_FONT_SIZE" value="17" type="string" cy:type="String"/>
      <att name="NODE_CUSTOMGRAPHICS_SIZE_6" value="4.878048780487805" type="string" cy:type="String"/>
      <att name="NODE_TOOLTIP" value="" type="string" cy:type="String"/>
      <att name="NODE_CUSTOMGRAPHICS_4" value="org.cytoscape.cg.model.NullCustomGraphics,0,[ Remove Graphics ]," type="string" cy:type="String"/>
      <att name="COMPOUND_NODE_PADDING" value="10.0" type="string" cy:type="String"/>
      <att name="COMPOUND_NODE_SHAPE" value="ROUND_RECTANGLE" type="string" cy:type="String"/>
      <att name="NODE_NESTED_NETWORK_IMAGE_VISIBLE" value="true" type="string" cy:type="String"/>
      <att name="NODE_CUSTOMGRAPHICS_POSITION_4" value="C,C,c,0.00,0.00" type="string" cy:type="String"/>
      <att name="NODE_LABEL" value="HSF" type="string" cy:type="String"/>
      <att name="NODE_CUSTOMGRAPHICS_SIZE_2" value="4.878048780487805" type="string" cy:type="String"/>
      <att name="NODE_CUSTOMGRAPHICS_POSITION_1" value="C,C,c,0.00,0.00" type="string" cy:type="String"/>
      <att name="NODE_BORDER_TRANSPARENCY" value="255" type="string" cy:type="String"/>
      <att name="NODE_CUSTOMGRAPHICS_SIZE_4" value="4.878048780487805" type="string" cy:type="String"/>
      <att name="NODE_CUSTOMGRAPHICS_3" value="org.cytoscape.cg.model.NullCustomGraphics,0,[ Remove Graphics ]," type="string" cy:type="String"/>
      <att name="NODE_CUSTOMGRAPHICS_6" value="org.cytoscape.cg.model.NullCustomGraphics,0,[ Remove Graphics ]," type="string" cy:type="String"/>
      <att name="NODE_CUSTOMGRAPHICS_SIZE_5" value="4.878048780487805" type="string" cy:type="String"/>
      <att name="NODE_LABEL_POSITION" value="C,C,c,0.00,0.00" type="string" cy:type="String"/>
      <att name="NODE_CUSTOMGRAPHICS_9" value="org.cytoscape.cg.model.NullCustomGraphics,0,[ Remove Graphics ]," type="string" cy:type="String"/>
      <att name="NODE_CUSTOMGRAPHICS_POSITION_7" value="C,C,c,0.00,0.00" type="string" cy:type="String"/>
      <att name="NODE_CUSTOMGRAPHICS_7" value="org.cytoscape.cg.model.NullCustomGraphics,0,[ Remove Graphics ]," type="string" cy:type="String"/>
      <att name="NODE_CUSTOMGRAPHICS_SIZE_1" value="4.878048780487805" type="string" cy:type="String"/>
      <att name="NODE_LABEL_COLOR" value="#000000" type="string" cy:type="String"/>
      <att name="NODE_CUSTOMGRAPHICS_2" value="org.cytoscape.cg.model.NullCustomGraphics,0,[ Remove Graphics ]," type="string" cy:type="String"/>
      <att name="NODE_CUSTOMGRAPHICS_POSITION_3" value="C,C,c,0.00,0.00" type="string" cy:type="String"/>
      <att name="NODE_TRANSPARENCY" value="255" type="string" cy:type="String"/>
      <att name="NODE_VISIBLE" value="true" type="string" cy:type="String"/>
      <att name="NODE_CUSTOMGRAPHICS_8" value="org.cytoscape.cg.model.NullCustomGraphics,0,[ Remove Graphics ]," type="string" cy:type="String"/>
      <att name="NODE_CUSTOMGRAPHICS_SIZE_8" value="4.878048780487805" type="string" cy:type="String"/>
      <att name="NODE_CUSTOMGRAPHICS_POSITION_5" value="C,C,c,0.00,0.00" type="string" cy:type="String"/>
      <att name="NODE_CUSTOMGRAPHICS_POSITION_6" value="C,C,c,0.00,0.00" type="string" cy:type="String"/>
      <att name="NODE_CUSTOMGRAPHICS_1" value="org.cytoscape.cg.model.NullCustomGraphics,0,[ Remove Graphics ]," type="string" cy:type="String"/>
      <att name="NODE_LABEL_WIDTH" value="200.0" type="string" cy:type="String"/>
      <att name="NODE_CUSTOMGRAPHICS_5" value="org.cytoscape.cg.model.NullCustomGraphics,0,[ Remove Graphics ]," type="string" cy:type="String"/>
      <att name="NODE_CUSTOMGRAPHICS_POSITION_9" value="C,C,c,0.00,0.00" type="string" cy:type="String"/>
      <att name="NODE_SELECTED" value="false" type="string" cy:type="String"/>
      <att name="NODE_LABEL_TRANSPARENCY" value="255" type="string" cy:type="String"/>
      <att name="NODE_BORDER_STROKE" value="SOLID" type="string" cy:type="String"/>
      <att name="NODE_CUSTOMGRAPHICS_POSITION_2" value="C,C,c,0.00,0.00" type="string" cy:type="String"/>
      <att name="NODE_LABEL_ROTATION" value="0.0" type="string" cy:type="String"/>
      <att name="NODE_DEPTH" value="0.0" type="string" cy:type="String"/>
      <att name="NODE_CUSTOMGRAPHICS_SIZE_7" value="4.878048780487805" type="string" cy:type="String"/>
      <att name="NODE_CUSTOMGRAPHICS_POSITION_8" value="C,C,c,0.00,0.00" type="string" cy:type="String"/>
    </graphics>
  </node>
  <node id="2813" label="TRAESCS2B02G464200">
    <att name="shared name" value="TRAESCS2B02G464200" type="string" cy:type="String"/>
    <att name="name" value="TRAESCS2B02G464200" type="string" cy:type="String"/>
    <att name="selected" value="0" type="boolean" cy:type="Boolean"/>
    <att name="id" value="261" type="string" cy:type="String"/>
    <att name="ClosenessCentrality" value="0.228882834" type="real" cy:type="Double"/>
    <att name="mod9" value="0.0" type="real" cy:type="Double"/>
    <att name="Eccentricity" value="8.0" type="real" cy:type="Double"/>
    <att name="Outdegree" value="2.0" type="real" cy:type="Double"/>
    <att name="PartnerOfMultiEdgedNodePairs" value="0.0" type="real" cy:type="Double"/>
    <att name="ClusteringCoefficient" value="0.060526316" type="real" cy:type="Double"/>
    <att name="label" value="TRAESCS2B02G464200" type="string" cy:type="String"/>
    <att name="name_alt" value="LFY" type="string" cy:type="String"/>
    <att name="Stress" value="1705787.0" type="real" cy:type="Double"/>
    <att name="shared_name" value="TRAESCS2B02G464200" type="string" cy:type="String"/>
    <att name="BetweennessCentrality" value="0.465194156" type="real" cy:type="Double"/>
    <att name="cons1k" value="2.0" type="real" cy:type="Double"/>
    <att name="EdgeCount" value="20.0" type="real" cy:type="Double"/>
    <att name="Indegree" value="18.0" type="real" cy:type="Double"/>
    <att name="SelfLoops" value="0.0" type="real" cy:type="Double"/>
    <att name="IsSingleNode" value="0" type="boolean" cy:type="Boolean"/>
    <att name="AverageShortestPathLength" value="4.369047619" type="real" cy:type="Double"/>
    <att name="NeighborhoodConnectivity" value="61.5" type="real" cy:type="Double"/>
    <att name="degree.layout" type="integer" cy:type="Integer"/>
    <graphics w="6.270755037796154" width="0.08130081300813008" x="1583.5355096105918" z="0.0" y="253.43312699830483" h="6.270755037796154" type="ELLIPSE" outline="#FFFF33" fill="#FFA100">
      <att name="NODE_CUSTOMGRAPHICS_SIZE_3" value="6.270755037796154" type="string" cy:type="String"/>
      <att name="NODE_CUSTOMGRAPHICS_SIZE_9" value="6.270755037796154" type="string" cy:type="String"/>
      <att name="NODE_LABEL_FONT_FACE" value="SansSerif.plain,plain,12" type="string" cy:type="String"/>
      <att name="NODE_SELECTED_PAINT" value="#FFFF00" type="string" cy:type="String"/>
      <att name="NODE_LABEL_FONT_SIZE" value="17" type="string" cy:type="String"/>
      <att name="NODE_CUSTOMGRAPHICS_SIZE_6" value="6.270755037796154" type="string" cy:type="String"/>
      <att name="NODE_TOOLTIP" value="" type="string" cy:type="String"/>
      <att name="NODE_CUSTOMGRAPHICS_4" value="org.cytoscape.cg.model.NullCustomGraphics,0,[ Remove Graphics ]," type="string" cy:type="String"/>
      <att name="COMPOUND_NODE_PADDING" value="10.0" type="string" cy:type="String"/>
      <att name="COMPOUND_NODE_SHAPE" value="ROUND_RECTANGLE" type="string" cy:type="String"/>
      <att name="NODE_NESTED_NETWORK_IMAGE_VISIBLE" value="true" type="string" cy:type="String"/>
      <att name="NODE_CUSTOMGRAPHICS_POSITION_4" value="C,C,c,0.00,0.00" type="string" cy:type="String"/>
      <att name="NODE_LABEL" value="LFY" type="string" cy:type="String"/>
      <att name="NODE_CUSTOMGRAPHICS_SIZE_2" value="6.270755037796154" type="string" cy:type="String"/>
      <att name="NODE_CUSTOMGRAPHICS_POSITION_1" value="C,C,c,0.00,0.00" type="string" cy:type="String"/>
      <att name="NODE_BORDER_TRANSPARENCY" value="255" type="string" cy:type="String"/>
      <att name="NODE_CUSTOMGRAPHICS_SIZE_4" value="6.270755037796154" type="string" cy:type="String"/>
      <att name="NODE_CUSTOMGRAPHICS_3" value="org.cytoscape.cg.model.NullCustomGraphics,0,[ Remove Graphics ]," type="string" cy:type="String"/>
      <att name="NODE_CUSTOMGRAPHICS_6" value="org.cytoscape.cg.model.NullCustomGraphics,0,[ Remove Graphics ]," type="string" cy:type="String"/>
      <att name="NODE_CUSTOMGRAPHICS_SIZE_5" value="6.270755037796154" type="string" cy:type="String"/>
      <att name="NODE_LABEL_POSITION" value="C,C,c,0.00,0.00" type="string" cy:type="String"/>
      <att name="NODE_CUSTOMGRAPHICS_9" value="org.cytoscape.cg.model.NullCustomGraphics,0,[ Remove Graphics ]," type="string" cy:type="String"/>
      <att name="NODE_CUSTOMGRAPHICS_POSITION_7" value="C,C,c,0.00,0.00" type="string" cy:type="String"/>
      <att name="NODE_CUSTOMGRAPHICS_7" value="org.cytoscape.cg.model.NullCustomGraphics,0,[ Remove Graphics ]," type="string" cy:type="String"/>
      <att name="NODE_CUSTOMGRAPHICS_SIZE_1" value="6.270755037796154" type="string" cy:type="String"/>
      <att name="NODE_LABEL_COLOR" value="#000000" type="string" cy:type="String"/>
      <att name="NODE_CUSTOMGRAPHICS_2" value="org.cytoscape.cg.model.NullCustomGraphics,0,[ Remove Graphics ]," type="string" cy:type="String"/>
      <att name="NODE_CUSTOMGRAPHICS_POSITION_3" value="C,C,c,0.00,0.00" type="string" cy:type="String"/>
      <att name="NODE_TRANSPARENCY" value="255" type="string" cy:type="String"/>
      <att name="NODE_VISIBLE" value="true" type="string" cy:type="String"/>
      <att name="NODE_CUSTOMGRAPHICS_8" value="org.cytoscape.cg.model.NullCustomGraphics,0,[ Remove Graphics ]," type="string" cy:type="String"/>
      <att name="NODE_CUSTOMGRAPHICS_SIZE_8" value="6.270755037796154" type="string" cy:type="String"/>
      <att name="NODE_CUSTOMGRAPHICS_POSITION_5" value="C,C,c,0.00,0.00" type="string" cy:type="String"/>
      <att name="NODE_CUSTOMGRAPHICS_POSITION_6" value="C,C,c,0.00,0.00" type="string" cy:type="String"/>
      <att name="NODE_CUSTOMGRAPHICS_1" value="org.cytoscape.cg.model.NullCustomGraphics,0,[ Remove Graphics ]," type="string" cy:type="String"/>
      <att name="NODE_LABEL_WIDTH" value="200.0" type="string" cy:type="String"/>
      <att name="NODE_CUSTOMGRAPHICS_5" value="org.cytoscape.cg.model.NullCustomGraphics,0,[ Remove Graphics ]," type="string" cy:type="String"/>
      <att name="NODE_CUSTOMGRAPHICS_POSITION_9" value="C,C,c,0.00,0.00" type="string" cy:type="String"/>
      <att name="NODE_SELECTED" value="false" type="string" cy:type="String"/>
      <att name="NODE_LABEL_TRANSPARENCY" value="255" type="string" cy:type="String"/>
      <att name="NODE_BORDER_STROKE" value="SOLID" type="string" cy:type="String"/>
      <att name="NODE_CUSTOMGRAPHICS_POSITION_2" value="C,C,c,0.00,0.00" type="string" cy:type="String"/>
      <att name="NODE_LABEL_ROTATION" value="0.0" type="string" cy:type="String"/>
      <att name="NODE_DEPTH" value="0.0" type="string" cy:type="String"/>
      <att name="NODE_CUSTOMGRAPHICS_SIZE_7" value="6.270755037796154" type="string" cy:type="String"/>
      <att name="NODE_CUSTOMGRAPHICS_POSITION_8" value="C,C,c,0.00,0.00" type="string" cy:type="String"/>
    </graphics>
  </node>
  <node id="2809" label="TRAESCS6A02G239200">
    <att name="shared name" value="TRAESCS6A02G239200" type="string" cy:type="String"/>
    <att name="name" value="TRAESCS6A02G239200" type="string" cy:type="String"/>
    <att name="selected" value="0" type="boolean" cy:type="Boolean"/>
    <att name="id" value="263" type="string" cy:type="String"/>
    <att name="ClosenessCentrality" value="0.0" type="real" cy:type="Double"/>
    <att name="mod9" value="0.0" type="real" cy:type="Double"/>
    <att name="Eccentricity" value="0.0" type="real" cy:type="Double"/>
    <att name="Outdegree" value="0.0" type="real" cy:type="Double"/>
    <att name="PartnerOfMultiEdgedNodePairs" value="0.0" type="real" cy:type="Double"/>
    <att name="ClusteringCoefficient" value="0.06043956" type="real" cy:type="Double"/>
    <att name="label" value="TRAESCS6A02G239200" type="string" cy:type="String"/>
    <att name="name_alt" value="GATA" type="string" cy:type="String"/>
    <att name="Stress" value="0.0" type="real" cy:type="Double"/>
    <att name="shared_name" value="TRAESCS6A02G239200" type="string" cy:type="String"/>
    <att name="BetweennessCentrality" value="0.0" type="real" cy:type="Double"/>
    <att name="cons1k" value="2.0" type="real" cy:type="Double"/>
    <att name="EdgeCount" value="14.0" type="real" cy:type="Double"/>
    <att name="Indegree" value="14.0" type="real" cy:type="Double"/>
    <att name="SelfLoops" value="0.0" type="real" cy:type="Double"/>
    <att name="IsSingleNode" value="0" type="boolean" cy:type="Boolean"/>
    <att name="AverageShortestPathLength" value="0.0" type="real" cy:type="Double"/>
    <att name="NeighborhoodConnectivity" value="71.07142857" type="real" cy:type="Double"/>
    <att name="degree.layout" type="integer" cy:type="Integer"/>
    <graphics w="4.878048780487805" width="0.08130081300813008" x="1574.4118870143425" z="0.0" y="270.1942499010844" h="4.878048780487805" type="ELLIPSE" outline="#FFFF33" fill="#FFA100">
      <att name="NODE_CUSTOMGRAPHICS_SIZE_3" value="4.878048780487805" type="string" cy:type="String"/>
      <att name="NODE_CUSTOMGRAPHICS_SIZE_9" value="4.878048780487805" type="string" cy:type="String"/>
      <att name="NODE_LABEL_FONT_FACE" value="SansSerif.plain,plain,12" type="string" cy:type="String"/>
      <att name="NODE_SELECTED_PAINT" value="#FFFF00" type="string" cy:type="String"/>
      <att name="NODE_LABEL_FONT_SIZE" value="17" type="string" cy:type="String"/>
      <att name="NODE_CUSTOMGRAPHICS_SIZE_6" value="4.878048780487805" type="string" cy:type="String"/>
      <att name="NODE_TOOLTIP" value="" type="string" cy:type="String"/>
      <att name="NODE_CUSTOMGRAPHICS_4" value="org.cytoscape.cg.model.NullCustomGraphics,0,[ Remove Graphics ]," type="string" cy:type="String"/>
      <att name="COMPOUND_NODE_PADDING" value="10.0" type="string" cy:type="String"/>
      <att name="COMPOUND_NODE_SHAPE" value="ROUND_RECTANGLE" type="string" cy:type="String"/>
      <att name="NODE_NESTED_NETWORK_IMAGE_VISIBLE" value="true" type="string" cy:type="String"/>
      <att name="NODE_CUSTOMGRAPHICS_POSITION_4" value="C,C,c,0.00,0.00" type="string" cy:type="String"/>
      <att name="NODE_LABEL" value="GATA" type="string" cy:type="String"/>
      <att name="NODE_CUSTOMGRAPHICS_SIZE_2" value="4.878048780487805" type="string" cy:type="String"/>
      <att name="NODE_CUSTOMGRAPHICS_POSITION_1" value="C,C,c,0.00,0.00" type="string" cy:type="String"/>
      <att name="NODE_BORDER_TRANSPARENCY" value="255" type="string" cy:type="String"/>
      <att name="NODE_CUSTOMGRAPHICS_SIZE_4" value="4.878048780487805" type="string" cy:type="String"/>
      <att name="NODE_CUSTOMGRAPHICS_3" value="org.cytoscape.cg.model.NullCustomGraphics,0,[ Remove Graphics ]," type="string" cy:type="String"/>
      <att name="NODE_CUSTOMGRAPHICS_6" value="org.cytoscape.cg.model.NullCustomGraphics,0,[ Remove Graphics ]," type="string" cy:type="String"/>
      <att name="NODE_CUSTOMGRAPHICS_SIZE_5" value="4.878048780487805" type="string" cy:type="String"/>
      <att name="NODE_LABEL_POSITION" value="C,C,c,0.00,0.00" type="string" cy:type="String"/>
      <att name="NODE_CUSTOMGRAPHICS_9" value="org.cytoscape.cg.model.NullCustomGraphics,0,[ Remove Graphics ]," type="string" cy:type="String"/>
      <att name="NODE_CUSTOMGRAPHICS_POSITION_7" value="C,C,c,0.00,0.00" type="string" cy:type="String"/>
      <att name="NODE_CUSTOMGRAPHICS_7" value="org.cytoscape.cg.model.NullCustomGraphics,0,[ Remove Graphics ]," type="string" cy:type="String"/>
      <att name="NODE_CUSTOMGRAPHICS_SIZE_1" value="4.878048780487805" type="string" cy:type="String"/>
      <att name="NODE_LABEL_COLOR" value="#000000" type="string" cy:type="String"/>
      <att name="NODE_CUSTOMGRAPHICS_2" value="org.cytoscape.cg.model.NullCustomGraphics,0,[ Remove Graphics ]," type="string" cy:type="String"/>
      <att name="NODE_CUSTOMGRAPHICS_POSITION_3" value="C,C,c,0.00,0.00" type="string" cy:type="String"/>
      <att name="NODE_TRANSPARENCY" value="255" type="string" cy:type="String"/>
      <att name="NODE_VISIBLE" value="true" type="string" cy:type="String"/>
      <att name="NODE_CUSTOMGRAPHICS_8" value="org.cytoscape.cg.model.NullCustomGraphics,0,[ Remove Graphics ]," type="string" cy:type="String"/>
      <att name="NODE_CUSTOMGRAPHICS_SIZE_8" value="4.878048780487805" type="string" cy:type="String"/>
      <att name="NODE_CUSTOMGRAPHICS_POSITION_5" value="C,C,c,0.00,0.00" type="string" cy:type="String"/>
      <att name="NODE_CUSTOMGRAPHICS_POSITION_6" value="C,C,c,0.00,0.00" type="string" cy:type="String"/>
      <att name="NODE_CUSTOMGRAPHICS_1" value="org.cytoscape.cg.model.NullCustomGraphics,0,[ Remove Graphics ]," type="string" cy:type="String"/>
      <att name="NODE_LABEL_WIDTH" value="200.0" type="string" cy:type="String"/>
      <att name="NODE_CUSTOMGRAPHICS_5" value="org.cytoscape.cg.model.NullCustomGraphics,0,[ Remove Graphics ]," type="string" cy:type="String"/>
      <att name="NODE_CUSTOMGRAPHICS_POSITION_9" value="C,C,c,0.00,0.00" type="string" cy:type="String"/>
      <att name="NODE_SELECTED" value="false" type="string" cy:type="String"/>
      <att name="NODE_LABEL_TRANSPARENCY" value="255" type="string" cy:type="String"/>
      <att name="NODE_BORDER_STROKE" value="SOLID" type="string" cy:type="String"/>
      <att name="NODE_CUSTOMGRAPHICS_POSITION_2" value="C,C,c,0.00,0.00" type="string" cy:type="String"/>
      <att name="NODE_LABEL_ROTATION" value="0.0" type="string" cy:type="String"/>
      <att name="NODE_DEPTH" value="0.0" type="string" cy:type="String"/>
      <att name="NODE_CUSTOMGRAPHICS_SIZE_7" value="4.878048780487805" type="string" cy:type="String"/>
      <att name="NODE_CUSTOMGRAPHICS_POSITION_8" value="C,C,c,0.00,0.00" type="string" cy:type="String"/>
    </graphics>
  </node>
  <node id="2805" label="TRAESCS7B02G144900">
    <att name="shared name" value="TRAESCS7B02G144900" type="string" cy:type="String"/>
    <att name="name" value="TRAESCS7B02G144900" type="string" cy:type="String"/>
    <att name="selected" value="0" type="boolean" cy:type="Boolean"/>
    <att name="id" value="265" type="string" cy:type="String"/>
    <att name="ClosenessCentrality" value="0.305676856" type="real" cy:type="Double"/>
    <att name="mod9" value="0.0" type="real" cy:type="Double"/>
    <att name="Eccentricity" value="7.0" type="real" cy:type="Double"/>
    <att name="Outdegree" value="18.0" type="real" cy:type="Double"/>
    <att name="PartnerOfMultiEdgedNodePairs" value="0.0" type="real" cy:type="Double"/>
    <att name="ClusteringCoefficient" value="0.039495798" type="real" cy:type="Double"/>
    <att name="label" value="TRAESCS7B02G144900" type="string" cy:type="String"/>
    <att name="name_alt" value="SPL" type="string" cy:type="String"/>
    <att name="Stress" value="3.0430232E7" type="real" cy:type="Double"/>
    <att name="shared_name" value="TRAESCS7B02G144900" type="string" cy:type="String"/>
    <att name="BetweennessCentrality" value="1.706573139" type="real" cy:type="Double"/>
    <att name="cons1k" value="8.0" type="real" cy:type="Double"/>
    <att name="EdgeCount" value="35.0" type="real" cy:type="Double"/>
    <att name="Indegree" value="17.0" type="real" cy:type="Double"/>
    <att name="SelfLoops" value="0.0" type="real" cy:type="Double"/>
    <att name="IsSingleNode" value="0" type="boolean" cy:type="Boolean"/>
    <att name="AverageShortestPathLength" value="3.271428571" type="real" cy:type="Double"/>
    <att name="NeighborhoodConnectivity" value="28.25714286" type="real" cy:type="Double"/>
    <att name="degree.layout" type="integer" cy:type="Integer"/>
    <graphics w="9.987216766767604" width="0.08130081300813008" x="-263.4896577825075" z="0.0" y="1656.41299849377" h="9.987216766767604" type="ELLIPSE" outline="#FFFF33" fill="#00FF86">
      <att name="NODE_CUSTOMGRAPHICS_SIZE_3" value="9.987216766767604" type="string" cy:type="String"/>
      <att name="NODE_CUSTOMGRAPHICS_SIZE_9" value="9.987216766767604" type="string" cy:type="String"/>
      <att name="NODE_LABEL_FONT_FACE" value="SansSerif.plain,plain,12" type="string" cy:type="String"/>
      <att name="NODE_SELECTED_PAINT" value="#FFFF00" type="string" cy:type="String"/>
      <att name="NODE_LABEL_FONT_SIZE" value="17" type="string" cy:type="String"/>
      <att name="NODE_CUSTOMGRAPHICS_SIZE_6" value="9.987216766767604" type="string" cy:type="String"/>
      <att name="NODE_TOOLTIP" value="" type="string" cy:type="String"/>
      <att name="NODE_CUSTOMGRAPHICS_4" value="org.cytoscape.cg.model.NullCustomGraphics,0,[ Remove Graphics ]," type="string" cy:type="String"/>
      <att name="COMPOUND_NODE_PADDING" value="10.0" type="string" cy:type="String"/>
      <att name="COMPOUND_NODE_SHAPE" value="ROUND_RECTANGLE" type="string" cy:type="String"/>
      <att name="NODE_NESTED_NETWORK_IMAGE_VISIBLE" value="true" type="string" cy:type="String"/>
      <att name="NODE_CUSTOMGRAPHICS_POSITION_4" value="C,C,c,0.00,0.00" type="string" cy:type="String"/>
      <att name="NODE_LABEL" value="SPL" type="string" cy:type="String"/>
      <att name="NODE_CUSTOMGRAPHICS_SIZE_2" value="9.987216766767604" type="string" cy:type="String"/>
      <att name="NODE_CUSTOMGRAPHICS_POSITION_1" value="C,C,c,0.00,0.00" type="string" cy:type="String"/>
      <att name="NODE_BORDER_TRANSPARENCY" value="255" type="string" cy:type="String"/>
      <att name="NODE_CUSTOMGRAPHICS_SIZE_4" value="9.987216766767604" type="string" cy:type="String"/>
      <att name="NODE_CUSTOMGRAPHICS_3" value="org.cytoscape.cg.model.NullCustomGraphics,0,[ Remove Graphics ]," type="string" cy:type="String"/>
      <att name="NODE_CUSTOMGRAPHICS_6" value="org.cytoscape.cg.model.NullCustomGraphics,0,[ Remove Graphics ]," type="string" cy:type="String"/>
      <att name="NODE_CUSTOMGRAPHICS_SIZE_5" value="9.987216766767604" type="string" cy:type="String"/>
      <att name="NODE_LABEL_POSITION" value="C,C,c,0.00,0.00" type="string" cy:type="String"/>
      <att name="NODE_CUSTOMGRAPHICS_9" value="org.cytoscape.cg.model.NullCustomGraphics,0,[ Remove Graphics ]," type="string" cy:type="String"/>
      <att name="NODE_CUSTOMGRAPHICS_POSITION_7" value="C,C,c,0.00,0.00" type="string" cy:type="String"/>
      <att name="NODE_CUSTOMGRAPHICS_7" value="org.cytoscape.cg.model.NullCustomGraphics,0,[ Remove Graphics ]," type="string" cy:type="String"/>
      <att name="NODE_CUSTOMGRAPHICS_SIZE_1" value="9.987216766767604" type="string" cy:type="String"/>
      <att name="NODE_LABEL_COLOR" value="#000000" type="string" cy:type="String"/>
      <att name="NODE_CUSTOMGRAPHICS_2" value="org.cytoscape.cg.model.NullCustomGraphics,0,[ Remove Graphics ]," type="string" cy:type="String"/>
      <att name="NODE_CUSTOMGRAPHICS_POSITION_3" value="C,C,c,0.00,0.00" type="string" cy:type="String"/>
      <att name="NODE_TRANSPARENCY" value="255" type="string" cy:type="String"/>
      <att name="NODE_VISIBLE" value="true" type="string" cy:type="String"/>
      <att name="NODE_CUSTOMGRAPHICS_8" value="org.cytoscape.cg.model.NullCustomGraphics,0,[ Remove Graphics ]," type="string" cy:type="String"/>
      <att name="NODE_CUSTOMGRAPHICS_SIZE_8" value="9.987216766767604" type="string" cy:type="String"/>
      <att name="NODE_CUSTOMGRAPHICS_POSITION_5" value="C,C,c,0.00,0.00" type="string" cy:type="String"/>
      <att name="NODE_CUSTOMGRAPHICS_POSITION_6" value="C,C,c,0.00,0.00" type="string" cy:type="String"/>
      <att name="NODE_CUSTOMGRAPHICS_1" value="org.cytoscape.cg.model.NullCustomGraphics,0,[ Remove Graphics ]," type="string" cy:type="String"/>
      <att name="NODE_LABEL_WIDTH" value="200.0" type="string" cy:type="String"/>
      <att name="NODE_CUSTOMGRAPHICS_5" value="org.cytoscape.cg.model.NullCustomGraphics,0,[ Remove Graphics ]," type="string" cy:type="String"/>
      <att name="NODE_CUSTOMGRAPHICS_POSITION_9" value="C,C,c,0.00,0.00" type="string" cy:type="String"/>
      <att name="NODE_SELECTED" value="false" type="string" cy:type="String"/>
      <att name="NODE_LABEL_TRANSPARENCY" value="255" type="string" cy:type="String"/>
      <att name="NODE_BORDER_STROKE" value="SOLID" type="string" cy:type="String"/>
      <att name="NODE_CUSTOMGRAPHICS_POSITION_2" value="C,C,c,0.00,0.00" type="string" cy:type="String"/>
      <att name="NODE_LABEL_ROTATION" value="0.0" type="string" cy:type="String"/>
      <att name="NODE_DEPTH" value="0.0" type="string" cy:type="String"/>
      <att name="NODE_CUSTOMGRAPHICS_SIZE_7" value="9.987216766767604" type="string" cy:type="String"/>
      <att name="NODE_CUSTOMGRAPHICS_POSITION_8" value="C,C,c,0.00,0.00" type="string" cy:type="String"/>
    </graphics>
  </node>
  <node id="2801" label="TRAESCS5A02G043400">
    <att name="shared name" value="TRAESCS5A02G043400" type="string" cy:type="String"/>
    <att name="name" value="TRAESCS5A02G043400" type="string" cy:type="String"/>
    <att name="selected" value="0" type="boolean" cy:type="Boolean"/>
    <att name="id" value="267" type="string" cy:type="String"/>
    <att name="ClosenessCentrality" value="0.388888889" type="real" cy:type="Double"/>
    <att name="mod9" value="0.0" type="real" cy:type="Double"/>
    <att name="Eccentricity" value="4.0" type="real" cy:type="Double"/>
    <att name="Outdegree" value="1.0" type="real" cy:type="Double"/>
[truncated: 23,728,236 more chars]
